# Supplementary material for: Transposable elements are regulated by context-specific patterns of chromatin marks in mouse embryonic stem cells
Source: Nat Commun. 2019 Jan 3;10:34. doi: 10.1038/s41467-018-08006-y (PMC6318327; doi:10.1038/s41467-018-08006-y)
Supplement: Supplementary file 4 — Supplementary Data 1 [file 41467_2018_8006_MOESM4_ESM.xlsx]

## Sheet: GEO histone ChIP-seq
Table S1a - Public chromatin mark ChIP-seq data used in this study
GSE	Modification (detailed description)	Number of total reads	aligned to genome exactly 1 time	alignedto genome >1 times	PMID	Reference
GSE72164	H3K4me1	52063176	0.7604	0.2091	26637943	Joshi O, et al. Cell Stem Cell 2015
GSE31039	H3K4me1	46597217	0.666	0.1727	Encode DDC	Encode DDC
GSE31039	H3K4me1	27797347	0.7576	0.2155	Encode DDC	Encode DDC
GSE33252	H3K4me2	22192206	0.6475	0.1521	22806141	Tippmann SC, et al. Mol Syst Biol 2012
GSE36292	H3K4me2	28483204	0.8144	0.167	24381111	Chang G, et al. Cell Res 2014
GSE30203	H3K4me2	12974725	0.5999	0.1191	22170606	Stadler MB, et al. Nature 2011
GSE30203	H3K4me2	22192206	0.6475	0.1521	22170606	Stadler MB, et al. Nature 2011
GSE32218	H3K4me3	19382793	0.7097	0.273	Encode DDC	Encode DDC
GSE32218	H3K4me3	30123617	0.7125	0.2576	Encode DDC	Encode DDC
GSE39513	H3K4me3	208490886	0.7667	0.1595	23101626	Jia J, et al. Cell 2012
GSE31039	H3K4me3	16125280	0.6929	0.1588	Encode DDC	Encode DDC
GSE31039	H3K4me3	26530113	0.759	0.1906	Encode DDC	Encode DDC
GSE23943	H3K4me3	17420191	0.719	0.2534	22541430	Marks H, et al. Cell 2012
GSE60749	H3K4me3	52625556	0.704	0.2573	25471879	Kumar RM, et al. Nature 2014
GSE62380	H3K4me3	25060363	0.7563	0.1871	25755260	Ji X, et al. Proc Natl Acad Sci U S A 2015
GSE23943	H3K4me3	25646548	0.685	0.277	22541430	Marks H, et al. Cell 2012
GSE40118	H3K27me1	40576039	0.4863	0.3425	24289921	Ferrari KJ, et al. Mol Cell 2014
GSE40118	H3K27me2	40600537	0.5644	0.2508	24289921	Ferrari KJ, et al. Mol Cell 2014
GSE72164	H3K27me3	28728441	0.6872	0.2512	26637943	Joshi O, et al. Cell Stem Cell 2015
GSE72164	H3K27me3	15755615	0.5981	0.2095	26637943	Joshi O, et al. Cell Stem Cell 2015
GSE58019	H3K27me3	48049377	0.7724	0.2037	24999238	Riising EM, et al. Mol Cell 2014
GSE60749	H3K27me3	59724066	0.6146	0.3606	25471879	Kumar RM, et al. Nature 2014
GSE62380	H3K27me3	47792431	0.652	0.267	25755260	Ji X, et al. Proc Natl Acad Sci U S A 2015
GSE23943	H3K27me3	31115091	0.7038	0.283	22541430	Marks H, et al. Cell 2012
GSE59188	H3K9me3	51526464	0.3344	0.6179	25938714	Elsässer SJ, et al. Nature 2015
GSE23943	H3K9me3	38775468	0.369	0.595	22541430	Marks H, et al. Cell 2012
GSE60749	H3K9me3	60512802	0.4883	0.4829	25471879	Kumar RM, et al. Nature 2014
GSE62380	H3K9me3	45604120	0.4871	0.3921	25755260	Ji X, et al. Proc Natl Acad Sci U S A 2015
GSE23943	H3K9me3	35346843	0.3753	0.5816	22541430	Marks H, et al. Cell 2012
GSE59188	H3K9me3	128399811	0.4633	0.4596	25938714	Elsässer SJ, et al. Nature 2015
GSE12241	H4K20me3	20474655	0.2659	0.3111	17603471/19946276	Mikkelsen TS, et al. Nature 2007 /Goren A, et al. Nat Methods 2010
GSE26680	H4K20me3	14325746	0.5445	0.2969
GSE43229	H3K36me2	10607316	0.4914	0.2191	24361252	Das PP, et al. Mol Cell 2014
GSE23943	H3K36me3	26171242	0.7779	0.2015	22541430	Marks H, et al. Cell 2012
GSE62380	H3K36me3	35985110	0.6596	0.2524	25755260	Ji X, et al. Proc Natl Acad Sci U S A 2015
GSE60749	H3K36me3	66749452	0.637	0.3415	25471879	Kumar RM, et al. Nature 2014
GSE62380	H3K79me2	12572663	0.6809	0.2362	25755260	Ji X, et al. Proc Natl Acad Sci U S A 2015
GSE62864	H3K79me2	34064905	0.7395	0.232	25936916	Li M, et al. Cell Stem Cell 2015
GSE37604	H4R3me2	85325283	0.378	0.5736	24097435	Girardot M, et al. Nucleic Acids Res 2014
GSE34518	H2AK119ub	9780305	0.6551	0.2936	22305566	Brookes E, et al. Cell Stem Cell 2012
GSE34518	H2AK119ub	15278259	0.6551	0.3124	22305566	Brookes E, et al. Cell Stem Cell 2012
GSE52899	H2AK119ub	29315355	0.6593	0.2886	24784029	Yang W, et al. Nat Commun 2014
GSE76825	H2AK119ub	23733811	0.7627	0.2206	28111200	Li H, et al. Cell Stem Cell 2017
GSE72164	H3K27ac	11314179	0.6562	0.1945	26637943	Joshi O, et al. Cell Stem Cell 2015
GSE72164	H3K27ac	15066478	0.6577	0.1583	26637943	Joshi O, et al. Cell Stem Cell 2015
GSE62380	H3K27ac	51300533	0.6888	0.2166	25755260	Ji X, et al. Proc Natl Acad Sci U S A 2015
GSE60749	H3K27ac	68203328	0.6573	0.3177	25471879	Kumar RM, et al. Nature 2014
GSE72164	H3K27ac	46252822	0.7154	0.2411	26637943	Joshi O, et al. Cell Stem Cell 2015
GSE72886	H3K27ac	23794936	0.7285	0.2495	26957309	Kumar V, et al. Genome Res 2016
GSE31039	H3K9ac	57990234	0.4105	0.1183	Encode DDC	Encode DDC
GSE31039	H3K9ac	49704943	0.4868	0.1264	Encode DDC	Encode DDC
GSE53490	H3K9K14ac	18272446	0.7062	0.1947	25201068	Clouaire T, et al. Genome Biol 2014
GSE72886	H2BK20ac	23581921	0.6633	0.2928	26957309	Kumar V, et al. Genome Res 2016
GSE47387	H3K56ac	218402068	0.5146	0.1571	23798425	Tan Y, et al. Proc Natl Acad Sci U S A 2013
GSE39237	H2A.Z	7701064	0.7415	0.228	23034477	Ku M, et al. Genome Biol 2012
GSE36114	H2A.Z	19939403	0.7266	0.2629	22682255	Xiao S, et al. Cell 2012
GSE34483	H2A.Z	12192244	0.6711	0.2759	23260488	Hu G, et al. Cell Stem Cell 2013
GSE34483	H2A.Z	16449108	0.6698	0.2767	23260488	Hu G, et al. Cell Stem Cell 2013
GSE40063	H2A.Z	32534458	0.7076	0.2762	23990805	Subramanian V, et al. PLoS Genet 2013
GSE39237	H2A.Zac	10623076	0.5708	0.2244	23034477	Ku M, et al. Genome Biol 2012
GSE34483	H2A.Zac	7130008	0.5676	0.258	23260488	Hu G, et al. Cell Stem Cell 2013
GSE34483	H2A.Zac	13469359	0.5735	0.2602	23260488	Hu G, et al. Cell Stem Cell 2013
GSE42306	H2AX	29101182	0.6719	0.3151	25192463	Wu T, et al. Cell Stem Cell 2014
GSE42306	H2AX	34062885	0.6444	0.3169	25192463	Wu T, et al. Cell Stem Cell 2014
GSE42306	H2AX	173808057	0.6414	0.341	25192463	Wu T, et al. Cell Stem Cell 2014
GSE35087	MacroH2A	32929588	0.4283	0.4283	22331466	Creppe C, et al. Mol Cell Biol 2012
GSE57665	MacroH2A2	33640792	0.234	0.0987	25102063	Yildirim O, et al. PLoS Genet 2014
GSE16893	H3.1	16835248	0.6276	0.2991	20211137	Goldberg AD, et al. Cell 2010
GSE16893	H3.2	13325564	0.6302	0.3028	20211137	Goldberg AD, et al. Cell 2010
GSE16893	H3.2	14279433	0.6176	0.3472	20211137	Goldberg AD, et al. Cell 2010
GSE59188	H3.3	68839173	0.6718	0.2691	25938714	Elsässer SJ, et al. Nature 2015
GSE16893	H3.3	15969875	0.6717	0.2783	20211137	Goldberg AD, et al. Cell 2010
GSE16893	H3.3	13179735	0.6947	0.275	20211137	Goldberg AD, et al. Cell 2010
GSE46134	H10	42504233	0.5586	0.3759	23633960	Cao K, et al. PLoS Genet 2013
GSE46134	H1C	79048944	0.4434	0.4309	23633960	Cao K, et al. PLoS Genet 2013
GSE46134	H1C	7234028	0.4391	0.4857	23633960	Cao K, et al. PLoS Genet 2013
GSE46134	H1D	130557538	0.5114	0.3828	23633960	Cao K, et al. PLoS Genet 2013
GSE46134	H1D	90104292	0.263	0.2532	23633960	Cao K, et al. PLoS Genet 2013
GSE46134	H1D	9094660	0.5436	0.3813	23633960	Cao K, et al. PLoS Genet 2013
GSE46134	H1D	6395436	0.5318	0.3765	23633960	Cao K, et al. PLoS Genet 2013
GSE39738	5hmC	174324756	0.5559	0.4043	24367273	Feldmann A, et al. PLoS Genet 2013
GSE39738	5hmC	14477405	0.5562	0.3878	24367273	Feldmann A, et al. PLoS Genet 2013
GSE39738	5hmC	91415615	0.6538	0.3154	24367273	Feldmann A, et al. PLoS Genet 2013
GSE39738	5mC	32752763	0.4783	0.4305	24367273	Feldmann A, et al. PLoS Genet 2013
GSE39738	5mC	31831283	0.4783	0.4307	24367273	Feldmann A, et al. PLoS Genet 2013
GSE90895	ATAC (ESC)	282841056	0.3999	0.2444	28111071	Chronis C, et al. Cell 2017
GSE90895	ATAC (MEF)	103777229	0.3726	0.3911	28111071	Chronis C, et al. Cell 2017

## Sheet: GEO CM ChIP-seq
Table S1b - Chomatin modifier or transcription factor ChIP-seq data used in this study
GSE	Modification (detailed description)	Number of total reads	aligned to genome exactly 1 time	alignedto genome >1 times	PMID	Reference
GSE30267	AFF4	13435747	0.5404	0.2495	21764852	Lin C, et al. Genes Dev 2011
GSE52071	ASH2L	34721596	0.6592	0.2696	24423662	Denissov S, et al. Development 2014
GSE56981	ATRX	43319806	0.7071	0.2541	25417162	Sarma K, et al. Cell 2014
GSE56981	ATRX	31872999	0.6996	0.2601	25417162	Sarma K, et al. Cell 2014
GSE55657	TDG	52002764	0.6285	0.2417	25660018	Neri F, et al. Cell Rep 2015
GSE36561	BRD4	29517949	0.5579	0.2318
GSE63491	C17ORF96	20226730	0.3309	0.2257	27462409	Liefke R, et al. Cell Discov 2015
GSE33346	CAPD3	31152087	0.5957	0.2384	24286025	Dowen JM, et al. Stem Cell Reports 2013
GSE51522	CBP	22169030	0.5608	0.24	24119843	Hnisz D, et al. Cell 2013
GSE44242	CBX3	33391496	0.5995	0.2537	23748610	Sridharan R, et al. Nat Cell Biol 2013
GSE57092	CBX5	44149315	0.4394	0.2863	24981170	Bulut-Karslioglu A, et al. Mol Cell 2014
GSE57092	CBX5	44354417	0.4763	0.3293	24981170	Bulut-Karslioglu A, et al. Mol Cell 2014
GSE23716	CBX7	80672077	0.7103	0.2381	22325148	Tavares L, et al. Cell 2012
GSE42466	CBX7	20710168	0.593	0.2816	23273917	Morey L, et al. Cell Rep 2013
GSE70799	CHAF1A	33833091	0.7128	0.2423	26365490	Yang BX, et al. Cell 2015
GSE64825	CHD4	37983875	0.6697	0.3119	26814966	de Dieuleveult M, et al. Nature 2016
GSE64825	CHD4	28577178	0.6774	0.3025	26814966	de Dieuleveult M, et al. Nature 2016
GSE61188	CHD4	24345908	0.6681	0.3124	25699711	Luo Z, et al. Mol Cell 2015
GSE61188	CHD4	13452560	0.6544	0.3223	25699711	Luo Z, et al. Mol Cell 2015
GSE64825	CHD6	36620818	0.664	0.2962	26814966	de Dieuleveult M, et al. Nature 2016
GSE64825	CHD6	31268218	0.6541	0.3176	26814966	de Dieuleveult M, et al. Nature 2016
GSE22341	CHD7	7000281	0.5876	0.3031	20657823	Schnetz MP, et al. PLoS Genet 2010
GSE22341	CHD7	5222987	0.5827	0.2995	20657823	Schnetz MP, et al. PLoS Genet 2010
GSE64825	CHD8	29817587	0.7105	0.2723	26814966	de Dieuleveult M, et al. Nature 2016
GSE64825	CHD8	17420452	0.6659	0.3134	26814966	de Dieuleveult M, et al. Nature 2016
GSE28247	CTCF	7875149	0.7226	0.2414	21685913	Handoko L, et al. Nat Genet 2011
GSE28247	CTCF	9280648	0.7152	0.239	21685913	Handoko L, et al. Nat Genet 2011
GSE29218	CTCF	19433603	0.5463	0.2717	22763441	Shen Y, et al. Nature 2012
GSE30203	CTCF	13988384	0.6792	0.1756	22170606	Stadler MB, et al. Nature 2011
GSE30203	CTCF	18268121	0.6829	0.1921	22170606	Stadler MB, et al. Nature 2011
GSE30203	CTCF	12299231	0.7372	0.166	22170606	Stadler MB, et al. Nature 2011
GSE39502	CTCF	23336601	0.559	0.2995	24121688	Plasschaert RN, et al. Nucleic Acids Res 2014
GSE39502	CTCF	40569883	0.6671	0.3111	24121688	Plasschaert RN, et al. Nucleic Acids Res 2014
GSE52071	CXXC1	27347930	0.482	0.1924	24423662	Denissov S, et al. Development 2014
GSE70811	DAXX	21243709	0.4012	0.1817	26340527	He Q, et al. Cell Stem Cell 2015
GSE57412	DNMT3A	67654402	0.6993	0.2184	25607372	Baubec T, et al. Nature 2015
GSE57412	DNMT3A	40625107	0.7476	0.1863	25607372	Baubec T, et al. Nature 2015
GSE71883	DZIP3	27439152	0.7645	0.2125	26568260	Inoue D, et al. Sci Rep 2015
GSE32120	ELL	24715246	0.5827	0.2664	22195968	Smith ER, et al. Mol Cell 2011
GSE30267	ELL2	22098703	0.3335	0.157	21764852	Lin C, et al. Genes Dev 2011
GSE38148	ELL3	35878479	0.6592	0.3153	23273992	Lin C, et al. Cell 2013
GSE64825	EP400	32356074	0.6585	0.2543	26814966	de Dieuleveult M, et al. Nature 2016
GSE64825	EP400	30851088	0.6314	0.3384	26814966	de Dieuleveult M, et al. Nature 2016
GSE18776	EZH2	8924055	0.6629	0.2191	20064375	Peng JC, et al. Cell 2009
GSE18776	EZH2	5499052	0.6216	0.2789	20064375	Peng JC, et al. Cell 2009
GSE18776	EZH2	1637228	0.6103	0.3063	20064375	Peng JC, et al. Cell 2009
GSE41314	EZH2	54645693	0.6716	0.1747	23502314	He J, et al. Nat Cell Biol 2013
GSE46536	EZH2	9633497	0.6453	0.2965	24389103	Mozzetta C, et al. Mol Cell 2014
GSE46536	EZH2	13779584	0.5914	0.3087	24389103	Mozzetta C, et al. Mol Cell 2014
GSE46536	EZH2	26436750	0.5885	0.2927	24389103	Mozzetta C, et al. Mol Cell 2014
GSE49431	EZH2	31900683	0.4873	0.1383	24141703	Kaneko S, et al. Nat Struct Mol Biol 2013
GSE49431	EZH2	26181097	0.7241	0.1851	24141703	Kaneko S, et al. Nat Struct Mol Biol 2013
GSE73820	EZH2	32797142	0.5889	0.2664	26324324	Onodera A, et al. Mol Cell Biol 2015
GSE46536	G9A	17989833	0.5151	0.2529	24389103	Mozzetta C, et al. Mol Cell 2014
GSE46536	G9A	31258055	0.5373	0.2572	24389103	Mozzetta C, et al. Mol Cell 2014
GSE46536	G9A	14712495	0.5663	0.2427	24389103	Mozzetta C, et al. Mol Cell 2014
GSE46536	G9A	74368452	0.5039	0.2555	24389103	Mozzetta C, et al. Mol Cell 2014
GSE36030	HCFC1	13241727	0.6244	0.3245		ENCODE DCC
GSE36030	HCFC1	39581098	0.6064	0.3078		ENCODE DCC
GSE90895	HDAC1	30243564	0.7279	0.2159	28111071	Chronis C, et al. Cell 2017
GSE27841	HDAC1	24905288	0.6272	0.2779	22297846	Whyte WA, et al. Nature 2012
GSE27841	HDAC1	43785672	0.5616	0.1969	22297846	Whyte WA, et al. Nature 2012
GSE27841	HDAC2	20532889	0.6338	0.2668	22297846	Whyte WA, et al. Nature 2012
GSE27841	HDAC2	41464833	0.5482	0.1887	22297846	Whyte WA, et al. Nature 2012
GSE60699	HEY1	13212856	0.5786	0.3214	25446183	Weber D, et al. J Mol Cell Cardiol 2015
GSE60699	HEY2	13318035	0.5646	0.3261	25446183	Weber D, et al. J Mol Cell Cardiol 2015
GSE42152	HIRA	51170920	0.5223	0.2296	24074864	Banaszynski LA, et al. Cell 2013
GSE42152	HIRA	82804902	0.6199	0.3317	24074864	Banaszynski LA, et al. Cell 2013
GSE18776	JARID2	10234119	0.4953	0.1644	20064375	Peng JC, et al. Cell 2009
GSE18776	JARID2	14270640	0.5192	0.1843	20064375	Peng JC, et al. Cell 2009
GSE19708	JARID2	18828274	0.5674	0.1851	20123894	Li G, et al. Genes Dev 2010
GSE55630	JARID2	45474408	0.7159	0.2658	25620564	Sanulli S, et al. Mol Cell 2015
GSE51746	KANSL3	42036146	0.4098	0.1458	24842875	Chelmicki T, et al. Elife 2014
GSE51746	KANSL3	27167220	0.5191	0.1746	24842875	Chelmicki T, et al. Elife 2014
GSE67710	KAT2A	39562783	0.5079	0.3418	25877919	Hirsch CL, et al. Genes Dev 2015
GSE67710	KAT2A	49003803	0.5198	0.2643	25877919	Hirsch CL, et al. Genes Dev 2015
GSE18515	KDM1A	13211210	0.4877	0.2256	23028048	Nair VD, et al. Mol Cell Biol 2012
GSE27841	KDM1A	33788571	0.6438	0.2368	22297846	Whyte WA, et al. Nature 2012
GSE27841	KDM1A	6245340	0.5764	0.1883	22297846	Whyte WA, et al. Nature 2012
GSE18588	KDM2A	13146085	0.701	0.2585	20417597	Blackledge NP, et al. Mol Cell 2010
GSE40860	KDM2A	35244264	0.5467	0.2227	23256043	Farcas AM, et al. Elife 2012
GSE40860	KDM2B	38904432	0.5814	0.2353	23256043	Farcas AM, et al. Elife 2012
GSE41314	KDM2B	70062341	0.5296	0.2486	23502314	He J, et al. Nat Cell Biol 2013
GSE43229	KDM4B	86986999	0.6252	0.2574	24361252	Das PP, et al. Mol Cell 2014
GSE43229	KDM4C	101793489	0.7012	0.2358	24361252	Das PP, et al. Mol Cell 2014
GSE31966	KDM5B	8397273	0.4085	0.2097	22020125	Schmitz SU, et al. EMBO J 2011
GSE31966	KDM5B	7926492	0.327	0.1835	22020125	Schmitz SU, et al. EMBO J 2011
GSE53087	KDM5B	33995317	0.5268	0.3376	24495580	Kidder BL, et al. Genome Biol 2014
GSE28247	LAMINB	9785425	0.6438	0.3093	21685913	Handoko L, et al. Nat Genet 2011
GSE28247	LAMINB	10609680	0.6439	0.3102	21685913	Handoko L, et al. Nat Genet 2011
GSE36030	MAFK	16772443	0.5727	0.3362		ENCODE DCC
GSE36030	MAFK	27379146	0.5427	0.3161		ENCODE DCC
GSE39610	MBD1A	31686054	0.5428	0.3041	23582333	Baubec T, et al. Cell 2013
GSE39610	MBD1A	32951861	0.3364	0.139	23582333	Baubec T, et al. Cell 2013
GSE39610	MBD1B	79429359	0.7496	0.1696	23582333	Baubec T, et al. Cell 2013
GSE39610	MBD1B	36122937	0.5595	0.2579	23582333	Baubec T, et al. Cell 2013
GSE39610	MBD2A	17343266	0.4792	0.2735	23582333	Baubec T, et al. Cell 2013
GSE39610	MBD2A	28267274	0.4839	0.2138	23582333	Baubec T, et al. Cell 2013
GSE39610	MBD2A	37945877	0.2946	0.1971	23582333	Baubec T, et al. Cell 2013
GSE39610	MBD2T	9663041	0.5052	0.2086	23582333	Baubec T, et al. Cell 2013
GSE39610	MBD2T	8538705	0.4636	0.2328	23582333	Baubec T, et al. Cell 2013
GSE39610	MBD2T	7854902	0.496	0.2333	23582333	Baubec T, et al. Cell 2013
GSE39610	MBD2T	7180740	0.4785	0.2338	23582333	Baubec T, et al. Cell 2013
GSE61188	MBD3	18195111	0.6174	0.3353	25699711	Luo Z, et al. Mol Cell 2015
GSE61188	MBD3	21013069	0.6615	0.3101	25699711	Luo Z, et al. Mol Cell 2015
GSE39610	MBD3A	26313382	0.4036	0.1557	23582333	Baubec T, et al. Cell 2013
GSE39610	MBD3A	45427451	0.2908	0.1092	23582333	Baubec T, et al. Cell 2013
GSE39610	MBD4	77373403	0.1704	0.0688	23582333	Baubec T, et al. Cell 2013
GSE39610	MBD4	40138449	0.5325	0.2293	23582333	Baubec T, et al. Cell 2013
GSE26680	ATF7IP	22555686	0.5413	0.2593
GSE51746	MCRS1	41811169	0.4513	0.1419	24842875	Chelmicki T, et al. Elife 2014
GSE51746	MCRS1	51152623	0.433	0.1373	24842875	Chelmicki T, et al. Elife 2014
GSE39610	MECP2	46062843	0.3757	0.2039	23582333	Baubec T, et al. Cell 2013
GSE39610	MECP2	30919583	0.3425	0.1943	23582333	Baubec T, et al. Cell 2013
GSE39610	MECP2	50176812	0.2226	0.146	23582333	Baubec T, et al. Cell 2013
GSE59569	MED1	25899231	0.6804	0.2748	25192464	Buganim Y, et al. Cell Stem Cell 2014
GSE22562	MED1	20944820	0.5564	0.2168	20720539	Kagey MH, et al. Nature 2010
GSE22562	MED1	25597506	0.6254	0.2702	20720539	Kagey MH, et al. Nature 2010
GSE22562	MED12	25393031	0.6463	0.2508	20720539	Kagey MH, et al. Nature 2010
GSE22562	MED12	12671709	0.4416	0.1777	20720539	Kagey MH, et al. Nature 2010
GSE52071	MLL2	16554507	0.606	0.3093	24423662	Denissov S, et al. Development 2014
GSE51176	MLL4	11218051	0.5695	0.277	24081332	Hu D, et al. Mol Cell Biol 2013
GSE51176	MLL4	13134168	0.5831	0.2829	24081332	Hu D, et al. Mol Cell Biol 2013
GSE53797	MSL1	36291800	0.6546	0.2853	24898753	Ravens S, et al. Elife 2014
GSE51746	MSL1	62691799	0.4679	0.1556	24842875	Chelmicki T, et al. Elife 2014
GSE51746	MSL1	47888714	0.4816	0.1578	24842875	Chelmicki T, et al. Elife 2014
GSE51746	MSL2	31901223	0.3894	0.1381	24842875	Chelmicki T, et al. Elife 2014
GSE51746	MSL2	22424816	0.3952	0.1398	24842875	Chelmicki T, et al. Elife 2014
GSE16526	MTF2	1485604	0.5103	0.2939	20144788	Walker E, et al. Cell Stem Cell 2010
GSE16526	MTF2	2762153	0.5135	0.301	20144788	Walker E, et al. Cell Stem Cell 2010
GSE16526	MTF2	4601706	0.5167	0.3029	20144788	Walker E, et al. Cell Stem Cell 2010
GSE16526	MTF2	5824478	0.5176	0.3058	20144788	Walker E, et al. Cell Stem Cell 2010
GSE19708	MTF2	24200709	0.3467	0.183	20123894	Li G, et al. Genes Dev 2010
GSE37262	NCOA3	17246146	0.6359	0.3066	23019124	Percharde M, et al. Genes Dev 2012
GSE70740	NCOR2	17554926	0.6618	0.3092	29531310	Zhaung et al., Nat Cell Bio 2018
GSE22562	NIPBL	24897794	0.4445	0.2141	20720539	Kagey MH, et al. Nature 2010
GSE22562	NIPBL	30323244	0.6251	0.2646	20720539	Kagey MH, et al. Nature 2010
GSE39154	OGT	48193070	0.5637	0.2456	23352454	Vella P, et al. Mol Cell 2013
SRA312130	P300	47463017	0.7183	0.263
GSE22341	P300	8223733	0.6328	0.3136	20657823	Schnetz MP, et al. PLoS Genet 2010
GSE22341	P300	8141493	0.6212	0.3133	20657823	Schnetz MP, et al. PLoS Genet 2010
GSE22341	P300	7713307	0.6212	0.3131	20657823	Schnetz MP, et al. PLoS Genet 2010
GSE28247	P300	8223733	0.6329	0.3136	21685913	Handoko L, et al. Nat Genet 2011
GSE28247	P300	8141493	0.6212	0.3134	21685913	Handoko L, et al. Nat Genet 2011
GSE28247	P300	7713307	0.6212	0.3131	21685913	Handoko L, et al. Nat Genet 2011
GSE29218	P300	17953588	0.536	0.2243	22763441	Shen Y, et al. Nature 2012
GSE29218	P300	21049565	0.4848	0.2769	22763441	Shen Y, et al. Nature 2012
GSE41589	PHF19	40857081	0.6526	0.2929	23104054	Ballaré C, et al. Nat Struct Mol Biol 2012
GSE41589	PHF19	27234866	0.6841	0.2751	23104054	Ballaré C, et al. Nat Struct Mol Biol 2012
GSE41609	PHF19	31977677	0.5867	0.2372	23160351	Ballaré C, et al. Nat Struct Mol Biol 2012
GSE28247	POL II	6506705	0.7349	0.2155	21685913	Handoko L, et al. Nat Genet 2011
GSE28247	POL II	5719939	0.7367	0.2144	21685913	Handoko L, et al. Nat Genet 2011
GSE29218	POL II	20881465	0.4266	0.237	22763441	Shen Y, et al. Nature 2012
GSE30267	POL II	24201402	0.5654	0.1951	21764852	Lin C, et al. Genes Dev 2011
GSE52071	POL II	28362413	0.6624	0.2109	24423662	Denissov S, et al. Development 2014
GSE73820	POL II	54223216	0.5406	0.3156	26324324	Onodera A, et al. Mol Cell Biol 2015
GSE48372	PRDM4	54961652	0.7307	0.2441	23918801	Bogani D, et al. Mol Cell Biol 2013
GSE48372	PRDM4	39031850	0.7278	0.2453	23918801	Bogani D, et al. Mol Cell Biol 2013
GSE48372	PRDM4	34665980	0.7248	0.2475	23918801	Bogani D, et al. Mol Cell Biol 2013
GSE48372	PRDM4	42743452	0.7253	0.2468	23918801	Bogani D, et al. Mol Cell Biol 2013
GSE25409	PRDM4	13716044	0.7159	0.2021	21183938	Ma Z, et al. Nat Struct Mol Biol 2011
GSE33346	RAD21	24209212	0.534	0.2091	24286025	Dowen JM, et al. Stem Cell Reports 2013
GSE33346	RAD21	27080468	0.6558	0.2584	24286025	Dowen JM, et al. Stem Cell Reports 2013
GSE24029	RAD21	27039478	0.6378	0.3407	21589869	Nitzsche A, et al. PLoS One 2011
GSE64040	RAD23B	53945908	0.6873	0.2645	25901318	Cattoglio C, Proc Natl Acad Sci U S A 2015
GSE22934	RBBP5	28376167	0.6284	0.3154	21477851	Ang YS, et al. Cell 2011
GSE27841	REST	36595359	0.5851	0.2688	22297846	Whyte WA, et al. Nature 2012
GSE48122	REST	30973229	0.6393	0.3208	22396653	Dietrich N, et al. PLoS Genet 2012
GSE48320	REST	17309339	0.6966	0.2808	25250711	McGann JC, et al. Elife 2014
GSE26680	REST	9659820	0.3573	0.1677
GSE42466	RING1B	19687027	0.4502	0.1481	23273917	Morey L, et al. Cell Rep 2013
GSE26680	RING1B	7692694	0.4205	0.1977
GSE48122	RING1B	31566484	0.6595	0.3162	22396653	Dietrich N, et al. PLoS Genet 2012
GSE23716	RING1B	23088911	0.6887	0.2525	22325148	Tavares L, et al. Cell 2012
GSE42466	RYBP	39870646	0.5849	0.2559	23273917	Morey L, et al. Cell Rep 2013
GSE17642	SETDB1	9985917	0.4652	0.4051	19884257	Yuan P, et al. Genes Dev 2009
GSE17642	SETDB1	10499798	0.4608	0.4027	19884257	Yuan P, et al. Genes Dev 2009
GSE18371	SETDB1	4901759	0.6497	0.2908	19884255	Bilodeau S, et al. Genes Dev 2009
GSE18371	SETDB1	4588497	0.6382	0.2846	19884255	Bilodeau S, et al. Genes Dev 2009
GSE64825	SMARCA4	39675463	0.6904	0.2877	26814966	de Dieuleveult M, et al. Nature 2016
GSE64825	SMARCA4	17763881	0.6352	0.3394	26814966	de Dieuleveult M, et al. Nature 2016
GSE22562	SMC1	8640150	0.5291	0.1476	20720539	Kagey MH, et al. Nature 2010
GSE22562	SMC1	30429490	0.6136	0.2555	20720539	Kagey MH, et al. Nature 2010
GSE20530	SPT5	9942564	0.4781	0.2085	20434984	Rahl PB, et al. Cell 2010
GSE36561	STAG1	24437958	0.6826	0.2375
GSE36561	STAG2	24525497	0.6639	0.2531
GSE70799	SUMO2	19225590	0.5131	0.4654	26365490	Yang BX, et al. Cell 2015
GSE57092	SUV39H1	28529248	0.369	0.329	24981170	Bulut-Karslioglu A, et al. Mol Cell 2014
GSE57092	SUV39H1	23464660	0.3476	0.2931	24981170	Bulut-Karslioglu A, et al. Mol Cell 2014
GSE57092	SUV39H2	23790483	0.1899	0.144	24981170	Bulut-Karslioglu A, et al. Mol Cell 2014
GSE57092	SUV39H2	34259907	0.1477	0.1121	24981170	Bulut-Karslioglu A, et al. Mol Cell 2014
GSE39513	SUZ12	195060089	0.5199	0.1794	23101626	Jia J, et al. Cell 2012
GSE39513	SUZ12	16391960	0.6558	0.259	23101626	Jia J, et al. Cell 2012
GSE39513	SUZ12	14856268	0.611	0.2197	23101626	Jia J, et al. Cell 2012
GSE41589	SUZ12	21551927	0.5037	0.1605	23104054	Ballaré C, et al. Nat Struct Mol Biol 2012
GSE42466	SUZ12	21551927	0.5037	0.1605	23273917	Morey L, et al. Cell Rep 2013
GSE49431	SUZ12	31926350	0.6239	0.2402	24141703	Kaneko S, et al. Nat Struct Mol Biol 2013
GSE49431	SUZ12	29844844	0.52	0.1773	24141703	Kaneko S, et al. Nat Struct Mol Biol 2013
GSE31270	TAF3	28310734	0.5594	0.3509	21884934	Liu Z, et al. Cell 2011
GSE31270	TAF3	28232106	0.5459	0.3709	21884934	Liu Z, et al. Cell 2011
GSE26832	TET1	38002726	0.6683	0.2637	21451524/21460036	Wu H, et al. Nature 2011/Wu H, et al. Genes Dev 2011
GSE45625	TOP2A	8291518	0.6038	0.3012	23698369	Dykhuizen EC, et al. Nature 2013
GSE45625	TOP2A	8346337	0.6038	0.303	23698369	Dykhuizen EC, et al. Nature 2013
GSE70799	TRIM28	16258666	0.6435	0.2833	26365490	Yang BX, et al. Cell 2015
GSE41903	TRIM28	21563017	0.5903	0.3468	23233547	Rowe HM, et al. Genome Res 2013
GSE77779	UHRF1	26380966	0.3728	0.5789	27151458	Sharif J, et al. Cell Stem Cell 2016
GSE52899	USP16	15710589	0.5132	0.2087	24784029	Yang W, et al. Nat Commun 2014
GSE22934	WDR5	13642998	0.6025	0.2669	21477851	Ang YS, et al. Cell 2011
GSE68195	YY1	68056895	0.6038	0.3298	26516199	Sigova AA, et al. Science 2015
GSE36030	ZC3H11A	21631923	0.6074	0.3315		ENCODE DCC
GSE36030	ZC3H11A	41771610	0.585	0.3137		ENCODE DCC
GSE70799	ZFP809	41877033	0.5315	0.4411	26365490	Yang BX, et al. Cell 2015
GSE61188	ZIC2	24714494	0.6558	0.3228	25699711	Luo Z, et al. Mol Cell 2015
GSE61188	ZIC2	25834643	0.6626	0.3164	25699711	Luo Z, et al. Mol Cell 2015
GSE61188	ZIC2	48472620	0.7066	0.2735	25699711	Luo Z, et al. Mol Cell 2015
GSE36030	ZNF384	20777529	0.6204	0.3303		ENCODE DCC
GSE36030	ZNF384	34375282	0.4225	0.2331		ENCODE DCC
E-MTAB-1302	NAP1	103464238	0.3618	0.2563
GSE18776	JARID1A	14125878	0.6723	0.2408	20064375	Peng JC, et al. Cell 2009
GSE18776	JARID1A	1872323	0.2704	0.1182	20064375	Peng JC, et al. Cell 2009
GSE20530	CTR9	8916083	0.5316	0.1828	20434984	Rahl PB, et al. Cell 2010
GSE20530	NELFA	8288364	0.4495	0.1792	20434984	Rahl PB, et al. Cell 2010
GSE20530	Pol II ser-5P	6549896	0.5063	0.2257	20434984	Rahl PB, et al. Cell 2010
GSE20530	Pol II ser-5P	4274737	0.6231	0.3085	20434984	Rahl PB, et al. Cell 2010
GSE20530	Pol II ser-5P	4399870	0.6313	0.3112	20434984	Rahl PB, et al. Cell 2010
GSE22303	TBP	26879855	0.604	0.2763
GSE22303	TBP	7681287	0.4009	0.2078
GSE24841	SIN3A	32036560	0.6429	0.2708	21490601	Williams K, et al. Nature 2011
GSE24841	SIN3A	21672699	0.5765	0.2481	21490601	Williams K, et al. Nature 2011
GSE26136	DPY30	39058611	0.5668	0.2406	21335234	Jiang H, et al. Cell 2011
GSE27841	COREST	24393778	0.3401	0.1686	22297846	Whyte WA, et al. Nature 2012
GSE30919	CAPH2	26567296	0.5481	0.2578	24286025	Dowen JM, et al. Stem Cell Reports 2013
GSE30919	CAPH2	27026854	0.5631	0.2614	24286025	Dowen JM, et al. Stem Cell Reports 2013
GSE33346	CAPG	35177093	0.5797	0.2638	24286025	Dowen JM, et al. Stem Cell Reports 2013
GSE34975	KDM5C	84545514	0.6503	0.2898	23545502	Outchkourov NS, et al. Cell Rep 2013
GSE49137	INO80	7014376	0.6463	0.3164	24792115	Wang L, et al. Cell Stem Cell 2014
GSE49137	INO80	13041239	0.6618	0.3113	24792115	Wang L, et al. Cell Stem Cell 2014
GSE49137	INO80	11094540	0.6534	0.3073	24792115	Wang L, et al. Cell Stem Cell 2014
GSE51522	RONIN	7312628	0.5645	0.2345	24119843	Hnisz D, et al. Cell 2013
GSE51746	KAT8	50291110	0.4575	0.1453	24842875	Chelmicki T, et al. Elife 2014
GSE51746	KAT8	60722996	0.4932	0.1572	24842875	Chelmicki T, et al. Elife 2014
GSE53797	NSL1	41034299	0.5705	0.2676	24898753	Ravens S, et al. Elife 2014
GSE55630	JARID2K116me2	41207017	0.7157	0.2647	25620564	Sanulli S, et al. Mol Cell 2015
GSE57412	DNMT3B	49885579	0.6887	0.2618	25607372	Baubec T, et al. Nature 2015
GSE57412	DNMT3B	40627456	0.67	0.1998	25607372	Baubec T, et al. Nature 2015
GSE61188	ZIC3	29328676	0.6478	0.3138	25699711	Luo Z, et al. Mol Cell 2015
GSE61188	ZIC3	34075566	0.6432	0.3246	25699711	Luo Z, et al. Mol Cell 2015
GSE64825	CHD9	33718347	0.5901	0.3813	26814966	de Dieuleveult M, et al. Nature 2016
GSE64825	CHD9	31078003	0.5965	0.3725	26814966	de Dieuleveult M, et al. Nature 2016
GSE69671	KAT5	79953393	0.5702	0.2123	26550034	Ravens S, et al.Epigenetics Chromatin 2015
SRA312130	RXR	8741838	0.7034	0.2551

## Sheet: GEO RNA-seq
Table S1c - Public RNA-seq data used in this study
GSE	Cell type	Number of total reads	PMID	Reference
GSE60101	MPP	8303046	25103404	Lara-Astiaso D, et al. Science 2014
GSE60101	MPP	4838843	25103404	Lara-Astiaso D, et al. Science 2014
GSE60101	NK	912696	25103404	Lara-Astiaso D, et al. Science 2014
GSE60101	NK	1179756	25103404	Lara-Astiaso D, et al. Science 2014
GSE20851	NPC	31866618	20436462	Guttman M, et al. Nat Biotechnol 2010
GSE20851	NPC	28161376	20436462	Guttman M, et al. Nat Biotechnol 2010
GSE20851	MLF	33045830	20436462	Guttman M, et al. Nat Biotechnol 2010
GSE20851	MLF	33610501	20436462	Guttman M, et al. Nat Biotechnol 2010
GSE41637	Kidney	119274786	23258891	Merkin J, et al. Science 2012
GSE41637	Kidney	118885190	23258891	Merkin J, et al. Science 2012
GSE41637	Kidney	29821800	23258891	Merkin J, et al. Science 2012
GSE41637	Liver	116292478	23258891	Merkin J, et al. Science 2012
GSE41637	Liver	134045721	23258891	Merkin J, et al. Science 2012
GSE41637	Liver	34824609	23258891	Merkin J, et al. Science 2012
GSE41637	Lung	34050626	23258891	Merkin J, et al. Science 2012
GSE41637	Lung	62362901	23258891	Merkin J, et al. Science 2012
GSE41637	Lung	111879091	23258891	Merkin J, et al. Science 2012
GSE38805	Neocortex	8690936	22753484	Fietz SA, et al. Proc Natl Acad Sci U S A 2012
GSE38805	Neocortex	10399577	22753484	Fietz SA, et al. Proc Natl Acad Sci U S A 2012
GSE38805	Neocortex	5818157	22753484	Fietz SA, et al. Proc Natl Acad Sci U S A 2012
GSE38805	Neocortex	4280380	22753484	Fietz SA, et al. Proc Natl Acad Sci U S A 2012
GSE38805	Neocortex	3134244	22753484	Fietz SA, et al. Proc Natl Acad Sci U S A 2012
GSE47948	Mesodermal	21046646	22981692	Wamstad JA, et al. Cell 2012
GSE47948	Mesodermal	20436530	22981692	Wamstad JA, et al. Cell 2012

## Sheet: RNA-seq this study
Table S1d - RNA-seq data generated for this study
Sample	GSE	Cell type	Number of total reads	mapping rate to TEs(%)	mapping rate to genes(%)
shAsh2l.rep1	this study	mESC	49006972	2.55	92.18
shAsh2l.rep2	this study	mESC	52209275	3.04	92.02
shBahd1.rep1	this study	mESC	53227220	1.76	95.63
shBahd1.rep2	this study	mESC	51195780	1.59	95.39
shBap1.rep1	this study	mESC	50751790	1.31	92.38
shBaz2a.rep1	this study	mESC	55988948	1.91	95.52
shBaz2a.rep2	this study	mESC	62754989	2.47	94.3
shBrd7.rep1	this study	mESC	55859632	2.97	87.51
shCbx2.rep1	this study	mESC	41015849	3	92.31
shCbx5.rep1	this study	mESC	47092318	4.05	92.1
shCbx5.rep2	this study	mESC	55689409	1.66	94.95
shCbx6.rep1	this study	mESC	50809066	2.3	93.09
shChd4.rep1	this study	mESC	40109138	2.62	93.24
shChd4.rep2	this study	mESC	58157417	1.16	91.97
shChd5.rep1	this study	mESC	51034536	2.06	94.16
shDzip3.rep1	this study	mESC	53698638	6.04	87.85
shEhmt1.rep1	this study	mESC	48942420	2.71	93.3
shEhmt1.rep2	this study	mESC	54617344	2.07	85.55
shEzh1.rep1	this study	mESC	47185879	2.65	93.31
shHdac1.rep1	this study	mESC	52615493	1.86	88.88
shHdac1.rep2	this study	mESC	50751007	3.38	90.4
shHdac2.rep1	this study	mESC	62817091	4.03	90.42
shHdac2.rep2	this study	mESC	44154890	1.78	93.18
shHdac3.rep1	this study	mESC	48472932	2.55	90.86
shHdac3.rep2	this study	mESC	49067096	2.35	92.93
shHdac5.rep1	this study	mESC	56417743	3.84	91.59
shHdac5.rep2	this study	mESC	57087133	2.47	87.31
shHdac6.rep1	this study	mESC	43546440	2.95	92.81
shHdac6.rep2	this study	mESC	47304081	4.23	91.2
shHdac7.rep1	this study	mESC	43328127	1.76	92.79
shIng5.rep1	this study	mESC	50319430	3.39	92.06
shKat5.rep1	this study	mESC	50634145	2.46	87.59
shKat5.rep2	this study	mESC	48505454	3.94	91.66
shKdm1a.rep1	this study	mESC	47824239	2.65	87.65
shKdm1a.rep2	this study	mESC	56714589	1.9	87.44
shKdm2a.rep1	this study	mESC	50692288	2.17	89.5
shKdm2a.rep2	this study	mESC	41884891	2.11	89.69
shKdm3b.rep1	this study	mESC	52062950	1.94	71.99
shKmt2b.rep1	this study	mESC	50273454	2.15	94.13
shLrwd1.rep1	this study	mESC	58420367	2.03	82.88
shLrwd1.rep2	this study	mESC	55864482	2.13	79.75
shLuc.rep1	this study	mESC	53143356	1.56	93.41
shLuc.rep2	this study	mESC	55345863	1.75	87.04
shLuc.rep3	this study	mESC	42892261	2.91	95.08
shMcrs1.rep1	this study	mESC	53595731	1.77	65.88
shMcrs1.rep2	this study	mESC	63458943	1.41	81.25
shMtf2.rep1	this study	mESC	59016310	1.35	71.24
shMtf2.rep2	this study	mESC	61333454	1.76	84.42
shNcor1.rep1	this study	mESC	55878317	1.84	92.33
shNcor2.rep1	this study	mESC	52481581	5.68	89.17
shNcor2.rep2	this study	mESC	44534024	4.71	90.92
shNcor2.rep3	this study	mESC	52571649	5.29	82.84
shPhf19.rep1	this study	mESC	48795525	1.83	94.36
shPhf19.rep2	this study	mESC	58192940	2.28	93.76
shPrdm4.rep1	this study	mESC	44330721	3.21	92.43
shPrmt5.rep1	this study	mESC	44719558	3.81	91.22
shPrmt5.rep2	this study	mESC	45983100	5.33	89.03
shRnf2.rep1	this study	mESC	55432154	5.38	88.67
shRnf2.rep2	this study	mESC	53042781	4.14	92.28
shRnf8.rep1	this study	mESC	44411568	2.58	93.04
shRnf8.rep2	this study	mESC	43417847	2.52	93.5
shRrp8.rep1	this study	mESC	44010834	4.55	91.15
shRrp8.rep2	this study	mESC	53954852	3.66	91.53
shSetdb1.rep1	this study	mESC	44154832	1.94	87.52
shSetdb1.rep2	this study	mESC	60828173	3.34	92.88
shSirt2.rep1	this study	mESC	65607309	3.04	91.76
shSirt2.rep2	this study	mESC	53620883	1.72	86.82
shSmyd3.rep1	this study	mESC	49273141	2.44	81.81
shUhrf1.rep1	this study	mESC	54978092	3.55	91.52
shUhrf1.rep2	this study	mESC	46204660	4.88	90.45
shZmynd11.rep1	this study	mESC	66806916	1.88	69.34
shZmynd11.rep2	this study	mESC	54697969	1.93	82.55

## Sheet: ATAC-seq this study
Table S1e - ATAC-seq data generated for this study
Sample	GSE	Cell type	Number of total reads	aligned to genome exactly 1 time (%)	aligned to genome >1 times (%)
shGFP.ATAC-Seq.rep1	this study	mESC	35499566	40.84	20.42
shKat5.ATAC-Seq.rep1	this study	mESC	22308110	44.87	19.53
shKat5.ATAC-Seq.rep2	this study	mESC	24664948	45.38	17.32
shLuc.ATAC-Seq.rep1	this study	mESC	15804493	54.55	15.21
shLuc.ATAC-Seq.rep2	this study	mESC	26251212	41.07	20.77
shLuc.ATAC-Seq.rep3	this study	mESC	23878324	40.99	20.22
shNcor2.ATAC-Seq.rep1	this study	mESC	16924616	47.22	19.79
shNcor2.ATAC-Seq.rep2	this study	mESC	37089652	42.94	19.8
shPrmt5.ATAC-Seq.rep1	this study	mESC	32244940	43.34	20.48
shPrmt5.ATAC-Seq.rep2	this study	mESC	37360276	42.67	19.51
shRnf2.ATAC-Seq.rep1	this study	mESC	20780208	44.01	16.87
shRnf2.ATAC-Seq.rep2	this study	mESC	39455551	43.99	23.75
shRnf2.ATAC-Seq.rep3	this study	mESC	23820396	41.82	19.75
shRrp8.ATAC-Seq.rep1	this study	mESC	61078176	42.48	21.12
shRrp8.ATAC-Seq.rep2	this study	mESC	33440556	47.67	18.25
shSetdb1.ATAC-Seq.rep1	this study	mESC	23910067	53.47	17.19
shSetdb1.ATAC-Seq.rep2	this study	mESC	86536072	41.46	19.53
shSetdb1.ATAC-Seq.rep3	this study	mESC	32752175	45.98	20.55
shUhrf1.ATAC-Seq.rep1	this study	mESC	20172984	43.73	21.35
shUrhf1.ATAC-Seq.rep2	this study	mESC	46236892	44.66	19.32
