# Supplementary material for: Transposable elements are regulated by context-specific patterns of chromatin marks in mouse embryonic stem cells
Source: Nat Commun. 2019 Jan 3;10:34. doi: 10.1038/s41467-018-08006-y (PMC6318327; doi:10.1038/s41467-018-08006-y)
Supplement: Supplementary file 5 — Supplementary Data 2 [file 41467_2018_8006_MOESM5_ESM.xlsx]

## Sheet: Selected
Table S2a - Log2 fold enrichment of chromatin modifications for selected TE types (TEs in Fig 1a)
TE name	H3K4me1	H3K4me2	H3K4me3	H3K27me1	H3K27me2	H3K27me3	H3K9me3	H4K20me3	H3K36me2	H3K36me3	H3K79me2	H4R3me2	H2AK119ub	H3K27ac	H3K9ac	H3K9K14ac	H2BK20ac	H3K56ac	H2A.Z	H2A.Zac	H2AX	MacroH2A	MacroH2A2	H3.1	H3.2	H3.3	H10	H1C	H1D	5hmC	5mC	ATAC
L1Md_Gf	0.324705	2.79403	2.84074	0.0251677	-0.0752453	-0.217034	0.858175	1.46949	-0.155857	-0.277969	-0.274618	1.21274	0.19263	1.68382	2.94138	0.941359	0.428409	1.85274	2.14438	3.25898	-0.546373	0.125269	0.528392	-0.292224	-0.142899	-0.218747	0.417188	-0.0812345	0.226211	1.48826	0.105386	0.649221
L1Md_A	-0.141067	1.43854	1.18574	0.062098	0.169588	-0.0430359	0.363852	0.545223	-0.0908974	-0.502068	-0.227582	1.42313	-0.0685374	0.117571	1.59198	0.207514	0.0924696	1.10486	0.956581	1.48038	-0.265101	0.126376	0.411472	-0.116617	-0.0492636	-0.299334	0.53176	0.120516	0.333984	0.344693	0.192818	-0.0397855
L1Md_T	-0.19102	1.36499	1.53937	0.0653951	0.187245	-0.0892406	0.200163	0.59172	-0.0859078	-0.461454	-0.221014	1.3444	-0.0564183	0.615866	1.74002	0.272967	0.0746043	1.35842	0.994096	1.87787	-0.282562	0.15036	0.29593	-0.0903935	-0.0470751	-0.349949	0.557512	0.123515	0.345144	0.26776	-0.0423606	0.0694274
L1Md_F	-0.928539	-0.239251	-0.146633	0.400021	0.0303532	-0.19946	1.33071	1.08225	-0.109459	-0.463207	-0.398828	1.0119	0.114325	-0.50659	-0.0727118	-0.497684	-0.247757	0.154464	0.468705	0.403738	-0.178936	0.111161	0.206119	-0.0963718	-0.103403	0.280244	0.251717	0.121723	0.317448	-0.689829	-0.224676	-0.281218
L1Md_F2	-0.597231	-1.34202	-0.877394	0.0951383	0.221145	-0.0661126	0.211763	0.1028	0.123238	-0.550624	-0.251563	1.24899	-0.213234	-0.590559	-0.265648	-0.40914	-0.173946	0.486864	-0.263596	-0.123515	-0.103486	0.137398	0.0600487	-0.0502471	-0.0340893	-0.306176	0.282168	0.0332772	0.199851	-1.00612	-0.343448	-0.325461
L1Md_F3	-0.66098	-1.2028	-0.795521	0.057773	0.171047	-0.163679	0.112811	-0.0116542	0.0229913	-0.601054	-0.292211	1.13458	-0.280495	-0.65431	-0.248979	-0.416722	-0.217429	0.460881	-0.322473	-0.102537	-0.168584	0.0998342	0.0196152	-0.132511	-0.0842973	-0.41954	0.235181	-0.0310965	0.0976457	-1.09326	-0.389775	-0.394602
L1_Mm	-1.02429	-1.60019	-1.05037	-0.150778	0.146547	0.0357352	0.584305	-0.216029	0.0675981	-0.396832	-0.215359	1.24078	-0.353545	-0.627451	-0.960736	-0.191407	-0.302149	0.0892543	-0.707941	-0.223374	0.0813409	0.197604	-0.266389	-0.12187	-0.129584	-0.553586	0.653438	-0.361388	0.210821	-1.45829	-0.817657	-0.6039
L1_Mus1	-0.491308	-1.34985	-0.905284	0.0375269	0.196989	-0.0301837	0.0400488	-0.0857527	0.0672388	-0.507245	-0.230001	1.16189	-0.208709	-0.556115	-0.301857	-0.349651	-0.125343	0.219954	-0.443119	-0.223273	-0.0714621	0.0884701	-0.0487769	-0.0532383	-0.0168164	-0.318396	0.15248	0.0148383	0.0883242	-0.888131	-0.357933	-0.255869
ORR1A0	1.30576	-0.0961738	0.176232	0.739835	0.44345	0.0713022	0.434811	0.653335	0.169369	0.121507	0.0597223	0.630074	0.179858	0.377745	0.674373	-0.103163	0.580978	1.42344	0.321453	0.22957	0.227952	0.537576	0.21101	0.357538	0.252759	0.321863	0.329621	0.735654	0.695841	-0.523839	-0.845652	0.11881
MTA_Mm	0.340654	-1.19363	-0.39104	0.439255	0.602542	0.353583	0.264526	0.373931	0.114451	-0.00214505	-0.0548561	0.593471	0.414439	0.00714529	0.43042	-0.185651	0.229259	1.15581	0.0580815	0.103018	0.306689	0.38326	0.0207382	0.28604	0.286035	0.295939	0.389011	0.655306	0.50658	-1.31112	-1.17466	-0.226348
MT2_Mm	0.248462	-0.850913	-0.379525	0.213109	0.464537	0.417984	0.411178	0.228249	0.0501656	0.0660155	0.0396789	-0.752844	0.0284881	0.178934	0.135337	-0.137163	0.513657	1.34725	-0.335825	0.1219	0.310779	0.45361	-0.0176073	0.118557	0.222224	-0.0577078	0.565018	0.345096	0.335749	-0.685974	-0.868983	-0.336393
RMER10A	1.22854	0.654506	0.314926	0.303689	0.1844	0.164576	0.0386084	0.280754	0.0634335	0.107907	0.33324	-0.12131	0.489597	1.0739	0.587314	0.420043	0.673534	0.606109	0.472913	0.528045	0.161109	0.0654654	-0.00928368	0.275129	0.303602	0.660209	0.0398034	0.430231	0.315797	1.83475	1.28809	0.717249
RMER10B	1.25008	0.914874	0.551775	0.201893	0.0661985	0.0194387	-0.111221	0.109173	0.103983	0.071946	0.252336	-0.164915	0.478409	1.32958	0.634147	0.560218	0.664411	0.661771	0.298969	0.495136	0.028458	0.00345376	-0.128895	0.203857	0.239448	0.678146	-0.0480119	0.16016	0.0707432	1.76429	0.99193	0.652425
RLTR28	0.405676	-0.21999	-0.445859	0.0829298	0.171503	0.251736	-0.00823593	-0.0384609	0.0155838	-0.0327002	0.0921285	-0.931991	0.170319	0.384297	-0.219201	0.13197	0.336196	0.0181122	-0.0705293	0.106686	0.235882	0.057963	-0.147649	0.12378	0.160384	0.338325	0.0635721	0.0934306	0.0550891	1.10034	0.555574	0.172486
IAPEY4_LTR	1.31241	3.05648	2.79177	0.696715	-0.0677229	0.0764922	0.898677	1.13381	0.154426	0.141724	0.212499	1.04976	0.645823	1.59839	2.25031	1.64837	0.803683	2.19755	2.0895	2.65319	0.298199	0.640215	0.204774	0.229352	0.344503	0.760066	0.387696	0.0278699	0.253625	2.19031	0.649217	2.08208
RLTR1F_Mm	0.249051	-0.376122	0.791439	0.797422	0.434856	0.201825	1.82587	1.76902	0.22869	0.229713	0.146772	-0.082157	0.4126	2.03447	0.750086	0.342993	1.53999	2.41671	0.738077	0.925987	0.111908	0.413238	0.1947	0.0469279	0.0956936	1.26312	0.0645742	0.470643	0.434741	1.27282	1.82176	0.363254
RLTR44E	1.24567	0.88323	0.941512	0.625969	0.0273328	0.219792	1.09153	1.43936	0.163953	0.824812	0.0348708	1.59135	0.541885	1.14848	1.02338	0.428781	0.72321	0.86309	1.75228	1.59784	0.0319044	0.304052	1.12026	0.403018	0.338576	1.27361	0.161603	0.971282	0.894594	2.69361	2.47412	0.928515
RLTR10D2	1.02127	0.914612	0.384655	0.526035	0.0338939	0.0421481	1.14178	1.83705	-0.119453	-0.15394	-0.173771	1.39314	0.477156	0.568311	0.611407	-0.226168	0.755509	0.605863	1.9664	1.60173	-0.211625	0.180062	1.11763	0.195401	0.0857585	1.24808	0.021539	0.90994	0.819335	2.25465	1.58409	1.04993
RLTR44C	0.829493	0.293388	0.235186	0.417167	0.201242	0.170262	0.96834	1.03955	0.0206535	0.080418	0.100067	1.21676	0.471887	0.629503	0.36908	-0.0125841	0.557569	0.960125	1.35444	1.08678	0.0387396	0.30617	0.647608	0.22034	0.0785971	0.977106	0.0353199	0.696661	0.702474	2.55802	2.19144	0.911849
RLTR44D	0.634968	0.537357	0.442595	0.132977	0.101134	0.182847	0.928922	1.09255	-0.359935	-0.078244	-0.0327632	1.22923	0.405231	0.714624	0.422846	0.02424	0.674596	0.605195	1.33786	1.1332	-0.0187865	0.166516	0.677039	0.10565	0.089354	0.895997	-0.00497468	0.609529	0.613782	2.26879	2.24151	0.504134
ERVB7_1-LTR_MM	0.975901	1.43184	1.59611	0.604168	-0.359604	-0.158803	1.69361	1.76962	-0.102349	0.0670735	-0.025656	1.67364	0.805113	2.0015	1.97363	1.33727	0.662927	1.97851	1.26215	1.68245	-0.289802	0.180615	0.423692	-0.0165238	-0.0805459	1.45788	0.125478	0.317023	0.507032	2.37728	2.45915	0.755399
RLTRETN_Mm	1.56902	1.53827	1.53521	0.665025	0.00312798	0.0535447	1.28066	1.54047	0.17163	0.0459402	0.158035	1.27174	0.788728	1.75885	1.71306	0.831674	0.771883	1.84004	1.55553	2.06275	-0.0502439	0.302317	0.260811	0.184947	0.124334	1.08449	0.192723	0.413585	0.5064	2.25995	1.63808	0.638987
IAPLTR1_Mm	-0.198169	-1.22595	0.387197	1.21489	-0.522238	-0.0692541	2.50216	2.60553	-0.142667	0.0850812	-0.296639	1.25684	0.718218	-0.132096	1.22437	-0.199938	-0.0748596	1.42283	0.452744	0.0332871	-0.238068	0.527173	0.779995	0.0469449	-0.00705928	1.87962	0.569365	0.795275	1.12702	0.805284	2.95438	-0.424057
IAPLTR1a_Mm	-0.207942	-1.42761	0.205336	1.25732	-0.63527	-0.0408713	2.6024	2.69698	-0.18946	-0.0166685	-0.328373	1.61118	0.792242	-0.290381	1.22806	-0.330829	0.0615089	1.51171	0.402422	-0.0431378	-0.185297	0.543296	0.90082	-0.00930747	-0.0581053	2.16392	0.577516	0.892667	1.20628	0.313537	2.90493	-0.418528
IAPLTR2_Mm	-0.253945	-0.52041	0.358922	1.05154	-0.43889	-0.0538886	2.42881	2.53139	0.00501312	-0.0403497	-0.30214	1.72517	0.661334	-0.157382	0.875668	-0.246675	-0.0999481	1.27029	0.929886	0.335506	-0.277831	0.387742	0.559004	0.0123846	-0.0689196	2.07134	0.352698	0.676237	0.900739	0.768815	2.21266	-0.237885
IAPLTR2a	-0.188547	-1.14198	0.0672529	1.04459	-0.303918	-0.0634215	2.2673	2.37521	0.0463657	-0.0417167	-0.26663	1.54056	0.567789	-0.223232	0.808607	-0.373923	0.0149335	1.15316	0.830014	0.37195	-0.242415	0.51624	0.461059	0.198437	-0.0259938	1.94822	0.249968	0.690188	0.881798	0.798866	1.99631	-0.269035
IAPLTR2b	-0.0661325	-1.44434	-0.182284	1.02641	-0.184054	-0.00737543	2.04359	2.31192	0.115929	-0.136661	-0.34726	1.37081	0.563906	-0.271449	0.686267	-0.475295	0.115993	1.01507	0.829528	0.406663	-0.223407	0.508791	0.474554	0.0968546	0.0491132	1.73385	0.2235	0.697439	0.828232	0.833724	2.05076	-0.233861
IAPA_MM-int	-0.762172	-1.71276	-0.076984	1.02381	-0.740591	-0.225404	2.71966	2.11913	-0.388647	-0.278434	-0.309786	0.734388	0.585475	-0.361033	0.149494	-0.349454	0.15832	1.10299	-0.604988	-0.15414	-0.0358024	0.688838	0.300822	-0.197375	-0.546916	2.72091	0.49434	0.2852	0.435257	-0.379357	2.14483	-0.325516
IAPEz-int	-0.749127	-1.73583	-0.0995908	1.29957	-0.542342	-0.0767235	2.93376	2.54107	-0.0433059	-0.0362947	-0.275257	0.152298	0.518111	-0.441101	0.171578	-0.207	-0.0979859	1.06229	-0.420462	-0.150321	0.037789	0.563106	0.155671	-0.0234253	-0.132861	1.79343	0.562215	0.277584	0.497949	-0.673555	0.873502	-0.506796
IAPEY3_LTR	-0.0157307	-1.13268	-0.299303	0.691669	0.0127453	0.0582275	1.48348	1.61375	-0.0224749	-0.223603	-0.282654	0.849214	0.204565	-0.391859	0.410935	-0.53599	0.0674201	0.668803	1.02681	0.191065	-0.0579815	0.297698	0.503099	0.137991	0.140265	1.31909	0.141369	0.782166	0.654347	0.798303	1.99595	0.0423413
MMERVK10D3_LTR	0.31094	-1.35911	-0.44575	0.573067	0.202693	0.146092	1.04813	1.39748	-0.121905	-0.205392	-0.375955	0.709644	0.324349	-0.26876	0.458191	-0.392123	0.288805	0.172932	1.01141	0.382285	-0.0645826	0.354735	0.49201	0.261264	0.304719	0.872013	0.114801	0.892435	0.679495	0.918425	2.20383	-0.0224377
RLTR10D	0.18975	-1.17817	-0.294006	0.646204	0.103459	0.0848715	1.19252	1.42599	0.000435203	-0.0961729	-0.249407	0.176612	0.180791	-0.131854	0.305737	-0.388099	0.177506	0.396615	0.966874	0.388121	-0.0274742	0.305724	0.43813	0.12832	0.139444	0.834489	0.0903822	0.766097	0.608386	0.708235	1.99284	-0.0794731
RLTR27	0.222169	-0.226515	-0.216263	0.344157	0.0382627	-0.0797056	0.674719	1.08521	-0.215188	-0.419901	-0.466931	1.39294	0.303287	-0.15975	0.372469	-0.505529	0.239233	0.438188	1.06719	0.452578	-0.284748	0.109858	0.911402	0.0793579	0.108127	0.582189	-0.0244201	0.640262	0.520129	0.832403	1.58174	0.0573614
RLTR44B	0.244549	-0.0347783	0.00461576	0.377722	0.121069	-0.0563765	0.951424	1.37558	-0.117064	-0.348979	-0.251321	0.98738	0.165793	-0.0801312	0.375159	-0.492772	0.0999819	0.265839	1.33604	0.861494	-0.309999	0.0767255	0.700487	-0.0996105	0.0150041	0.681795	0.0271781	0.628466	0.483228	1.43414	1.99278	0.19831
RLTR10	0.276768	-0.30804	-0.0744729	0.493871	-0.00562226	-0.0265974	1.34688	1.21192	-0.0257909	-0.0278053	-0.211227	1.4132	0.423811	-0.0308847	0.719447	-0.330976	0.0436233	1.38151	1.05594	0.558544	-0.251319	0.267399	0.431515	0.00393048	0.0397198	0.553776	0.348048	0.43968	0.654229	1.83224	2.24986	-0.230031
RLTR10A	0.609284	-0.213431	-0.0446003	0.508044	0.226552	0.082429	0.89278	1.21876	0.0534128	-0.0417919	-0.0439994	1.3267	0.514582	0.297522	0.671972	-0.302654	0.37641	1.11979	1.68598	1.04373	-0.259594	0.237156	0.6099	0.214336	0.0703232	0.413459	0.0903116	0.829691	0.766244	1.56771	2.13597	0.112563
RLTR44A	0.526196	0.123146	0.0499014	0.598575	0.257737	0.121339	1.1439	1.51102	-0.0866689	0.0289595	-0.204173	1.36377	0.434935	0.288979	0.649642	-0.261323	0.423398	0.565737	1.78334	1.29013	-0.104901	0.187862	0.892319	0.153583	0.191653	1.12101	0.0926432	0.918946	0.825829	1.24492	2.21646	0.289932
RLTR10E	0.264457	-0.759353	0.669134	1.02524	0.187751	0.219192	1.62848	1.98702	0.179007	0.31961	-0.0406732	0.340183	0.432091	1.08989	0.648501	0.211188	0.931374	0.839447	1.33641	0.898988	0.0951894	0.635171	0.267165	0.329075	0.069707	1.66621	0.318801	0.918241	0.664897	1.15869	1.7324	0.488694
RLTR10F	0.330334	-1.35472	-0.28097	0.973695	0.1093	0.0477189	1.59461	1.99097	0.338385	0.107675	-0.145137	0.0504279	0.229509	0.845081	0.451314	-0.292015	0.886733	0.919711	1.15089	0.849188	0.0148563	0.587603	0.496553	0.293546	0.14266	1.32839	0.159162	0.799829	0.609253	0.615457	1.41951	0.112848
RLTR46A	0.20774	0.165342	-0.102911	1.14259	-0.0276935	0.0935954	2.02896	2.12465	-0.164534	-0.0978265	-0.106402	1.02361	0.454807	-0.398573	0.289731	-0.300657	0.112898	0.373264	1.13959	0.632124	0.0292317	0.298267	0.606984	0.0169156	0.253339	1.05325	0.327729	0.928448	0.741873	0.367392	1.47629	0.220332
RLTR10C	0.198117	-1.30911	-0.156957	1.10177	0.0779009	0.0985159	1.68308	1.71682	0.303239	0.277306	-0.0630906	0.674868	0.367318	0.213754	0.352178	-0.379548	0.246316	1.22911	0.350845	0.171462	0.135091	0.98632	0.370316	0.174135	0.110071	1.49239	0.473611	0.761412	0.785691	1.07077	1.46361	0.714279
IAPLTR2a2_Mm	-0.128076	-1.13295	-0.151132	0.914738	-0.151714	0.115018	2.2913	2.06248	-0.0196913	-0.0713567	-0.230792	0.801042	0.518707	-0.416827	0.525392	-0.315063	-0.0469475	1.04426	0.599097	0.361393	-0.0932107	0.436347	0.0128553	0.108154	-0.0629266	1.57875	0.336471	0.520119	0.666769	1.50727	2.33927	-0.460537
IAPEY2_LTR	0.132225	-0.528666	0.0259733	0.85611	-0.0831565	-0.0326484	1.5817	1.86875	0.0506134	-0.213569	-0.359979	1.27254	0.293627	-0.360582	0.610659	-0.525325	0.0774775	0.751187	1.31708	0.474693	-0.105549	0.397739	0.589569	0.200848	0.0560058	1.56947	0.12647	0.886634	0.806446	1.55682	2.1549	0.197925
RLTR10-int	0.123063	-0.625176	0.0937291	0.837143	0.182796	0.0802673	1.74223	1.7333	-0.0240373	0.0715112	-0.149788	0.838063	0.388912	-0.192816	0.616789	-0.353495	0.023631	1.33121	1.34418	0.54876	-0.062272	0.397729	0.322342	0.0798603	0.141063	0.784644	0.351372	0.664474	0.727652	1.10297	1.92362	-0.236842
RMER17B	0.753916	1.42958	1.14519	0.0721489	0.15849	0.0934558	0.0534274	0.419449	-0.12555	-0.285485	-0.0377497	1.21692	0.502238	0.419663	0.899142	0.0828788	0.29272	0.364973	1.26816	0.759174	-0.189025	-0.0893049	0.682212	0.0977876	0.145268	0.261534	-0.019013	0.600151	0.51254	1.84574	1.17475	0.476735
RMER17B2	0.722018	0.80106	0.30663	0.153577	0.226367	0.157511	0.13664	0.428879	-0.128544	-0.158662	0.079585	1.1713	0.582947	0.278379	0.423311	-0.103896	0.298105	0.306722	1.16784	0.547929	-0.123478	-0.0976345	0.674351	0.155934	0.180738	0.273118	0.0380264	0.6588	0.553545	1.79709	1.1896	0.387787
ERVB7_2-LTR_MM	1.2558	1.01379	0.487377	0.399714	-0.078267	-0.0646168	0.81284	1.25142	0.0132926	-0.286677	-0.188203	0.879461	0.50894	1.05759	0.819983	0.193765	0.81875	0.635008	1.3546	1.60145	-0.21468	0.121583	0.236514	0.0657638	0.0333232	0.777164	0.000848253	0.384974	0.330077	1.75963	0.913711	0.626555
RLTR46B	0.915256	0.796516	0.59231	0.455347	-0.117159	-0.115758	0.632727	0.928293	-0.224047	-0.353282	-0.108004	0.603041	0.485555	0.555075	0.76839	0.327331	0.599631	1.01485	1.32364	1.7988	-0.148209	0.0675643	-0.0835541	0.161407	-0.0430609	0.437638	-0.0291289	0.234398	0.0982061	1.45125	0.192605	0.560025
ERVB7_2B-LTR_MM	0.675043	0.831353	0.409765	0.122609	-0.249281	-0.352461	0.600144	0.877057	-0.406171	-0.589835	-0.482332	0.177528	0.103836	0.560439	0.643891	0.0818991	0.25424	0.371899	1.0141	1.44245	-0.42951	-0.0390524	-0.218978	-0.238632	-0.137227	0.245105	-0.084995	-0.00914995	-0.183393	1.09271	0.527813	0.356581
RLTR9F	0.986309	1.11989	0.378165	0.436356	0.0105843	-0.228029	0.603575	0.926393	-0.00859005	-0.228509	-0.166446	0.766127	0.559265	0.89388	0.538022	0.0472591	0.546484	0.481978	0.994282	0.645159	-0.331621	0.0363062	0.219491	-0.0165293	0.0668735	0.871169	-0.108031	0.388527	0.223007	0.9935	-0.308772	0.594478
RMER17C	1.03975	0.344161	0.111946	0.0292756	0.00239667	-0.0107215	-0.129185	0.0523093	0.0409172	-0.0956423	0.0431281	-0.0223804	0.300103	0.865689	0.453844	0.185831	0.446261	0.437456	0.139373	0.361776	-0.191743	0.0047379	-0.0626471	0.109623	0.15065	0.456591	-0.0816513	0.258745	0.210739	2.7076	1.76854	0.503556
RMER17C2	0.639718	-0.0238257	-0.369641	-0.180833	-0.121696	-0.0928976	-0.350613	-0.132309	0.0285615	-0.403745	-0.199819	-0.0147659	0.209217	0.317665	0.0290065	-0.0975562	0.216548	0.153589	-0.145034	0.147473	-0.413044	-0.10907	-0.126342	0.00194018	-0.0614804	0.143345	-0.168992	0.0847746	0.0993564	2.76174	1.86896	0.227772
ERVB7_3-LTR_MM	0.827437	0.364944	-0.404361	0.406405	0.112933	-0.111344	0.84231	0.843887	-0.0776809	-0.333845	-0.213838	-0.141916	0.141232	0.578778	-0.033268	-0.166917	0.396301	0.472095	0.389167	0.341221	-0.0505532	0.176393	-0.16064	0.0230054	-0.12814	0.686851	-0.0726113	0.185854	0.114193	1.32842	-0.361315	0.420211
ERVB7_4-LTR_MM	1.00869	0.521781	-0.34582	0.408771	0.34349	0.138909	0.692438	0.673223	0.0237718	-0.313858	-0.107888	0.617698	0.222487	0.421894	0.217897	-0.114071	0.332249	0.49857	0.72483	0.365766	0.0293892	0.23042	0.0275276	0.104566	0.0777143	0.742188	0.117493	0.483956	0.337044	1.98383	0.414682	0.528534
BGLII	0.84553	0.243744	0.00311541	0.10775	-0.0491478	-0.0849344	0.592628	0.451712	0.0663201	-0.00943582	0.0318901	-1.0081	-0.0322684	1.27958	-0.215675	0.283129	0.918018	0.278653	0.164054	0.684639	-0.00188398	0.125419	-0.0741109	0.0397906	-0.114404	0.543931	-0.0391554	-0.11005	0.0370777	1.93289	1.18272	0.443925
RLTR13B2	0.805948	0.628288	-0.153836	0.335803	0.0852592	-0.0132881	1.09019	0.499605	0.118115	-0.162976	0.0257535	-0.00116981	0.0071362	1.24259	0.0103853	0.16495	0.989603	1.09713	0.273257	0.701058	0.103553	0.352463	-0.0209448	0.0569404	-0.0544765	0.703468	0.194395	-0.000217749	0.218268	1.59605	1.01615	0.549343
RLTR50A	-0.364404	-0.583956	-0.307366	0.0208541	-0.177963	-0.0401915	0.699274	0.309814	-0.044673	-0.565389	-0.243254	-0.512411	0.140852	-0.311345	-0.169317	-0.301995	-0.162564	-0.291295	-0.189968	-0.0795419	-0.235644	0.150469	-0.075627	-0.129169	-0.121476	0.307842	-0.0976648	-0.0519514	-0.0743823	0.39451	1.11558	-0.159473
ERVB4_1B-LTR_MM	-0.16058	-1.10498	-0.604136	0.418216	0.0514707	0.102826	1.12568	0.795285	-0.152318	-0.296901	-0.24762	0.29298	0.32599	-0.45735	-0.0486849	-0.390214	-0.0695427	0.347366	0.078914	-0.12868	-0.0584922	0.17372	0.0330424	0.0651947	0.129031	0.460505	0.108912	0.441183	0.338959	0.640031	1.4431	-0.105239
ERVB4_1C-LTR_Mm	-0.160324	-0.988649	-0.71912	0.350669	0.106872	0.109302	1.13527	0.693004	-0.0829383	-0.3321	-0.261418	-0.344195	0.175099	-0.32351	-0.272308	-0.362143	-0.00834202	0.0596388	-0.252363	-0.0671197	0.0147676	0.102448	-0.0536597	0.194763	0.136113	0.433054	-0.0611524	0.335032	0.139869	0.767925	0.770708	-0.0696689
ERVB4_2-I_MM-int	-0.360226	-0.871523	-0.324176	0.565808	-0.0323386	0.0265618	1.37231	1.12398	-0.0469728	-0.188559	-0.119612	0.151569	0.370904	0.0748048	-0.0468659	-0.324706	0.119368	0.460041	0.0847539	0.147869	0.0230191	0.209706	0.304418	-0.0193865	0.0179205	0.201555	0.0632598	0.246728	0.258073	-0.206706	0.754244	-0.210663
RLTR45-int	-0.166549	-0.635356	-0.380337	0.499056	-0.133437	-0.329448	1.29007	0.84683	0.131885	-0.134694	-0.00147226	0.131045	-0.0534038	0.397034	0.0699029	-0.192003	0.190645	0.734891	0.00881055	0.236955	-0.0730188	0.310649	0.0714549	-0.070685	-0.163984	0.0849894	-0.0827429	-0.28009	-0.233307	-0.349316	0.334101	-0.446212
MMERVK9C_I-int	-6.1538e-05	0.243017	0.194484	0.128112	-0.569174	-0.801339	1.29954	0.885461	0.00992455	-0.359605	-0.279165	-0.620661	-0.297114	1.25076	-0.00989392	0.4721	0.910819	0.168574	-0.249362	0.266316	-0.39279	0.164436	-0.267585	-0.353882	-0.410118	0.284272	-0.322663	-0.724237	-0.712916	-0.288526	-0.727007	-0.101648
MMERVK9E_I-int	-0.200647	-0.63402	-0.576596	0.448003	-0.221348	-0.230448	1.48946	0.930524	0.178184	-0.0276264	-0.0798085	-0.984249	-0.0778845	0.747558	-0.643513	0.0168006	0.673795	0.0412699	-0.366168	0.0498587	0.080829	0.301184	-0.0538558	-0.0684561	-0.0972301	0.539145	-0.0835883	-0.383534	-0.255069	-0.550372	-0.671552	-0.0474892
RLTR13A2	-0.43489	-0.726136	-0.474871	0.43951	0.0915427	0.161941	1.28947	0.0764749	0.0195894	0.218573	0.284182	-0.679818	0.0237346	-0.0344049	-0.455553	0.0762822	0.0507311	0.54947	-0.287485	0.150281	0.490761	0.378657	0.0463942	0.249493	0.0586639	0.219698	0.415402	-0.179319	0.0237238	-1.04748	0.039693	-0.376922
RLTR13D3	-0.201088	-0.671915	-0.621755	0.482726	0.237995	0.160075	1.22683	0.319601	0.245801	0.0534652	-0.044637	-0.728167	0.131145	0.109364	-0.555022	-0.0514727	0.262838	0.11978	-0.195493	0.0500582	0.361193	0.454038	0.173041	0.202756	0.118333	0.291114	0.210151	-0.0180493	0.181797	-0.727415	-0.527786	0.0590251
RLTR13A	-0.960665	-1.22835	-0.954875	0.0581251	-0.020648	-0.129557	1.11642	-0.0200867	-0.0734656	-0.142589	-0.0459411	-0.945234	-0.239065	-0.132938	-0.789544	-0.22571	-0.156459	0.14211	-0.603711	0.0672757	0.228633	0.292268	-0.0744083	0.0235726	-0.161304	-0.0607015	0.0844006	-0.570983	-0.301601	-1.38093	-0.544438	-0.48662
RLTR13A3	-0.889565	-1.42691	-1.03561	0.0495854	-0.066255	-0.156332	1.08641	-0.176706	-0.00607482	-0.214077	-0.136783	-0.375121	-0.252031	-0.583225	-0.801945	-0.283948	-0.175847	0.0102598	-0.706991	-0.0213861	0.0709568	0.210529	-0.0860713	-0.052675	-0.17203	-0.168782	0.0232874	-0.645469	-0.339101	-1.61422	-0.62906	-0.469267
RLTR13A1	0.235858	-0.146805	-0.847399	0.235225	0.0156117	-0.0262142	1.13647	0.0851552	0.0760253	-0.245599	-0.181696	-0.751347	-0.0147698	0.0771039	-0.55162	-0.0310679	0.160136	0.164007	-0.446147	0.14661	0.192837	0.312225	-0.000238025	-0.0560249	-0.0223686	0.469667	0.0160764	-0.270404	-0.0971922	-0.0703728	-0.0931262	-0.0169352
RLTR17C_Mm	-0.236355	-0.409415	-0.608659	0.218033	-0.0138552	0.0174403	1.04633	0.158564	0.20817	-0.0766083	-0.0379542	-1.03831	-0.0281703	-0.11199	-0.684441	0.0573711	0.163328	-0.29856	-0.37541	-0.101452	0.252648	0.166436	-0.0179325	0.0930866	0.114354	0.365594	0.00538167	-0.225284	-0.0849947	-1.14362	-1.21524	0.235365
RLTR13C1	-0.575799	-0.896595	-0.902716	0.273882	-0.107949	-0.14756	1.04161	0.157083	0.16714	-0.0430586	-0.133759	-0.977385	-0.173087	0.191482	-0.730866	-0.123687	0.32257	-0.188913	-0.492614	-0.0865823	0.148807	0.267674	-0.105414	0.0032069	-0.118821	0.0867873	0.0021072	-0.378519	-0.120461	-1.2008	-0.761825	0.0251636
RLTR13D3A	-0.488381	-1.21468	-0.812952	0.421916	0.00896363	0.00798177	1.12955	0.208289	0.0905414	-0.0662051	-0.134382	-0.995441	-0.0330567	0.0328045	-0.598974	-0.0564547	0.166746	-0.174884	-0.514392	-0.156142	0.167752	0.336395	0.0896395	0.0219147	-0.0933064	0.249857	-0.00079786	-0.111957	0.0133632	-0.990392	-0.683307	0.0846212
ETnERV2-int	-0.571354	-0.571282	-0.6637	0.208992	-0.478641	-0.650812	1.28333	0.644253	0.00674901	-0.410737	-0.275714	-0.741161	-0.337024	0.5461	-0.795879	-0.131238	0.273488	-0.247973	-0.623782	-0.0696689	-0.206178	0.211984	-0.233861	-0.354651	-0.371793	0.164824	-0.235177	-0.748059	-0.680241	-0.929947	-0.954715	-0.341202
ERVB4_1-I_MM-int	-0.824944	-1.19907	-0.573672	0.199866	-0.156059	-0.170373	1.07405	0.549492	-0.394538	-0.5432	-0.39525	-0.610165	0.0647442	-0.647985	-0.391035	-0.509692	-0.189669	-0.297649	-0.289148	-0.277427	-0.101258	-0.0608527	-0.266116	-0.11317	-0.0924197	-0.0379288	-0.0855668	-0.00164334	-0.0968385	-0.901072	-0.389895	-0.279434
ETnERV3-int	-1.02948	-1.6025	-1.21187	0.135076	-0.364312	-0.523226	1.33307	0.24809	0.0169353	-0.54629	-0.228793	-0.75358	-0.379954	-0.39965	-1.15362	-0.556784	-0.122368	-0.270125	-0.671212	-0.117073	-0.110423	0.183948	-0.232829	-0.122105	-0.313225	-0.193911	-0.257158	-0.859894	-0.622971	-1.439	-0.569016	-0.523279
RLTR10B	-0.205147	-1.41978	-0.147356	0.690059	0.118352	0.117199	1.32284	1.20973	-0.0701897	-0.140619	-0.318708	0.574262	0.400621	-0.217729	0.49325	-0.373816	0.00649219	1.05917	0.384945	0.127683	-0.00452525	0.59134	0.407187	0.109755	0.109699	0.864483	0.290464	0.525349	0.518925	0.742618	1.29109	0.0106536
RLTR10B2	-0.160915	-1.51827	-0.319949	0.840017	0.11416	-0.0242316	1.35351	1.31202	0.13794	-0.0313272	-0.135043	0.613988	0.236916	-0.103159	0.182697	-0.437608	0.0592529	0.700224	0.257434	0.036255	-0.00428824	0.655014	0.220433	0.225562	0.0892003	0.95668	0.206199	0.497936	0.465222	0.381302	0.857794	0.301431
IAPEY3C_LTR	-0.493632	-2.04078	-0.790256	0.53156	-0.0708713	-0.281236	1.1979	1.1271	-0.240481	-0.502108	-0.865338	-0.216255	-0.120494	-0.724158	0.215933	-0.773202	-0.0735087	0.518067	0.177495	-0.361467	-0.398863	0.128142	0.167788	-0.156855	-0.1175	0.712204	-0.0592292	0.320064	0.159954	0.261239	1.93924	-0.435241
IAPEY_LTR	-0.495395	-1.35998	-0.46596	0.345115	-0.505997	-0.599691	1.13135	1.25136	-0.640185	-0.834766	-0.880307	0.746365	-0.227114	-0.986075	0.276481	-0.993488	-0.360467	0.3105	0.504919	-0.0502574	-0.682987	0.0505987	0.195928	-0.429742	-0.270316	0.932973	-0.0814416	0.222782	0.100744	0.610927	1.91834	-0.290954
ERVB4_1B-I_MM-int	-1.17675	-1.60701	-0.875371	0.484191	-0.412281	-0.346738	1.72537	0.691908	0.0193792	-0.419232	-0.199198	-0.880921	-0.129643	-0.52332	-0.833028	-0.413029	-0.196643	-0.342879	-0.739148	-0.322232	0.0552896	0.234108	-0.192307	-0.107836	-0.231404	0.240438	-0.0933985	-0.472715	-0.380703	-1.51632	-0.734544	-0.398146
IAPEY3-int	-1.04466	-2.22937	-0.923312	0.635096	-0.334447	-0.466036	1.78764	1.44387	-0.51418	-0.621115	-0.747286	-0.871627	-0.0828375	-1.04258	-0.507606	-0.769696	-0.43636	-0.115018	-0.733893	-0.521774	-0.344188	0.11608	-0.250567	-0.323462	-0.237207	0.541459	-0.0310052	-0.117845	-0.206626	-1.32404	-0.115731	-0.585946
IAP1-MM_I-int	-0.746834	-1.45785	-0.368125	0.501021	-0.12567	-0.179059	1.46125	1.21189	-0.263057	-0.3645	-0.409165	-0.430078	0.0738222	-0.451621	-0.23214	-0.48615	-0.180155	0.134859	0.177985	-0.0471104	-0.0953723	0.100613	-0.0647793	-0.100926	-0.0924879	0.421894	-0.0735698	0.227183	0.136149	-0.672174	0.283141	-0.298751
IAPEY5_I-int	-0.831562	-1.66283	-0.846701	0.650198	-0.181349	-0.196344	1.52355	1.23574	-0.363712	-0.329636	-0.509625	-0.709731	-0.057422	-0.717055	-0.297992	-0.676025	-0.250821	0.0164671	0.00530772	-0.0132502	-0.221349	0.229258	0.0171917	0.092434	-0.142064	0.387262	-0.0204796	0.0983168	0.0434072	-0.200519	0.545575	-0.393437
IAPEy-int	-1.08895	-2.03951	-0.814944	0.621795	-0.433036	-0.500198	1.7428	1.40424	-0.479221	-0.719496	-0.717326	-0.110153	-0.0958901	-1.14087	-0.367723	-0.820847	-0.460384	-0.0314352	-0.5782	-0.466349	-0.461818	0.0609216	-0.172708	-0.325382	-0.269378	0.656199	-0.0046988	-0.0939171	-0.164288	-0.966626	0.56751	-0.540306
MMERVK10D3_I-int	-0.41289	-1.55643	-0.511592	0.768115	-0.089405	-0.127242	1.68094	1.55662	-0.159173	-0.234451	-0.289718	-0.447146	0.176668	-0.471997	-0.234461	-0.459191	-0.0512136	0.00686599	-0.0689025	-0.100018	-0.0405518	0.264675	0.0994333	-0.00274845	-0.0738301	1.09518	-0.00598029	0.280988	0.191638	-0.431841	0.185105	-0.168489
IAP-d-int	-0.522089	-1.59512	-0.476616	0.63097	0.017872	-0.0290944	1.58281	1.4836	-0.1249	-0.230673	-0.343119	-0.368504	0.236294	-0.473354	-0.149563	-0.518549	0.0152768	0.246354	0.101554	-0.125158	-0.0640352	0.296977	-0.0264614	-0.0370359	-0.00645801	0.871849	0.043579	0.401201	0.322994	-0.474643	0.610717	-0.281961
IAPLTR4	-0.805632	-2.17378	-0.712644	0.572391	-0.181871	-0.289677	1.22875	1.16538	-0.436457	-0.570279	-0.805877	-0.00642015	-0.0804391	-0.887319	-0.0642116	-0.760789	-0.260276	0.144742	-0.137303	-0.294662	-0.211542	0.157487	-0.202368	-0.15766	0.0197676	0.442468	-0.0287668	0.332218	0.144244	-0.713914	0.565261	-0.434449
RLTR44-int	-1.0161	-1.9721	-0.796083	0.386854	-0.226074	-0.317007	1.41946	1.23533	-0.354295	-0.438781	-0.506632	-0.653177	-0.047433	-0.800883	-0.387338	-0.648127	-0.267764	-0.243536	-0.446316	-0.386877	-0.278567	0.155018	-0.0663234	-0.2982	-0.209853	1.0439	-0.0540273	0.0720199	-0.0559148	-1.05864	0.318339	-0.318656
IAPLTR4_I	-0.784519	-1.44181	-0.386504	0.883931	-0.344185	-0.155893	2.23116	1.83829	-0.0861799	-0.31393	-0.415705	0.050998	0.412312	-0.766017	-0.146585	-0.638189	-0.356624	-0.0307773	-0.0752102	-0.135532	-0.122084	0.122662	0.0164264	-0.177488	0.02924	1.03462	0.0397974	0.171438	0.200853	0.00534039	1.03741	-0.276359
MMERVK10C-int	-0.826434	-1.74115	-0.469162	0.848871	-0.163377	-0.0501943	1.94537	1.32856	-0.0225423	-0.146092	-0.201684	-0.451654	0.122483	-0.542419	-0.225159	-0.369813	-0.177456	0.482977	-0.418125	-0.161947	0.107345	0.393815	0.0791594	-0.0351539	-0.0486372	0.952362	0.207368	0.0719163	0.181472	-0.38066	0.92217	-0.391051
IAPEY4_I-int	0.190346	0.441503	0.956693	1.1389	0.112994	0.189994	1.93311	1.68271	0.0863891	0.0671325	-0.0235594	-0.121223	0.498154	0.454185	0.751376	0.350853	0.429365	1.00764	0.589133	0.776377	0.244446	0.61565	0.295215	0.250735	0.0430455	1.05282	0.282046	0.458041	0.491426	0.106312	0.51937	0.141185
RMER12B	0.540966	-0.435701	0.0129238	-0.0119054	0.0592347	1.70425	0.511413	0.308146	0.240312	0.228018	0.13254	-0.374139	0.907975	-0.107772	0.0895388	0.257736	0.241979	1.02986	0.36591	0.235629	0.442403	0.982547	0.348844	0.347904	0.335653	0.558904	0.466896	0.443773	0.46256	0.318074	1.03846	-0.024754
RLTR17B_Mm	-0.341744	-1.45774	-1.08457	-0.0995625	0.0560351	0.14532	-0.134471	0.0848192	0.262634	-0.0276457	-0.211938	-0.457465	-0.433512	-0.716707	-0.780401	-0.685262	-0.010045	-0.583789	-0.450009	-0.339858	0.0922173	1.19604	1.22138	0.115558	0.142908	-0.0292821	0.0907323	0.383016	0.429067	0.662508	1.19737	-0.194971
RLTR31B_Mm	-0.174619	0.0617245	0.0826054	-0.072596	0.120361	0.0442457	-0.0644298	0.0453489	0.0124354	-0.287217	-0.00819295	0.746957	0.216361	-0.0201139	-0.0330932	-0.0179442	-0.0661594	-0.247177	0.220005	0.0890013	0.0409767	0.028358	0.336659	0.0608748	0.0356163	-0.0874012	-0.0511919	0.0697512	0.116845	1.0825	1.13247	0.087091
RMER17A2	-0.112134	-0.45382	-0.699989	-0.0677306	-0.0373596	-0.162705	0.151127	0.227034	-0.389545	-0.534167	-0.416879	0.724862	0.142499	-0.384583	-0.154412	-0.536614	-0.0878182	-0.0979736	0.109351	-0.162504	-0.300573	-0.0928795	0.455911	-0.0798108	0.0227626	-0.0261675	-0.112151	0.306793	0.176256	1.35321	0.688322	-0.0242559
RMER17D	-0.00563544	-0.841575	-0.328608	-0.0133619	-0.0767877	-0.098439	0.432233	0.305312	-0.144334	-0.442817	-0.191866	0.419315	0.277675	0.1191	0.0104576	-0.336599	0.117603	0.319326	-0.161874	-0.152763	-0.222344	-0.109984	0.0707836	0.00273438	-0.0334338	0.151816	-0.0992336	0.272375	0.167642	1.70913	0.802878	0.0437341
RMER17A	0.190582	-0.416259	-0.420723	0.000710929	0.0476979	0.0579742	0.239591	0.192299	-0.135121	-0.454496	-0.264735	0.675862	0.366235	-0.188034	0.0374363	-0.349304	0.0772099	0.19795	0.0379491	0.00469742	-0.205406	-0.0638159	0.306918	0.0692478	0.00993599	0.0799523	-0.0792174	0.362972	0.28146	1.89201	0.935397	0.104558
RMER17D2	0.113195	-0.486829	-0.558106	0.0359694	0.0639197	-0.0262762	0.302762	0.269955	-0.182038	-0.493756	-0.272591	0.956329	0.377307	-0.156445	-0.0251037	-0.382158	0.138443	0.157164	0.00782453	-0.077528	-0.161959	-0.0236278	0.576811	0.0575144	0.0372036	0.147543	-0.0481774	0.429176	0.382648	1.76503	0.988861	0.143927
BGLII_Mus	0.566794	-0.00024497	-0.252276	0.111972	0.0264995	-0.0199802	0.268061	0.16064	0.0209501	-0.0914378	0.0933716	-0.884731	0.0520652	0.919597	-0.236724	0.167621	0.659301	-0.0247216	-0.0373953	0.423281	0.0446545	0.08679	-0.12512	0.0391796	-0.0511607	0.298961	-0.0841303	-0.0946612	-0.0495536	1.65392	1.07122	0.466385
RLTR11B	0.534606	0.163886	0.249632	0.0539551	0.0908057	0.0604694	0.0426487	-0.0160959	0.126287	0.104204	0.178169	-0.634894	0.0773293	0.94297	0.0793886	0.372315	0.595873	0.128651	-0.0790246	0.336304	0.118138	0.0907132	-0.145334	0.106553	0.0625684	0.340189	-0.0265489	-0.0193271	0.0430597	1.17691	0.767349	0.615125
BGLII_A	0.42468	0.0664858	-0.0520647	0.0192615	0.0444887	0.0228092	0.364289	0.119704	-0.086112	-0.20314	0.00667096	0.54864	0.0157843	0.468839	-0.050976	0.132055	0.312228	0.0517172	-0.0328695	0.385096	-0.00738042	0.236777	-0.184231	0.138869	0.0103162	0.259252	-0.0939197	0.157621	0.125169	1.67192	1.16686	0.416493
BGLII_B	0.607239	-0.0575087	0.03666	0.14537	0.218486	0.273658	0.140537	-0.00805274	-0.00427543	0.0929581	0.0867657	-0.763897	0.230648	0.479123	0.0555859	0.314862	0.399445	0.0890389	0.159573	0.403714	0.238092	0.154176	0.0991049	0.1953	0.163624	0.333211	0.105149	0.224455	0.257514	1.64328	1.27424	0.388286
RLTR31M	-0.13193	-0.5503	-0.569996	-0.0583857	0.12146	0.21395	-0.0500979	-0.0587618	0.106509	-0.181877	-0.218611	-0.11467	0.06657	-0.177448	-0.225134	-0.0161795	0.0901192	-0.103523	0.1018	0.0309005	0.097225	0.0123498	-0.0188637	0.0709407	0.0397005	-0.0844627	-0.0965895	0.087678	0.114959	1.11291	0.999184	0.055365
BGLII_B2	0.330653	-0.400945	-0.516579	-0.029501	0.0606219	0.199312	0.00818079	-0.193304	0.138202	0.111173	0.226579	-0.825166	0.0779977	0.0168998	-0.141352	-0.00684039	0.120149	-0.125772	-0.0882309	0.12741	0.102528	0.08371	0.0986369	0.0966022	0.146599	0.197513	-0.0194637	0.199101	0.216186	1.77195	1.32439	0.266792
RLTR20A	0.527985	-0.450349	-0.401911	0.0631237	0.100737	0.178537	-0.11734	0.0222467	-0.0313713	-0.0464585	-0.0418222	-0.553396	0.170564	0.144926	-0.123927	-0.0751627	0.215902	0.00580335	0.184255	0.0719974	0.0391053	-0.00367092	-0.153168	0.0257569	0.0207217	0.361746	0.0829183	0.10302	0.115922	1.32635	1.08393	0.205056
RLTR12H	0.499722	-0.10634	0.111975	0.189578	0.170532	0.230841	0.212878	0.0831941	-0.013404	0.120932	0.220975	-1.11308	0.128952	0.580675	0.0687235	0.216188	0.406316	-0.00484958	-0.0289552	0.00920513	0.242925	0.13044	-0.0836254	0.15234	0.24466	0.285584	0.0863965	0.160763	0.275987	1.00829	0.552179	0.176126
RLTR20C1_MM	0.470383	-0.180677	-0.107143	0.146347	0.274351	0.27282	0.0960776	0.225553	0.0210609	0.0927843	0.0599697	-0.340604	0.260114	0.330906	0.255751	0.0591894	0.313922	0.182621	0.507737	0.273122	0.0934676	0.0827091	-0.00993591	0.286934	0.249526	0.37921	0.104208	0.441899	0.223733	0.929063	1.04712	0.194324
RLTR26_Mus	0.650302	0.518589	-0.03511	0.146971	0.223894	0.0836348	-0.033208	0.353518	-0.14335	-0.374613	-0.132004	1.12092	0.375729	0.0681476	0.270737	-0.192255	0.296896	0.292877	1.1335	0.407399	-0.0826578	-0.00261966	0.40436	0.153739	0.170472	0.300895	0.0156651	0.637903	0.488135	0.631192	-0.0447514	0.476931
RMER13B	0.55535	0.619052	0.0813383	0.179714	0.330485	0.166933	0.110383	0.465304	-0.0960072	-0.152953	-0.0361139	1.28499	0.550736	0.283404	0.348549	-0.101594	0.389069	0.370895	1.27457	0.43594	-0.0359261	-0.0103285	0.718226	0.173938	0.184292	0.18132	0.052052	0.662355	0.555086	0.599085	0.380834	0.353603
MLTR31C_MM	0.115992	0.549078	0.635105	0.0389891	0.0791828	0.0057823	0.00420301	0.0338251	-0.0715608	-0.0798959	-0.0281862	0.479021	0.147921	0.18249	0.384109	0.183121	0.0215534	-0.102669	0.460668	0.337133	0.0374689	0.00853412	0.197296	0.0233739	0.0229736	-0.0771746	-0.0835526	0.000218292	0.0494412	1.0315	1.19375	0.243724
RLTR16C_MM	0.188099	0.492025	1.09538	-0.00940823	0.235713	0.14762	-0.00567693	0.176683	-0.0238787	-0.10306	0.0471571	0.32109	0.216672	0.60007	0.905097	0.86939	0.276153	0.00121	0.888452	0.216374	0.0346477	-0.119332	-0.0397516	0.0791771	0.0579266	0.134962	0.00175419	0.270959	0.224239	0.722233	0.785256	0.184777
RLTR9D2	1.65597	1.70389	0.594376	0.495085	-0.248187	-0.246224	0.479297	0.873023	0.0448357	-0.0171755	0.104135	-0.356184	0.41561	1.72252	0.694889	0.490111	1.14761	0.871769	0.986737	0.967831	0.0734069	0.196992	0.0965548	0.0995633	0.172624	1.16618	-0.0186795	0.344045	0.0924036	1.17572	-0.325871	2.02374
RLTR9D	1.31521	1.38258	0.585085	0.529756	-0.268347	-0.30632	0.830583	1.1262	0.148285	-0.118594	0.0493443	-0.343926	0.412311	1.64716	0.774533	0.491304	1.06823	0.880114	0.784604	0.938466	-0.00280944	0.139799	-0.115797	0.00269369	-0.0227979	1.18813	-0.0216001	0.262956	0.0262217	1.22214	-0.348409	1.94573
RLTR9E	1.29011	1.09566	0.490671	0.597266	-0.29145	-0.370304	0.988148	1.2928	0.145235	-0.0995836	0.0210409	-0.0120601	0.415508	1.77758	0.642438	0.62648	1.3521	1.0697	0.838826	1.1888	-0.0357527	0.140188	-0.0943342	0.0914637	-0.0454392	1.18817	-0.0609389	0.182999	0.0163043	1.40156	-0.192296	1.65498
RLTR13G	1.08475	2.04231	0.714024	0.272256	-0.431632	-0.538703	1.06221	0.723331	0.188996	-0.190818	-0.00349732	-0.827412	0.0354883	2.63081	0.384505	1.38018	1.64425	0.830959	0.254502	0.929726	0.0989139	0.172193	-0.206116	-0.206276	-0.320757	1.35145	-0.120598	-0.395889	-0.312382	0.839345	-0.559511	1.78993
RLTR13D6	0.628543	1.21095	-0.104083	0.268392	-0.319611	-0.408276	0.887067	0.469086	0.13216	-0.287676	-0.069406	-1.05588	-0.0807439	2.10838	-0.209417	0.690788	1.43498	0.270426	0.101524	0.720449	0.107472	0.198503	-0.12229	-0.135269	-0.274039	1.23563	-0.0995333	-0.441177	-0.313269	0.5388	-0.64293	1.92139
RLTR13E	0.892939	1.45642	0.0447794	0.210678	-0.231165	-0.377869	0.821805	0.597675	0.197432	-0.220593	-0.0799183	-1.00185	-0.0505835	2.06215	0.0422813	0.844893	1.32145	0.58323	-0.047369	0.603392	0.132562	0.239238	-0.138334	-0.186252	-0.22273	1.11766	-0.11716	-0.436942	-0.304799	0.360324	-0.713636	1.21896
ETnERV-int	-0.114956	0.129977	1.79217	0.67869	-0.470079	-0.271127	2.17366	1.99498	-0.114423	0.318224	-0.114875	-0.524152	0.312883	2.20098	1.86341	1.44905	0.82632	1.57764	-0.0697917	0.535439	-0.131857	0.26843	-0.147754	-0.142592	-0.230275	1.21959	0.103909	-0.169715	-0.102963	0.367658	0.852987	-0.11953
MMETn-int	-0.117449	0.49411	2.11041	0.575734	-0.360974	-0.262045	2.06703	1.51257	0.196618	0.433765	0.146772	-0.807038	0.204154	2.27471	1.6083	1.81607	0.714513	1.49532	0.0382969	0.897673	-0.0141639	0.388642	-0.1382	-0.0362211	-0.210653	0.92984	0.0618862	-0.395351	-0.224216	0.199484	0.718791	-0.291452
ERVB4_2-LTR_MM	0.8885	-0.245539	-0.266875	0.4409	-0.120516	-0.256353	1.03555	1.07871	-0.165861	-0.2923	-0.338644	0.579013	0.150548	0.644456	0.250457	-0.207351	0.710499	1.25538	0.0337866	0.166745	-0.336334	0.298601	-0.0025333	-0.0746586	-0.0376968	0.869672	-0.00848451	0.122833	0.136897	2.28965	1.6249	-0.0903162
RLTR45	0.573847	-0.685578	-0.436025	0.617445	-0.0528165	-0.201734	1.01194	1.02433	-0.162386	-0.301312	-0.398991	0.0553906	0.140706	0.215755	0.185799	-0.346563	0.352961	0.73928	0.0774282	0.00891399	-0.226903	0.226704	-0.0679356	-0.0201751	-0.0450268	0.908718	-0.0228441	0.381825	0.235615	2.12492	1.14058	-0.0909205
RLTR13F	1.31814	1.90897	0.129967	0.12008	-0.225987	-0.374434	0.502617	0.18984	0.0279384	-0.413841	-0.0841542	-0.817204	0.0934372	1.54068	0.0321393	0.707033	0.646034	0.602349	0.0128409	0.360266	0.0995857	0.167614	0.0615567	-0.156381	-0.215461	1.20667	-0.119803	-0.388735	-0.321019	0.615213	-0.185775	0.827824
RLTR9A3	0.851583	0.640643	-0.28254	0.279696	-0.000658286	-0.0860149	0.490094	0.458421	0.0469093	-0.283834	-0.0597994	-1.03096	0.189612	0.67488	-0.29124	0.110804	0.375274	0.206583	0.0308555	0.123323	0.173325	0.191604	-0.0542577	0.0562184	-0.0193367	0.957175	0.0459794	0.0936606	-0.112648	0.133598	-0.753376	1.21484
RLTR9B2	1.05981	1.18929	0.0207299	0.5051	-0.325388	-0.463812	0.751139	0.905507	-0.0932252	-0.312595	-0.138765	-0.642603	0.228224	1.1584	0.0906726	-0.137458	0.49392	0.506245	0.276347	0.266322	-0.127917	0.116256	-0.0629378	-0.0838095	-0.168857	1.11128	-0.0682416	0.0977681	-0.0513474	0.262962	-0.864427	1.51098
RLTR9A2	1.31935	1.2316	0.139392	0.47544	-0.0338038	-0.280178	0.5242	0.859387	-0.077172	-0.263616	0.0862217	-0.565751	0.341345	1.46981	0.260574	0.230554	0.73203	0.495595	0.710846	0.737176	0.041079	0.113953	0.0540526	0.00150131	-0.0157781	1.01658	-0.0289621	0.260707	0.0190661	0.659701	-0.82558	1.39695
RLTR9B	1.31459	1.08419	0.340061	0.607249	0.100827	-0.0929556	0.524721	0.783317	0.243815	-0.0137569	0.0547585	-0.364778	0.482152	1.083	0.475306	0.237646	0.629823	0.560543	0.888358	0.648358	0.159638	0.240317	0.158838	0.233163	0.228648	1.09567	0.0212458	0.557213	0.255303	0.808427	-0.456948	1.16318
RLTR9A	1.14601	0.823253	0.216198	0.440624	-0.03046	-0.229969	0.358765	0.672337	0.0619932	-0.218428	-0.0362511	-0.13798	0.294663	1.34284	0.338115	0.348106	0.738881	0.607918	0.592942	0.651822	0.0355928	0.0659464	-0.218494	0.103734	0.126575	0.710349	-0.000865142	0.204718	-0.043604	0.360485	-0.704103	0.691685
RLTR9A3A	1.04706	0.767693	-0.198547	0.359846	0.0858283	-0.114823	0.452267	0.454664	0.00386243	-0.157181	-0.0888364	-0.862212	0.253576	1.06481	0.0133479	0.131608	0.41193	0.654751	0.424303	0.663371	0.144614	0.236896	0.000254079	-0.00803391	-0.0564326	0.78605	0.0833247	0.134335	0.00353271	0.0960349	-0.820687	1.08709
ERVB3_1-LTR_MM	0.650791	0.0748547	-0.406669	0.472246	0.0695146	0.0448976	0.512593	0.482536	0.2785	0.108121	0.245083	-1.0546	0.0410644	1.12074	-0.320713	0.249857	0.783192	0.525255	0.121743	0.315106	0.278425	0.390334	0.0683475	0.238902	0.24066	0.638019	-0.0188138	0.0157302	-0.0674214	0.114483	-0.428852	0.344327
RMER16A3	0.246384	0.589691	0.321917	0.407932	-0.2502	-0.269138	0.959747	0.523007	0.178624	-0.156086	0.15994	0.195433	0.067259	1.59266	-0.354673	0.849636	0.802478	0.581203	-0.23741	0.253916	0.128989	0.194497	-0.184025	-0.0124562	-0.152085	1.01211	0.00456707	-0.30494	-0.275277	-0.316166	-1.18789	0.556325
RLTR17	0.667917	0.854396	1.42068	0.163565	0.129897	0.0123262	0.0850761	0.331499	0.0224752	-0.102546	0.130938	-0.114328	0.13508	1.1444	0.909468	0.896121	0.582962	0.272672	0.946781	0.808647	0.057056	0.00516103	-0.0985166	0.0421192	0.0937555	0.311571	0.00563908	0.140249	0.0495193	0.932306	0.612015	0.866067
RLTR48B	0.536983	1.37317	1.76872	0.35601	-0.0563182	0.206834	0.480149	0.538324	0.169144	-0.00174751	0.15095	-0.75186	0.18798	1.26682	0.938722	1.22239	0.659748	0.637389	0.548481	0.966873	0.157713	0.136712	-0.23337	0.203313	0.0995232	0.34237	0.0295888	-0.0715785	-0.0122644	0.323921	0.550505	0.152986
RLTR1B-int	0.44188	0.50787	0.792536	0.529347	0.113572	0.0133669	1.41344	1.29976	0.181458	0.43628	0.151199	0.22232	0.517681	1.17363	0.696971	0.548097	1.01587	1.64762	0.761616	0.919478	-0.00258333	0.221473	0.214566	0.0907778	-0.0202649	0.501813	0.0529844	0.184839	0.171549	0.665802	1.0092	-0.0903421
RLTR4_MM-int	0.454943	2.02477	1.75576	0.182259	-0.0136411	0.391827	0.987214	1.11847	-0.105871	0.222111	0.038788	0.993711	0.411051	0.53925	1.44505	0.462335	0.394301	1.16873	0.926707	0.947805	-0.0267053	0.0533208	0.497993	0.137914	0.377412	0.616222	0.206008	0.201564	0.170947	1.29522	1.09118	0.19042
RLTR23	0.838543	0.0751796	-0.0390207	0.414584	0.221528	-0.0473196	0.468366	0.603249	0.12301	0.0264649	0.11711	-0.336315	0.339403	1.58879	0.320885	0.362766	1.28919	1.14058	0.653026	0.943547	0.160377	0.0943048	0.0175701	0.182572	0.238799	0.777793	0.0119093	0.187547	0.0107832	-0.0598202	-0.637639	0.513144
RLTR41	1.07916	0.317805	0.413075	0.389343	0.0360011	-0.0219321	0.701582	0.885602	0.0656569	-0.073578	0.0180592	-0.550222	0.316827	1.44877	0.428599	0.337036	1.19649	0.896543	0.603156	0.831012	0.0701578	0.168344	-0.168542	0.148752	0.1876	0.785601	0.0206446	0.332602	0.0832479	0.562717	-0.49954	0.805475
RLTR41A2	1.29359	0.58286	0.535475	0.286083	0.0134539	-0.0532712	0.311959	0.562844	0.0816317	-0.168638	0.0364601	-0.512922	0.261059	1.47902	0.488431	0.348896	1.17302	0.812045	0.936374	1.12919	-0.0289552	0.105895	-0.10908	0.154039	0.131698	0.563777	-0.0289911	0.314496	0.132196	0.638174	-0.286328	0.963917
RLTR41B	0.318154	0.662757	0.915964	0.173481	0.199639	0.261355	0.739997	0.257162	0.151423	-0.039312	0.0126941	-1.00905	0.232761	1.08491	0.17358	0.617809	0.767292	0.763992	-0.0119313	0.215972	0.189488	0.182511	-0.146568	0.0802217	0.293758	0.444083	0.0466688	-0.0418995	-0.0756865	-0.272659	0.297608	0.125221
LTRIS2	0.254183	-0.202579	0.297332	0.849735	-0.420833	-0.149323	1.90852	1.55429	0.206872	0.2023	-0.00852914	-0.155816	0.433301	1.4738	0.341467	0.125689	0.749189	1.30899	-0.125188	0.350801	0.0508175	0.400069	-0.0355675	0.0411255	-0.177643	1.96796	0.102398	0.104724	0.162762	1.47094	0.433881	0.775751
LTRIS3	0.411897	-0.142152	0.269643	0.917956	-0.247132	-0.0059831	1.97123	1.55121	0.254763	0.473326	0.111036	0.0492366	0.544408	1.4664	0.42376	0.118344	0.908291	1.61572	-0.17207	0.182683	0.122543	0.370415	0.0993534	0.0572802	-0.0550911	1.78849	0.243743	0.204464	0.299638	0.95528	0.585526	0.191802
LTRIS4A	0.356335	-0.48396	-0.297232	0.683193	-0.122822	-0.174176	1.51479	1.3222	-0.0251306	-0.0339616	-0.127397	-0.612649	0.570696	1.18517	0.0887608	0.0237865	0.976003	1.00421	-0.297227	0.26311	-0.0574385	0.35462	-0.129347	0.33084	0.0115346	0.954191	-0.0184698	0.187001	0.0421258	0.772562	0.850767	-0.0410063
RLTR1D	0.439059	-0.838714	-0.128218	0.463586	0.0685689	0.122166	1.13688	0.837318	0.0507433	0.0965865	0.0673447	-0.506348	0.307119	0.570059	0.151605	-0.0632546	0.679031	1.04435	0.101405	0.22846	0.058214	0.240032	0.067857	0.14918	0.146048	0.676427	0.0928389	0.249129	0.131536	0.771252	1.1943	-0.0714472
RLTR41C	1.35762	1.00917	0.290734	0.414792	-0.236293	-0.261065	0.770829	1.19591	0.0453284	0.00701642	0.0858538	-1.13098	0.196383	1.80204	0.311507	0.456255	1.26676	0.897666	0.421157	0.552681	0.198527	0.212551	-0.145576	0.0223422	0.0388122	1.2879	-0.0484249	0.239799	-0.0140875	0.75557	-0.762054	1.61385
RLTR1A2_MM	-0.313678	-1.1942	-0.279541	0.677653	-0.0959113	-0.0974025	1.62653	1.26234	-0.0156307	-0.0359795	-0.128296	-0.793704	0.344064	0.324578	-0.213109	-0.337561	0.374814	0.366611	-0.272974	0.016382	0.0630225	0.240239	0.0131236	0.136865	0.0285698	1.10862	-0.00869068	0.218147	0.0822269	0.726766	1.21731	-0.0334746
LTRIS4B	0.105181	-0.0390158	0.318179	0.554095	0.329932	0.162306	1.48222	1.2455	-0.201095	0.0815173	0.00597293	-0.216278	0.543768	0.360324	0.628475	0.0171684	0.572724	0.501481	0.372765	0.161482	0.0287773	0.272963	0.00595234	0.0617321	0.0981316	0.736525	-0.0130504	0.401977	0.238793	0.105553	0.745205	0.0154386
LTRIS4	-0.717111	-1.76228	-0.723004	0.538946	-0.0964861	-0.108445	1.60615	1.08904	-0.0161935	0.0224194	-0.179142	0.153753	0.337798	-0.078323	-0.477892	-0.450354	0.0695806	0.0618972	-0.721174	-0.509787	-0.0492996	0.238818	0.113649	0.0741277	0.0885906	0.656725	-0.0671399	0.0772631	-0.0407141	-0.409773	0.564041	-0.252911
LTRIS_Mm	-0.0162631	-1.21031	-0.3399	0.354015	0.29421	0.227788	0.969879	0.569879	-0.04558	-0.137982	-0.10797	0.00407244	0.43295	0.124489	0.246956	-0.198217	0.112858	1.14236	0.220426	0.217788	0.150739	0.188157	-0.0312868	0.183711	0.176275	0.393326	0.307659	0.294271	0.333379	1.21853	1.18484	-0.075416
MMERGLN-int	-0.654238	-1.64091	-0.557257	0.348489	-0.0773866	-0.281307	1.22153	1.16751	-0.299509	-0.322204	-0.422774	-0.349786	0.088255	0.16687	-0.282791	-0.540428	0.390972	0.940407	-0.0515327	0.0330953	-0.238188	0.024611	-0.097497	-0.292099	-0.104435	0.0584241	-0.0638812	0.0366464	-0.057618	-0.430038	0.753589	-0.388292
RLTR6B_Mm	-0.507018	-1.23201	-0.431708	0.36196	-0.208017	-0.204966	1.51753	0.724777	-0.285534	-0.366669	-0.327481	0.412456	0.156192	-0.566462	-0.176326	-0.38081	-0.157056	0.716166	-0.635891	-0.244778	-0.188116	0.0422596	-0.115652	-0.168331	-0.0918245	0.201584	0.109696	-0.19866	-0.146191	-0.490227	0.221009	-0.365503
RLTR6_Mm	0.0800109	-0.545031	-0.313665	0.346841	-0.0338906	-0.0127694	1.24823	0.513824	-0.111641	-0.027498	0.162232	-0.0559284	0.328964	0.117308	-0.124282	-0.0724872	0.103053	1.13885	0.218934	0.244143	0.0309663	0.191949	-0.00687405	0.11581	0.188095	0.709165	0.403732	-0.11832	-0.0133664	-0.00273033	0.534287	-0.189516
RLTR6-int	-0.588305	-1.0065	-0.511237	0.362276	-0.123012	-0.19383	1.35379	1.50981	-0.342673	-0.293623	-0.32147	1.11274	0.230419	-0.506149	-0.118692	-0.367726	-0.1231	0.512468	0.0765573	-0.21066	-0.279999	0.073757	0.632466	-0.0709409	-0.0110288	0.15945	0.0550112	0.187266	0.305459	-0.76422	1.38873	-0.386653
RLTR6C_Mm	-0.37447	-0.765474	-0.357151	0.095695	-0.410504	-0.378821	1.1814	0.593595	-0.392775	-0.37791	-0.0587118	0.774258	0.333931	0.184187	-0.0142999	-0.46823	0.192622	0.475193	-0.438468	-0.0463342	-0.535863	-0.13187	0.410167	-0.217563	-0.245057	0.336952	-0.0219032	-0.391443	-0.424202	0.175546	0.95188	-0.264536
LTRIS_Mus	-0.274371	-1.50489	-0.490461	0.488659	0.148408	0.0405	1.05774	0.651788	-0.030055	-0.102313	-0.189839	-0.329582	0.364044	-0.0378128	-0.0736984	-0.344369	0.131692	0.657081	-0.0882475	-0.0802767	0.000824622	0.0617948	0.0167326	0.106149	0.123922	0.454543	0.0661659	0.226671	0.133823	0.576726	0.605253	-0.146896
LTRIS5	-0.279391	-1.46207	-0.742157	0.565824	0.0136346	-0.0114031	1.11445	0.73785	-0.0317869	0.235371	-0.0136379	-0.283435	0.16283	0.184242	-0.521987	-0.356173	0.415457	0.134573	-0.00848837	-0.125918	0.123698	0.317971	0.102109	0.127628	0.248444	0.726152	0.153032	0.301679	0.113713	0.550709	1.07718	-0.0401185
LTRIS6	-0.616335	-2.07057	-0.934403	0.362084	0.227915	0.198898	1.30706	0.730136	-0.132927	-0.236349	-0.253172	-0.966416	0.141454	-0.517352	-0.551705	-0.564863	-0.0802845	-0.0829266	-0.332024	-0.580084	0.11911	0.0509176	-0.197377	0.107559	0.137864	0.559731	0.064183	0.310304	0.141691	0.14813	0.952817	-0.0797358
RLTR1D2_MM	0.458805	-0.538384	0.508756	1.08922	0.0572558	0.256548	1.94937	1.72252	0.218984	0.369509	0.0830695	0.438839	0.703035	0.950988	0.561583	0.328947	0.843657	1.38581	0.572143	0.668799	0.224841	0.497341	0.207782	0.237552	0.111673	1.56015	0.292343	0.568665	0.553359	1.05461	1.11112	0.312753
RLTR4_Mm	0.744051	1.38693	1.49644	-0.162042	-0.381755	0.541851	1.36685	1.08714	-0.710579	0.197107	0.0488788	1.65404	0.285809	0.861517	1.38798	0.582913	0.471238	1.7998	0.889392	0.952757	-0.382879	0.0205859	0.368442	-0.112439	0.126706	0.714364	0.425815	-0.284724	-0.115667	1.79845	2.1118	-0.129129
MMERGLN_LTR	0.399538	-0.30304	0.954446	0.7524	-0.0251624	-0.182979	1.86974	2.09982	0.275504	0.486556	0.219665	-0.165753	0.539332	2.85599	1.26954	1.02697	2.21238	3.05022	1.29319	2.04051	-0.112349	0.171214	0.0222958	-0.0505235	-0.0423688	1.51372	0.151626	-0.0265872	0.0815067	1.87481	1.98981	0.736645
RLTR1B	-0.0391082	-1.17933	0.0279473	0.788903	-0.127007	-0.156934	1.89736	2.01876	0.312479	0.379226	0.0722674	0.0370839	0.632518	2.05273	0.420308	0.161571	1.70674	2.18456	0.727947	1.13064	-0.1113	0.202577	0.0604735	-0.0109574	-0.0347826	1.85861	0.0360986	0.124794	0.130715	1.39471	1.53578	0.234105

## Sheet: All
Table S2b - Log2 fold enrichment of chromatin modifications for all TE types
TE name	H3K4me1	H3K4me2	H3K4me3	H3K27me1	H3K27me2	H3K27me3	H3K9me3	H4K20me3	H3K36me2	H3K36me3	H3K79me2	H4R3me2	H2AK119ub	H3K27ac	H3K9ac	H3K9K14ac	H2BK20ac	H3K56ac	H2A.Z	H2A.Zac	H2AX	MacroH2A	MacroH2A2	H3.1	H3.2	H3.3	H10	H1C	H1D	5hmC	5mC	ATAC
Arthur1	-0.647799	-1.49301	-1.16826	-0.437518	0.0437016	-0.104013	-0.205041	-0.34144	0.0790726	-0.605791	0.0692297	-1.24853	-0.332372	-0.510839	-0.987695	-0.301735	-0.0933554	-0.524525	-0.303457	-0.265217	-0.00593708	0.0127699	-0.131585	-0.169249	-0.171775	-0.366782	-0.110545	-0.383736	-0.311772	-0.949493	-0.478606	-0.21629
Arthur1B	-0.182874	-1.26609	-1.10632	-0.105111	0.206398	0.119545	-0.0636107	-0.190309	-0.00948983	-0.559451	-0.0357173	-0.896224	-0.0766919	-0.254537	-0.68707	-0.293266	0.0820649	-0.156363	-0.091371	-0.117039	0.0884728	0.180349	-0.0643042	-0.0574461	-0.128876	-0.209425	0.0584276	-0.0802779	-0.102219	-0.692467	-0.240093	-0.204194
B4	0.257149	-1.01158	-0.588428	0.17934	0.304143	0.26474	-0.188023	0.0854976	0.134187	0.00276429	0.0135448	-0.196287	0.296414	-0.108864	-0.0930069	-0.116849	0.146908	-0.0460187	0.1837	-0.251749	0.170615	0.100039	0.157177	0.19416	0.194134	0.198408	0.121154	0.538555	0.357814	0.0671462	0.346951	0.0396953
B4A	0.343788	-0.793564	-0.582651	0.228261	0.279415	0.261619	-0.232454	0.113919	0.153094	0.0659237	0.0682409	-0.0654932	0.298843	-0.0607601	-0.0725232	-0.0923645	0.222701	0.0433851	0.24768	-0.129244	0.171384	0.139082	0.132337	0.192676	0.226199	0.235849	0.14243	0.539059	0.371846	0.207631	0.472445	0.0786232
BGLII	0.84553	0.243744	0.00311541	0.10775	-0.0491478	-0.0849344	0.592628	0.451712	0.0663201	-0.00943582	0.0318901	-1.0081	-0.0322684	1.27958	-0.215675	0.283129	0.918018	0.278653	0.164054	0.684639	-0.00188398	0.125419	-0.0741109	0.0397906	-0.114404	0.543931	-0.0391554	-0.11005	0.0370777	1.93289	1.18272	0.443925
BGLII_A	0.42468	0.0664858	-0.0520647	0.0192615	0.0444887	0.0228092	0.364289	0.119704	-0.086112	-0.20314	0.00667096	0.54864	0.0157843	0.468839	-0.050976	0.132055	0.312228	0.0517172	-0.0328695	0.385096	-0.00738042	0.236777	-0.184231	0.138869	0.0103162	0.259252	-0.0939197	0.157621	0.125169	1.67192	1.16686	0.416493
BGLII_B	0.607239	-0.0575087	0.03666	0.14537	0.218486	0.273658	0.140537	-0.00805274	-0.00427543	0.0929581	0.0867657	-0.763897	0.230648	0.479123	0.0555859	0.314862	0.399445	0.0890389	0.159573	0.403714	0.238092	0.154176	0.0991049	0.1953	0.163624	0.333211	0.105149	0.224455	0.257514	1.64328	1.27424	0.388286
BGLII_B2	0.330653	-0.400945	-0.516579	-0.029501	0.0606219	0.199312	0.00818079	-0.193304	0.138202	0.111173	0.226579	-0.825166	0.0779977	0.0168998	-0.141352	-0.00684039	0.120149	-0.125772	-0.0882309	0.12741	0.102528	0.08371	0.0986369	0.0966022	0.146599	0.197513	-0.0194637	0.199101	0.216186	1.77195	1.32439	0.266792
BGLII_Mur	0.322924	-0.485776	-0.544114	-0.0121945	0.162262	0.210239	0.010408	-0.09228	0.0686717	-0.0426783	0.0641996	-1.00472	0.11095	0.184979	-0.170488	0.138468	0.243777	-0.134239	-0.156379	-0.0292976	0.169961	0.0561512	0.0523314	0.134814	0.14493	0.166178	0.073724	0.130203	0.168046	0.612995	0.627844	0.230916
BGLII_Mus	0.566794	-0.00024497	-0.252276	0.111972	0.0264995	-0.0199802	0.268061	0.16064	0.0209501	-0.0914378	0.0933716	-0.884731	0.0520652	0.919597	-0.236724	0.167621	0.659301	-0.0247216	-0.0373953	0.423281	0.0446545	0.08679	-0.12512	0.0391796	-0.0511607	0.298961	-0.0841303	-0.0946612	-0.0495536	1.65392	1.07122	0.466385
BLACKJACK	-1.10835	-1.49259	-1.30052	-0.399666	-0.139753	-0.355967	-0.207664	-0.488947	0.109647	-0.553857	-0.0366088	-1.34919	-0.562171	-0.709629	-1.13511	-0.423932	-0.315646	-0.812129	-0.502835	-0.369836	-0.0996545	0.000556917	-0.119933	-0.262587	-0.313394	-0.698115	-0.278934	-0.676134	-0.553933	-1.3988	-0.824699	-0.308719
Charlie1	-0.479492	-0.897635	-0.846027	0.0179283	-0.114589	-0.304807	-0.298557	-0.370516	0.242699	0.11829	0.23954	-1.09629	-0.32544	-0.288237	-0.7091	-0.0676137	-0.203467	-0.533572	-0.627042	-0.39084	0.0372938	-0.063677	-0.249743	-0.0373995	-0.122626	-0.19919	-0.19469	-0.509774	-0.441487	-0.96458	-0.718552	-0.27656
Charlie10	-0.715034	-1.19655	-1.05421	-0.136542	-0.0731066	-0.355751	-0.180933	-0.495595	0.0675511	-0.414688	-0.143052	-1.28907	-0.493595	-0.38971	-1.05733	-0.500436	-0.130476	-0.391662	-0.451227	-0.449381	-0.0414814	-0.168547	-0.0833981	-0.256241	-0.175728	-0.306341	-0.248746	-0.500404	-0.409028	-1.42991	-0.537827	-0.308352
Charlie12	-1.03901	-1.4633	-1.08713	-0.316907	-0.142976	-0.162821	-0.222964	-0.493224	0.0708145	-0.22767	-0.00533229	-1.22611	-0.369218	-0.35247	-1.04048	-0.194795	-0.193572	-0.501799	-0.566466	-0.446066	0.0501715	0.0770998	-0.0764872	-0.0278813	-0.102296	-0.377723	-0.121505	-0.600996	-0.443433	-1.45426	-0.852109	-0.262515
Charlie13a	-0.0615167	0.0599097	-0.151899	-0.277479	0.0739129	0.0370377	-0.265064	-0.26671	0.0571881	-0.467728	0.0947057	-0.80832	-0.126676	0.296954	-0.0374929	0.193673	0.0937615	-0.0750035	0.162585	0.0782387	-0.0166428	-0.138569	0.0807131	-0.290552	-0.0644937	-0.111449	-0.343578	-0.325694	-0.20432	0.201286	-0.0159212	0.198274
Charlie1a	-0.585564	-1.02999	-0.970538	-0.0481822	-0.0461933	-0.231287	-0.272584	-0.385232	0.204771	0.0418987	0.238242	-1.15851	-0.319773	-0.318023	-0.891453	-0.112231	-0.115337	-0.505519	-0.572581	-0.281744	0.0239824	-0.000852788	-0.167303	-0.121805	-0.201734	-0.283237	-0.113288	-0.43639	-0.376109	-1.15836	-0.643649	-0.196728
Charlie1b	-0.586735	-0.842768	-0.888054	-0.308701	-0.042729	-0.186626	-0.328922	-0.473284	0.314044	-0.266533	0.0580808	-1.24153	-0.28183	-0.357966	-0.894928	-0.186646	-0.248347	-0.469109	-0.505008	-0.36323	-0.0166445	-0.043223	-0.149201	-0.0510581	-0.19152	-0.403524	-0.188936	-0.44079	-0.46125	-1.44731	-0.793423	-0.105253
Charlie21a	-0.84081	-1.24056	-0.994431	-0.50175	-0.157505	-0.381944	-0.518297	-0.644892	0.00113847	-0.580655	0.154903	-1.30456	-0.584326	-0.600274	-1.09921	-0.209751	-0.269183	-0.641285	-0.545836	-0.0892756	-0.175923	-0.0537932	-0.0925509	-0.0458672	-0.257557	-0.713493	-0.315586	-0.716603	-0.748502	-1.62021	-0.754555	-0.248422
Charlie24	-0.531384	-1.6281	-1.1301	-0.20053	-0.0312821	-0.0190572	-0.198497	-0.265414	-0.15968	-0.412305	-0.102134	-1.02134	-0.191364	-0.638574	-0.921518	-0.128459	-0.25407	-0.63335	-0.21178	-0.406506	0.0619614	0.0304356	-0.240374	-0.10124	-0.240715	-0.291626	-0.106217	-0.157319	-0.25891	-0.791944	-0.586674	-0.0919138
Charlie25	-0.358072	-0.715659	-0.381754	-0.178139	0.038197	-0.0580074	-0.187497	-0.255691	-0.0165124	-0.449223	-0.161273	-1.12097	-0.289051	0.0390736	-0.294327	0.00455486	-0.029625	-0.268334	-0.0992286	0.080481	0.0208054	-0.0850769	0.0097789	-0.0984223	-0.139717	-0.269816	-0.0577667	-0.322166	-0.189283	-1.13688	-0.516618	-0.0463765
Charlie29a	-0.373476	-0.933357	-1.37131	-0.208932	0.101095	-0.116095	-0.260544	-0.0971547	0.134194	-0.332156	-0.0725687	-1.33292	-0.214713	-0.382963	-0.753652	-0.308084	-0.14648	-0.28743	-0.0989762	-0.107716	0.000628394	0.0410206	-0.000495965	-0.0945838	-0.165271	-0.142074	-0.148	-0.120557	-0.269964	-0.55557	0.0255416	-0.0914441
Charlie2a	-1.13613	-1.69339	-1.57219	-0.578629	-0.314087	-0.589429	-0.386796	-0.716996	0.0539844	-0.621845	-0.107225	-1.51296	-0.725035	-0.728002	-1.70771	-0.55028	-0.451413	-0.83349	-0.722596	-0.460902	-0.249752	-0.122032	-0.227163	-0.276043	-0.321386	-0.747531	-0.314883	-0.897795	-0.828694	-1.17781	-0.897284	-0.507658
Charlie2b	-1.13924	-1.33906	-1.23783	-0.47377	-0.196117	-0.409262	-0.410503	-0.64372	0.17801	-0.540651	0.166156	-1.56189	-0.500524	-0.736179	-1.28908	-0.2852	-0.475729	-0.8512	-0.743293	-0.521213	-0.115914	-0.056769	-0.161949	-0.283308	-0.421811	-0.732036	-0.298817	-0.845958	-0.716836	-1.51222	-0.617979	-0.511372
Charlie4a	-0.568113	-1.07229	-1.03551	-0.404055	-0.163283	-0.203721	-0.336365	-0.384174	0.0671428	-0.229499	-0.0927008	-1.24565	-0.336208	-0.464008	-0.897337	-0.24437	-0.185642	-0.493337	-0.521965	-0.268803	-0.0503268	0.00243517	-0.0358578	-0.214793	-0.244205	-0.43996	-0.212745	-0.469071	-0.419315	-1.21819	-0.430972	-0.247275
Charlie5	-1.24107	-1.39312	-1.40489	-0.551764	-0.201436	-0.584597	-0.450731	-0.666095	-0.0582944	-0.559919	0.0827	-1.39446	-0.858875	-0.775082	-1.3684	-0.581513	-0.431706	-0.867438	-0.697065	-0.464997	-0.203266	-0.0738095	-0.314242	-0.399845	-0.486677	-0.882153	-0.470633	-0.973981	-0.849753	-1.70458	-0.895223	-0.544473
Charlie7	-0.888202	-1.69252	-1.41392	-0.354574	-0.0707992	-0.120424	-0.268452	-0.427864	-0.0517416	-0.529419	-0.124687	-1.34982	-0.358342	-0.76842	-1.3229	-0.390653	-0.326865	-0.663426	-0.640036	-0.402068	0.00650518	-0.0336042	-0.186387	-0.191402	-0.308504	-0.512127	-0.186195	-0.555544	-0.459701	-1.30461	-0.6313	-0.300546
Charlie8	-0.0283061	0.404611	-0.251406	0.0160195	-0.0128556	0.0532869	-0.184441	-0.0974554	0.134009	0.0710916	-0.0610681	0.203112	0.014399	-0.259205	-0.108364	-0.112801	-0.0572628	-0.0776469	0.353671	-0.0074688	0.0157666	0.0430799	0.183625	0.112083	0.0246673	0.157639	-0.209637	0.141077	0.0137501	0.0171496	0.132231	0.0196855
Cheshire	-0.434505	-1.29053	-1.26638	-0.033227	-0.117681	-0.293034	-0.262547	-0.38411	0.085929	0.0761593	0.383045	-1.22139	-0.386838	-0.287494	-1.02242	-0.153081	-0.102296	-0.506646	-0.605581	-0.214652	0.0637706	-0.00117261	0.024899	-0.0929227	-0.172946	-0.188059	-0.216578	-0.57887	-0.442427	-1.04453	-0.671892	-0.211382
ERV3-16A3_I-int	-0.481999	-1.19055	-0.903872	-0.208061	0.20628	0.21612	-0.130079	-0.216668	-0.159431	-0.441299	-0.0954509	-1.02199	-0.049766	-0.548199	-0.615752	-0.260665	-0.00511963	-0.451124	-0.200655	-0.337237	0.180633	0.0243076	-0.00369576	0.066516	0.0848736	-0.174737	0.0822032	0.132741	0.0640728	-1.09365	-0.60505	0.0394103
ERV3-16A3_LTR	0.358954	-0.646596	-0.573831	-0.0852621	0.292107	0.335764	-0.145558	-0.0274088	-0.15047	-0.185734	-0.302778	-0.0805948	0.267197	-0.153489	-0.0826806	-0.188344	0.0681891	0.135911	0.564515	-0.14088	0.226343	-0.0797084	0.100319	0.285859	0.206877	0.372108	0.228987	0.549236	0.260418	-0.200309	-0.199177	0.349777
ERVB2_1A-I_MM-int	-0.860874	-1.17269	-1.11014	0.124391	0.0657376	0.0559459	0.847855	0.0967329	0.150477	-0.0522081	-0.0944065	-1.08502	-0.190396	0.249951	-0.986569	-0.132285	0.375282	-0.30783	-0.301433	0.0509371	0.273265	0.292198	0.0266679	-0.0054577	-0.0775231	-0.121223	-0.0260432	-0.447071	-0.200424	-1.22284	-0.602935	-0.38981
ERVB3_1-I_MM-int	-0.478815	-1.02171	-0.730561	0.323806	-0.112348	-0.213874	0.783702	0.292472	-0.034632	0.213259	0.34251	-0.614629	-0.142773	-0.0765357	-0.621439	-0.0546094	-0.0240655	-0.270432	-0.569083	-0.308319	0.134702	0.166776	-0.0686163	0.158605	0.125068	0.00820104	0.0322886	-0.438928	-0.289519	-1.22613	-0.993901	-0.215451
ERVB3_1-LTR_MM	0.650791	0.0748547	-0.406669	0.472246	0.0695146	0.0448976	0.512593	0.482536	0.2785	0.108121	0.245083	-1.0546	0.0410644	1.12074	-0.320713	0.249857	0.783192	0.525255	0.121743	0.315106	0.278425	0.390334	0.0683475	0.238902	0.24066	0.638019	-0.0188138	0.0157302	-0.0674214	0.114483	-0.428852	0.344327
ERVB4_1-I_MM-int	-0.824944	-1.19907	-0.573672	0.199866	-0.156059	-0.170373	1.07405	0.549492	-0.394538	-0.5432	-0.39525	-0.610165	0.0647442	-0.647985	-0.391035	-0.509692	-0.189669	-0.297649	-0.289148	-0.277427	-0.101258	-0.0608527	-0.266116	-0.11317	-0.0924197	-0.0379288	-0.0855668	-0.00164334	-0.0968385	-0.901072	-0.389895	-0.279434
ERVB4_1B-I_MM-int	-1.17675	-1.60701	-0.875371	0.484191	-0.412281	-0.346738	1.72537	0.691908	0.0193792	-0.419232	-0.199198	-0.880921	-0.129643	-0.52332	-0.833028	-0.413029	-0.196643	-0.342879	-0.739148	-0.322232	0.0552896	0.234108	-0.192307	-0.107836	-0.231404	0.240438	-0.0933985	-0.472715	-0.380703	-1.51632	-0.734544	-0.398146
ERVB4_1B-LTR_MM	-0.16058	-1.10498	-0.604136	0.418216	0.0514707	0.102826	1.12568	0.795285	-0.152318	-0.296901	-0.24762	0.29298	0.32599	-0.45735	-0.0486849	-0.390214	-0.0695427	0.347366	0.078914	-0.12868	-0.0584922	0.17372	0.0330424	0.0651947	0.129031	0.460505	0.108912	0.441183	0.338959	0.640031	1.4431	-0.105239
ERVB4_1C-LTR_Mm	-0.160324	-0.988649	-0.71912	0.350669	0.106872	0.109302	1.13527	0.693004	-0.0829383	-0.3321	-0.261418	-0.344195	0.175099	-0.32351	-0.272308	-0.362143	-0.00834202	0.0596388	-0.252363	-0.0671197	0.0147676	0.102448	-0.0536597	0.194763	0.136113	0.433054	-0.0611524	0.335032	0.139869	0.767925	0.770708	-0.0696689
ERVB4_2-I_MM-int	-0.360226	-0.871523	-0.324176	0.565808	-0.0323386	0.0265618	1.37231	1.12398	-0.0469728	-0.188559	-0.119612	0.151569	0.370904	0.0748048	-0.0468659	-0.324706	0.119368	0.460041	0.0847539	0.147869	0.0230191	0.209706	0.304418	-0.0193865	0.0179205	0.201555	0.0632598	0.246728	0.258073	-0.206706	0.754244	-0.210663
ERVB4_2-LTR_MM	0.8885	-0.245539	-0.266875	0.4409	-0.120516	-0.256353	1.03555	1.07871	-0.165861	-0.2923	-0.338644	0.579013	0.150548	0.644456	0.250457	-0.207351	0.710499	1.25538	0.0337866	0.166745	-0.336334	0.298601	-0.0025333	-0.0746586	-0.0376968	0.869672	-0.00848451	0.122833	0.136897	2.28965	1.6249	-0.0903162
ERVB4_3-I_MM-int	-0.594468	-1.35804	-1.32926	-0.0831207	-0.201196	-0.20436	0.254934	0.0270962	-0.119757	-0.485408	-0.15259	-0.70211	-0.0432508	-0.671665	-0.597045	-0.440006	-0.122985	-0.378124	-0.334125	-0.0491726	-0.113333	0.0834952	-0.309663	-0.0743065	-0.0657023	-0.355276	-0.137743	-0.124368	-0.235921	-1.081	-0.0204787	-0.165882
ERVB4_3-LTR_MM	-0.818318	-1.96974	-1.0419	-0.112492	-0.000722403	-0.108723	0.138722	-0.00473138	-0.284629	-0.719361	-0.394276	-1.17077	-0.314663	-0.861913	-0.695281	-0.445932	-0.333662	-0.258618	-0.701282	-0.431686	-0.195746	-0.0351993	-0.460156	0.0697297	-0.103977	-0.584465	-0.185801	-0.238573	-0.27715	-1.01786	-0.120043	-0.335675
ERVB5_1-I_MM-int	-0.565881	-1.3094	-0.771004	0.189606	0.00671141	0.0857291	0.841305	0.563184	-0.0587674	-0.356083	-0.137696	-0.783075	0.173491	-0.291979	-0.540996	-0.187102	0.0697457	-0.268102	-0.311034	-0.243968	0.0545965	-0.0117575	-0.249797	0.0188592	0.0244785	-0.0381924	-0.0623157	0.00330521	-0.0588165	-0.901187	-0.417933	-0.14817
ERVB5_1-LTR_MM	-0.410796	-1.36653	-0.577797	0.255263	0.162221	0.242367	0.623165	0.264571	0.023354	-0.0717716	-0.270493	-0.837258	0.0970928	-0.181193	-0.405508	-0.0811229	0.326265	0.0399689	-0.335831	-0.0496674	0.219203	0.212563	0.101756	0.18199	0.146087	0.180888	0.136355	0.146801	0.091485	-0.874907	-0.190292	-0.042703
ERVB5_2-LTR_MM	-1.00651	-1.94281	-1.6044	-0.187336	-0.199918	-0.466008	-0.0517009	-0.351799	-0.64456	-0.771435	-0.666343	-1.56639	-0.528506	-1.0377	-1.36538	-0.613333	-0.441143	-0.488319	-1.03556	-0.514554	-0.420906	-0.133081	-0.387399	-0.288856	-0.170813	-0.525655	-0.251653	-0.627155	-0.80521	-1.0362	-0.629736	-0.526198
ERVB7_1-LTR_MM	0.975901	1.43184	1.59611	0.604168	-0.359604	-0.158803	1.69361	1.76962	-0.102349	0.0670735	-0.025656	1.67364	0.805113	2.0015	1.97363	1.33727	0.662927	1.97851	1.26215	1.68245	-0.289802	0.180615	0.423692	-0.0165238	-0.0805459	1.45788	0.125478	0.317023	0.507032	2.37728	2.45915	0.755399
ERVB7_2-LTR_MM	1.2558	1.01379	0.487377	0.399714	-0.078267	-0.0646168	0.81284	1.25142	0.0132926	-0.286677	-0.188203	0.879461	0.50894	1.05759	0.819983	0.193765	0.81875	0.635008	1.3546	1.60145	-0.21468	0.121583	0.236514	0.0657638	0.0333232	0.777164	0.000848253	0.384974	0.330077	1.75963	0.913711	0.626555
ERVB7_2B-LTR_MM	0.675043	0.831353	0.409765	0.122609	-0.249281	-0.352461	0.600144	0.877057	-0.406171	-0.589835	-0.482332	0.177528	0.103836	0.560439	0.643891	0.0818991	0.25424	0.371899	1.0141	1.44245	-0.42951	-0.0390524	-0.218978	-0.238632	-0.137227	0.245105	-0.084995	-0.00914995	-0.183393	1.09271	0.527813	0.356581
ERVB7_3-LTR_MM	0.827437	0.364944	-0.404361	0.406405	0.112933	-0.111344	0.84231	0.843887	-0.0776809	-0.333845	-0.213838	-0.141916	0.141232	0.578778	-0.033268	-0.166917	0.396301	0.472095	0.389167	0.341221	-0.0505532	0.176393	-0.16064	0.0230054	-0.12814	0.686851	-0.0726113	0.185854	0.114193	1.32842	-0.361315	0.420211
ERVB7_4-LTR_MM	1.00869	0.521781	-0.34582	0.408771	0.34349	0.138909	0.692438	0.673223	0.0237718	-0.313858	-0.107888	0.617698	0.222487	0.421894	0.217897	-0.114071	0.332249	0.49857	0.72483	0.365766	0.0293892	0.23042	0.0275276	0.104566	0.0777143	0.742188	0.117493	0.483956	0.337044	1.98383	0.414682	0.528534
ERVL-B4-int	-0.394208	-1.22586	-0.747801	-0.0596958	0.113808	0.0562225	-0.0849548	-0.139967	0.00624227	-0.309365	-0.0330788	-1.09336	-0.163495	-0.23765	-0.732343	-0.1748	0.0444953	-0.317106	-0.264462	-0.239905	0.199097	0.0739989	-0.0143809	0.0947859	0.0523431	-0.146995	0.00161942	0.00928051	-0.0148207	-1.14505	-0.763027	-0.0503947
ERVL-E-int	-0.431042	-1.18513	-0.932533	-0.111822	0.204386	0.267777	-0.130102	-0.181647	-0.0790199	-0.286326	-0.0343816	-1.10208	-0.157006	-0.426543	-0.650552	-0.186987	0.00411662	-0.297789	-0.202047	-0.231716	0.223327	0.0439121	-0.0853128	0.0905633	0.0540474	-0.0773281	-0.000424888	0.0763748	0.0550335	-1.05384	-0.636702	-0.0243125
ERVL-int	-0.42844	-1.53301	-1.04239	-0.260396	0.096752	0.0930797	-0.134117	-0.243048	0.0336689	-0.407467	-0.0268575	-0.886698	-0.18028	-0.507442	-0.757671	-0.303278	0.0533887	-0.405875	-0.254025	-0.232841	0.132614	0.051872	-0.047858	0.0149365	0.138351	-0.244851	-0.0267537	0.0140362	-0.0274955	-1.15956	-0.626493	-0.064688
ETnERV-int	-0.114956	0.129977	1.79217	0.67869	-0.470079	-0.271127	2.17366	1.99498	-0.114423	0.318224	-0.114875	-0.524152	0.312883	2.20098	1.86341	1.44905	0.82632	1.57764	-0.0697917	0.535439	-0.131857	0.26843	-0.147754	-0.142592	-0.230275	1.21959	0.103909	-0.169715	-0.102963	0.367658	0.852987	-0.11953
ETnERV2-int	-0.571354	-0.571282	-0.6637	0.208992	-0.478641	-0.650812	1.28333	0.644253	0.00674901	-0.410737	-0.275714	-0.741161	-0.337024	0.5461	-0.795879	-0.131238	0.273488	-0.247973	-0.623782	-0.0696689	-0.206178	0.211984	-0.233861	-0.354651	-0.371793	0.164824	-0.235177	-0.748059	-0.680241	-0.929947	-0.954715	-0.341202
ETnERV3-int	-1.02948	-1.6025	-1.21187	0.135076	-0.364312	-0.523226	1.33307	0.24809	0.0169353	-0.54629	-0.228793	-0.75358	-0.379954	-0.39965	-1.15362	-0.556784	-0.122368	-0.270125	-0.671212	-0.117073	-0.110423	0.183948	-0.232829	-0.122105	-0.313225	-0.193911	-0.257158	-0.859894	-0.622971	-1.439	-0.569016	-0.523279
FordPrefect	-0.748338	-1.46091	-0.956343	-0.140502	0.058578	-0.00897372	-0.179622	-0.139066	0.0283154	-0.337463	-0.033455	-1.34531	-0.331579	-0.50555	-0.63616	-0.298954	-0.158466	-0.471975	-0.321631	-0.406482	0.0631628	0.0817606	0.00466792	-0.0263103	0.0155763	-0.31746	0.00977561	-0.0541302	-0.0153085	-1.10687	-0.578488	-0.1053
HAL1	-0.461862	-1.03968	-1.0493	-0.233904	0.000422562	0.0379409	-0.112387	-0.393741	-0.0323203	-0.182348	0.0847943	-1.07519	-0.114071	-0.308404	-0.767419	-0.0591655	-0.0848846	-0.449544	-0.443528	-0.350662	0.103639	-0.000779716	-0.143855	-0.097408	-0.118484	-0.159918	-0.0400682	-0.266752	-0.219145	-0.344752	0.013	-0.218562
HAL1M8	-0.785344	-1.28299	-0.945202	-0.117968	0.00694472	-0.0433579	-0.170407	-0.526407	0.139106	-0.0174326	0.0302966	-1.277	-0.206104	-0.548707	-0.912419	-0.133903	-0.285711	-0.629637	-0.477571	-0.318987	0.0988054	-0.0520528	-0.0750207	-0.102509	-0.171076	-0.301344	-0.104093	-0.293872	-0.23328	-1.0301	-0.304444	-0.151597
HAL1ME	-0.75228	-0.91098	-1.16937	-0.277922	-0.138741	-0.146459	-0.098481	-0.379013	0.0843897	-0.328794	0.0498123	-1.2166	-0.305313	-0.587512	-1.00775	-0.125903	-0.31637	-0.538642	-0.425703	-0.371881	0.0336505	-0.0631204	-0.232215	-0.221055	-0.271443	-0.402288	-0.196473	-0.510187	-0.400726	-0.672842	-0.289496	-0.257156
HAL1b	-0.762247	-0.779475	-1.12968	-0.524173	-0.0606095	0.0378198	-0.197088	-0.509696	-0.121422	-0.506196	0.0238798	-1.23174	-0.348521	-0.4943	-1.05259	-0.225121	-0.308134	-0.695731	-0.455479	-0.31808	0.0600498	0.114483	-0.261497	-0.170211	-0.137862	-0.377832	-0.192077	-0.419421	-0.344862	-0.205585	0.000303953	-0.161221
HERV16-int	-0.306624	-1.20484	-0.798425	-0.0615067	0.162101	0.150055	-0.104504	-0.133975	0.194956	-0.427664	0.00199544	-1.09495	0.107816	-0.362989	-0.471812	-0.356756	0.00792658	-0.26027	-0.0413164	-0.160968	0.200037	0.0286597	0.138618	0.125873	0.108252	-0.0725152	-0.00704939	0.0655176	-0.0277924	-1.05294	-0.50578	0.0197435
IAP-d-int	-0.522089	-1.59512	-0.476616	0.63097	0.017872	-0.0290944	1.58281	1.4836	-0.1249	-0.230673	-0.343119	-0.368504	0.236294	-0.473354	-0.149563	-0.518549	0.0152768	0.246354	0.101554	-0.125158	-0.0640352	0.296977	-0.0264614	-0.0370359	-0.00645801	0.871849	0.043579	0.401201	0.322994	-0.474643	0.610717	-0.281961
IAP1-MM_I-int	-0.746834	-1.45785	-0.368125	0.501021	-0.12567	-0.179059	1.46125	1.21189	-0.263057	-0.3645	-0.409165	-0.430078	0.0738222	-0.451621	-0.23214	-0.48615	-0.180155	0.134859	0.177985	-0.0471104	-0.0953723	0.100613	-0.0647793	-0.100926	-0.0924879	0.421894	-0.0735698	0.227183	0.136149	-0.672174	0.283141	-0.298751
IAPA_MM-int	-0.762172	-1.71276	-0.076984	1.02381	-0.740591	-0.225404	2.71966	2.11913	-0.388647	-0.278434	-0.309786	0.734388	0.585475	-0.361033	0.149494	-0.349454	0.15832	1.10299	-0.604988	-0.15414	-0.0358024	0.688838	0.300822	-0.197375	-0.546916	2.72091	0.49434	0.2852	0.435257	-0.379357	2.14483	-0.325516
IAPEY2_LTR	0.132225	-0.528666	0.0259733	0.85611	-0.0831565	-0.0326484	1.5817	1.86875	0.0506134	-0.213569	-0.359979	1.27254	0.293627	-0.360582	0.610659	-0.525325	0.0774775	0.751187	1.31708	0.474693	-0.105549	0.397739	0.589569	0.200848	0.0560058	1.56947	0.12647	0.886634	0.806446	1.55682	2.1549	0.197925
IAPEY3-int	-1.04466	-2.22937	-0.923312	0.635096	-0.334447	-0.466036	1.78764	1.44387	-0.51418	-0.621115	-0.747286	-0.871627	-0.0828375	-1.04258	-0.507606	-0.769696	-0.43636	-0.115018	-0.733893	-0.521774	-0.344188	0.11608	-0.250567	-0.323462	-0.237207	0.541459	-0.0310052	-0.117845	-0.206626	-1.32404	-0.115731	-0.585946
IAPEY3C_LTR	-0.493632	-2.04078	-0.790256	0.53156	-0.0708713	-0.281236	1.1979	1.1271	-0.240481	-0.502108	-0.865338	-0.216255	-0.120494	-0.724158	0.215933	-0.773202	-0.0735087	0.518067	0.177495	-0.361467	-0.398863	0.128142	0.167788	-0.156855	-0.1175	0.712204	-0.0592292	0.320064	0.159954	0.261239	1.93924	-0.435241
IAPEY3_LTR	-0.0157307	-1.13268	-0.299303	0.691669	0.0127453	0.0582275	1.48348	1.61375	-0.0224749	-0.223603	-0.282654	0.849214	0.204565	-0.391859	0.410935	-0.53599	0.0674201	0.668803	1.02681	0.191065	-0.0579815	0.297698	0.503099	0.137991	0.140265	1.31909	0.141369	0.782166	0.654347	0.798303	1.99595	0.0423413
IAPEY4_I-int	0.190346	0.441503	0.956693	1.1389	0.112994	0.189994	1.93311	1.68271	0.0863891	0.0671325	-0.0235594	-0.121223	0.498154	0.454185	0.751376	0.350853	0.429365	1.00764	0.589133	0.776377	0.244446	0.61565	0.295215	0.250735	0.0430455	1.05282	0.282046	0.458041	0.491426	0.106312	0.51937	0.141185
IAPEY4_LTR	1.31241	3.05648	2.79177	0.696715	-0.0677229	0.0764922	0.898677	1.13381	0.154426	0.141724	0.212499	1.04976	0.645823	1.59839	2.25031	1.64837	0.803683	2.19755	2.0895	2.65319	0.298199	0.640215	0.204774	0.229352	0.344503	0.760066	0.387696	0.0278699	0.253625	2.19031	0.649217	2.08208
IAPEY5_I-int	-0.831562	-1.66283	-0.846701	0.650198	-0.181349	-0.196344	1.52355	1.23574	-0.363712	-0.329636	-0.509625	-0.709731	-0.057422	-0.717055	-0.297992	-0.676025	-0.250821	0.0164671	0.00530772	-0.0132502	-0.221349	0.229258	0.0171917	0.092434	-0.142064	0.387262	-0.0204796	0.0983168	0.0434072	-0.200519	0.545575	-0.393437
IAPEY_LTR	-0.495395	-1.35998	-0.46596	0.345115	-0.505997	-0.599691	1.13135	1.25136	-0.640185	-0.834766	-0.880307	0.746365	-0.227114	-0.986075	0.276481	-0.993488	-0.360467	0.3105	0.504919	-0.0502574	-0.682987	0.0505987	0.195928	-0.429742	-0.270316	0.932973	-0.0814416	0.222782	0.100744	0.610927	1.91834	-0.290954
IAPEy-int	-1.08895	-2.03951	-0.814944	0.621795	-0.433036	-0.500198	1.7428	1.40424	-0.479221	-0.719496	-0.717326	-0.110153	-0.0958901	-1.14087	-0.367723	-0.820847	-0.460384	-0.0314352	-0.5782	-0.466349	-0.461818	0.0609216	-0.172708	-0.325382	-0.269378	0.656199	-0.0046988	-0.0939171	-0.164288	-0.966626	0.56751	-0.540306
IAPEz-int	-0.749127	-1.73583	-0.0995908	1.29957	-0.542342	-0.0767235	2.93376	2.54107	-0.0433059	-0.0362947	-0.275257	0.152298	0.518111	-0.441101	0.171578	-0.207	-0.0979859	1.06229	-0.420462	-0.150321	0.037789	0.563106	0.155671	-0.0234253	-0.132861	1.79343	0.562215	0.277584	0.497949	-0.673555	0.873502	-0.506796
IAPLTR1_Mm	-0.198169	-1.22595	0.387197	1.21489	-0.522238	-0.0692541	2.50216	2.60553	-0.142667	0.0850812	-0.296639	1.25684	0.718218	-0.132096	1.22437	-0.199938	-0.0748596	1.42283	0.452744	0.0332871	-0.238068	0.527173	0.779995	0.0469449	-0.00705928	1.87962	0.569365	0.795275	1.12702	0.805284	2.95438	-0.424057
IAPLTR1a_Mm	-0.207942	-1.42761	0.205336	1.25732	-0.63527	-0.0408713	2.6024	2.69698	-0.18946	-0.0166685	-0.328373	1.61118	0.792242	-0.290381	1.22806	-0.330829	0.0615089	1.51171	0.402422	-0.0431378	-0.185297	0.543296	0.90082	-0.00930747	-0.0581053	2.16392	0.577516	0.892667	1.20628	0.313537	2.90493	-0.418528
IAPLTR2_Mm	-0.253945	-0.52041	0.358922	1.05154	-0.43889	-0.0538886	2.42881	2.53139	0.00501312	-0.0403497	-0.30214	1.72517	0.661334	-0.157382	0.875668	-0.246675	-0.0999481	1.27029	0.929886	0.335506	-0.277831	0.387742	0.559004	0.0123846	-0.0689196	2.07134	0.352698	0.676237	0.900739	0.768815	2.21266	-0.237885
IAPLTR2a	-0.188547	-1.14198	0.0672529	1.04459	-0.303918	-0.0634215	2.2673	2.37521	0.0463657	-0.0417167	-0.26663	1.54056	0.567789	-0.223232	0.808607	-0.373923	0.0149335	1.15316	0.830014	0.37195	-0.242415	0.51624	0.461059	0.198437	-0.0259938	1.94822	0.249968	0.690188	0.881798	0.798866	1.99631	-0.269035
IAPLTR2a2_Mm	-0.128076	-1.13295	-0.151132	0.914738	-0.151714	0.115018	2.2913	2.06248	-0.0196913	-0.0713567	-0.230792	0.801042	0.518707	-0.416827	0.525392	-0.315063	-0.0469475	1.04426	0.599097	0.361393	-0.0932107	0.436347	0.0128553	0.108154	-0.0629266	1.57875	0.336471	0.520119	0.666769	1.50727	2.33927	-0.460537
IAPLTR2b	-0.0661325	-1.44434	-0.182284	1.02641	-0.184054	-0.00737543	2.04359	2.31192	0.115929	-0.136661	-0.34726	1.37081	0.563906	-0.271449	0.686267	-0.475295	0.115993	1.01507	0.829528	0.406663	-0.223407	0.508791	0.474554	0.0968546	0.0491132	1.73385	0.2235	0.697439	0.828232	0.833724	2.05076	-0.233861
IAPLTR3	-0.925539	-1.80464	-1.15345	-0.25232	-0.384446	-0.783523	0.0769541	0.320389	-1.12639	-1.28862	-1.41128	-0.28107	-0.501621	-1.53011	-0.110217	-1.27624	-0.698588	-0.454647	-0.509146	-0.655144	-0.949721	-0.0401926	-0.445734	-0.757789	-0.236324	-0.7417	-0.231393	-0.217262	-0.505363	-0.578003	0.723682	-0.70423
IAPLTR3-int	-1.53032	-2.21985	-1.54253	-0.20714	-0.535876	-0.941018	0.360085	0.148469	-0.99502	-1.37153	-1.15869	-1.22415	-0.60057	-1.77899	-0.776932	-1.15198	-0.773718	-0.689553	-1.27749	-0.779924	-0.842408	-0.185022	-0.631222	-0.736348	-0.36805	-0.81415	-0.188782	-0.58443	-0.988248	-1.84929	-0.870316	-0.786659
IAPLTR4	-0.805632	-2.17378	-0.712644	0.572391	-0.181871	-0.289677	1.22875	1.16538	-0.436457	-0.570279	-0.805877	-0.00642015	-0.0804391	-0.887319	-0.0642116	-0.760789	-0.260276	0.144742	-0.137303	-0.294662	-0.211542	0.157487	-0.202368	-0.15766	0.0197676	0.442468	-0.0287668	0.332218	0.144244	-0.713914	0.565261	-0.434449
IAPLTR4_I	-0.784519	-1.44181	-0.386504	0.883931	-0.344185	-0.155893	2.23116	1.83829	-0.0861799	-0.31393	-0.415705	0.050998	0.412312	-0.766017	-0.146585	-0.638189	-0.356624	-0.0307773	-0.0752102	-0.135532	-0.122084	0.122662	0.0164264	-0.177488	0.02924	1.03462	0.0397974	0.171438	0.200853	0.00534039	1.03741	-0.276359
Kanga1	-0.728235	-1.45962	-1.37118	-0.210737	-0.0972227	-0.0886453	-0.229929	-0.344044	0.0101362	-0.0378307	-0.00666039	-1.13527	-0.429509	-0.584332	-1.27174	-0.308826	-0.170757	-0.615301	-0.449323	-0.449804	0.0758721	0.120113	-0.0846917	-0.0706058	-0.142079	-0.348983	-0.0717674	-0.366763	-0.328289	-0.512216	-0.393683	-0.163353
Kanga2_a	-0.675003	-1.47047	-1.42792	-0.39008	-0.0248474	-0.206929	-0.227331	-0.273631	0.0745386	-0.259129	-0.180249	-1.47599	-0.327567	-0.272776	-1.2886	-0.303434	-0.0892884	-0.464906	-0.642736	-0.439136	0.0254564	-0.0734238	-0.0331694	-0.1297	-0.237408	-0.325396	-0.0717792	-0.344072	-0.372004	-0.922941	-0.29389	-0.266618
L1M1	-1.33038	-1.90959	-1.62009	-0.56527	-0.0752209	-0.333979	-0.245774	-0.675211	0.125567	-0.566247	-0.180942	-1.50096	-0.72182	-1.02239	-1.67193	-0.544495	-0.287266	-0.758771	-0.662978	-0.416882	0.0514863	0.00942272	-0.212264	-0.305473	-0.184349	-0.601124	-0.13051	-0.637462	-0.372041	-1.47282	-0.938131	-0.259423
L1M2	-1.18189	-1.52091	-1.33394	-0.393735	-0.149894	-0.349815	-0.164441	-0.544479	-0.019737	-0.404673	-0.0304389	-1.40527	-0.610051	-0.702415	-1.42437	-0.347833	-0.3497	-0.836174	-0.757194	-0.421068	-0.0199562	-0.0420504	-0.210139	-0.223834	-0.264283	-0.626586	-0.21377	-0.767747	-0.485902	-1.19585	-0.773012	-0.369115
L1M2a	-0.717731	-1.6951	-1.30208	-0.216797	0.0415151	-0.0664937	-0.161399	-0.0703675	-0.0361217	-0.306363	-0.103484	-0.786021	-0.120046	-0.763458	-0.595213	-0.513712	-0.21687	-0.540072	-0.286863	-0.26693	0.0409576	0.049262	0.0483254	-0.0037508	-0.0171264	-0.309465	-0.0701917	-0.0553216	-0.12032	-0.946258	-0.407893	-0.142863
L1M2c	-0.931962	-1.53227	-1.20072	-0.355754	-0.115464	-0.290566	-0.139256	-0.461013	0.0108043	-0.134989	-0.119998	-1.24421	-0.425067	-0.612923	-1.16644	-0.235005	-0.32046	-0.743682	-0.552172	-0.327052	0.0364604	-0.00418111	-0.138632	-0.233992	-0.288078	-0.514043	-0.0677659	-0.579576	-0.326889	-0.912596	-0.329002	-0.289476
L1M3	-1.03962	-1.47981	-1.2742	-0.356009	-0.126992	-0.336663	-0.221237	-0.492046	0.0184818	-0.319452	-0.0494068	-1.39422	-0.552772	-0.639065	-1.27655	-0.36608	-0.296854	-0.717771	-0.684925	-0.408688	-0.0279395	-0.030977	-0.161917	-0.206965	-0.257946	-0.562069	-0.210794	-0.692505	-0.447387	-1.13137	-0.672721	-0.310671
L1M3b	-0.818977	-1.85186	-1.10394	-0.191601	-0.0877419	-0.220172	-0.111705	-0.0350204	-0.13253	-0.412641	-0.179645	-1.49767	-0.459601	-0.647695	-0.865844	-0.249488	-0.332589	-0.698184	-0.54709	-0.342043	0.0523749	-0.161026	-0.110808	-0.198984	-0.173592	-0.46754	-0.0390589	-0.256117	-0.288068	-1.35164	-0.898769	-0.176761
L1M3c	-1.40994	-2.03278	-1.59738	-0.553179	-0.224869	-0.287289	-0.136322	-0.648278	-0.0893783	-0.651351	-0.181451	-1.73043	-0.573455	-1.04792	-1.50988	-0.541896	-0.510955	-0.959497	-0.777153	-0.526832	-0.0513254	0.055369	-0.323361	-0.28726	-0.329129	-0.769929	-0.124145	-0.733441	-0.45812	-1.27283	-0.630754	-0.343152
L1M3de	-1.35448	-1.75554	-1.27264	-0.248511	0.0121288	-0.102983	-0.209066	-0.488856	-0.314845	-0.443797	-0.157843	-1.62356	-0.543748	-0.975659	-1.39748	-0.399955	-0.544542	-0.755862	-0.725358	-0.48677	0.119025	-0.109414	-0.187712	-0.220563	-0.245659	-0.693296	-0.0630231	-0.575814	-0.354429	-1.49355	-1.02497	-0.215289
L1M3e	-0.579697	-1.10145	-1.01443	-0.0507435	0.0184895	-0.0802647	-0.0390368	0.0172349	-0.0675292	-0.253965	-0.0510714	0.166273	0.120748	-0.488362	-0.597239	-0.293322	-0.12292	-0.16084	-0.169885	-0.326927	0.040105	-0.0215721	0.52714	-0.0641553	-0.0831576	0.201131	0.0224667	-0.0511813	-0.0117574	-1.05911	-0.699114	-0.0699936
L1M4	-0.813019	-1.27882	-1.21742	-0.26487	-0.105883	-0.299501	-0.244189	-0.490436	0.053101	-0.199568	0.106242	-1.32442	-0.436115	-0.525323	-1.13809	-0.278457	-0.268089	-0.644208	-0.649484	-0.394054	0.000570162	-0.0393047	-0.18301	-0.17777	-0.225033	-0.427742	-0.18681	-0.588056	-0.407318	-1.00677	-0.559089	-0.299488
L1M4a1	-0.751744	-1.2003	-0.914	-0.298363	0.00991685	-0.125314	-0.0594604	-0.379401	-0.0974979	-0.336665	-0.0473327	-1.07205	-0.235952	-0.432117	-0.924173	-0.209089	-0.245866	-0.556234	-0.469968	-0.28844	0.0944425	0.0250083	-0.274124	-0.176525	-0.13697	-0.324399	-0.129916	-0.318943	-0.244611	-0.812749	-0.43301	-0.168172
L1M4a2	-0.983059	-1.43507	-1.25535	-0.337231	-0.12545	-0.306421	-0.181373	-0.538375	0.0410515	-0.459015	-0.135422	-1.26862	-0.472588	-0.668638	-1.25402	-0.479551	-0.368671	-0.860004	-0.626119	-0.363758	-0.038957	-0.113302	-0.143286	-0.143176	-0.299153	-0.513585	-0.185762	-0.630216	-0.399862	-1.16698	-0.576606	-0.322879
L1M4b	-0.633102	-0.501073	-0.179027	-0.381425	-0.109938	-0.173	-0.226814	-0.428887	-0.0356097	-0.436782	-0.0093328	-1.08447	-0.360682	-0.224746	-0.415876	-0.181666	-0.248987	-0.565283	-0.383737	-0.121377	-0.0302897	-0.0879154	-0.175438	-0.174013	-0.218777	-0.390468	-0.170266	-0.46322	-0.366803	-0.820713	-0.494599	-0.175279
L1M4c	-0.948227	-1.23896	-1.20395	-0.342705	-0.140191	-0.280782	-0.180534	-0.484839	0.0122971	-0.243398	-0.0286316	-1.3199	-0.475987	-0.636276	-1.16927	-0.294502	-0.332197	-0.732628	-0.630826	-0.360143	-0.00907143	-0.0892444	-0.273887	-0.218742	-0.236589	-0.44181	-0.215642	-0.577045	-0.426819	-0.922258	-0.550193	-0.346707
L1M5	-1.05822	-1.41229	-1.29539	-0.442847	-0.142344	-0.347653	-0.268713	-0.575073	0.0923321	-0.426524	-0.0211302	-1.45904	-0.592723	-0.665167	-1.34673	-0.379292	-0.364552	-0.766721	-0.691415	-0.440423	-0.0591003	-0.0450521	-0.136792	-0.246618	-0.330545	-0.613593	-0.243056	-0.753448	-0.54017	-1.26357	-0.695684	-0.403872
L1M6	-0.815305	-0.0616365	0.539227	-0.521095	-0.0621176	-0.146165	-0.387703	-0.602148	0.034414	-0.614113	-0.183256	-1.47403	-0.445236	0.0932095	-0.596535	0.105461	-0.289148	-0.685644	-0.144737	0.0576265	-0.00563845	-0.0431166	-0.140605	-0.0990873	-0.211178	-0.494679	-0.324192	-0.553545	-0.325757	-0.76476	-0.167064	0.254708
L1M8	-0.732545	-0.776527	-0.880735	-0.350157	0.046502	-0.138387	-0.220797	-0.289384	-0.0153789	-0.164891	-0.0131397	-1.1473	-0.267436	-0.605124	-1.01389	-0.0731455	-0.341923	-0.769724	-0.293757	-0.27716	0.0282072	-0.042198	0.0729131	-0.0502132	-0.104362	-0.380088	-0.0860536	-0.371388	-0.332705	-0.250345	-0.186408	-0.114028
L1MA10	-0.846048	-1.553	-1.44358	-0.349109	-0.0798991	-0.129558	-0.141612	-0.416966	0.0504553	-0.518791	-0.232862	-1.58122	-0.516155	-0.881269	-1.38724	-0.608825	-0.27593	-0.635381	-0.556847	-0.361693	0.0477691	0.109278	-0.0325962	-0.207942	-0.251541	-0.588912	-0.112383	-0.505981	-0.356588	-0.872833	-0.411054	-0.370637
L1MA4	-0.91864	-1.49564	-1.23894	-0.278639	-0.0156222	-0.146856	-0.177223	-0.421836	0.0250627	-0.336659	-0.0285818	-1.30203	-0.4574	-0.652743	-1.12623	-0.335321	-0.231415	-0.670087	-0.60682	-0.384201	0.0610663	0.0422747	-0.0610863	-0.135029	-0.17495	-0.439036	-0.113827	-0.481369	-0.264075	-0.870626	-0.356247	-0.233285
L1MA4A	-0.824594	-1.49886	-1.33631	-0.261026	0.0044982	-0.131587	-0.238079	-0.456624	-0.00896788	-0.292643	-0.00483223	-1.25376	-0.439693	-0.671591	-1.16666	-0.33768	-0.235734	-0.670483	-0.607931	-0.38555	0.0526376	0.0497577	-0.0931261	-0.114854	-0.183647	-0.427064	-0.0476708	-0.40325	-0.263729	-0.852285	-0.306539	-0.22196
L1MA5	-0.84363	-1.31631	-1.15809	-0.32299	-0.0376948	-0.13611	-0.185914	-0.426013	-0.00955075	-0.372967	-0.105466	-1.25329	-0.443921	-0.623063	-1.12125	-0.315144	-0.191089	-0.675847	-0.579578	-0.295923	0.075579	0.0494405	-0.0681978	-0.0993315	-0.160457	-0.453502	-0.135202	-0.435221	-0.237851	-0.73504	-0.270303	-0.210267
L1MA5A	-0.95445	-1.58717	-1.23066	-0.202303	-0.0434105	-0.108884	-0.140068	-0.392707	0.0764319	-0.183734	-0.0602806	-1.27917	-0.392826	-0.617579	-1.08905	-0.207857	-0.203778	-0.665109	-0.725047	-0.385075	0.115042	0.000297156	-0.125595	-0.0936478	-0.168538	-0.353155	-0.0619849	-0.403552	-0.206249	-0.974956	-0.343276	-0.247743
L1MA6	-0.916948	-1.41275	-1.23575	-0.319465	-0.0967166	-0.199682	-0.241996	-0.436251	0.0279983	-0.416675	-0.0858639	-1.35436	-0.509343	-0.61181	-1.14522	-0.372767	-0.182315	-0.671546	-0.621786	-0.371154	0.0266458	0.0194636	-0.0583106	-0.140458	-0.201994	-0.508769	-0.157046	-0.484557	-0.31333	-0.834137	-0.310258	-0.25335
L1MA7	-0.838645	-1.36261	-1.13982	-0.232739	-0.0388196	-0.199819	-0.2422	-0.413074	0.0303433	-0.358105	-0.130919	-1.36211	-0.478711	-0.675245	-1.10129	-0.352314	-0.251082	-0.673839	-0.608009	-0.346281	0.0207321	0.0477934	-0.0519604	-0.136215	-0.181111	-0.48505	-0.176944	-0.428773	-0.309388	-0.812777	-0.361517	-0.210587
L1MA8	-0.914252	-1.25004	-1.01284	-0.364772	-0.0430987	-0.177303	-0.203333	-0.438851	0.00834783	-0.386293	-0.090674	-1.35329	-0.516775	-0.634795	-1.12968	-0.312194	-0.200927	-0.65914	-0.585991	-0.29811	0.0355466	-0.0043562	-0.029181	-0.159423	-0.189265	-0.499438	-0.143829	-0.496748	-0.324465	-0.965961	-0.485123	-0.218376
L1MA9	-0.984922	-1.53983	-1.35447	-0.341171	-0.079166	-0.191362	-0.247236	-0.468903	0.00918276	-0.437955	-0.0641327	-1.32328	-0.533876	-0.76045	-1.2852	-0.413273	-0.215542	-0.707753	-0.623531	-0.365259	0.0049176	0.0217574	-0.0211452	-0.147915	-0.203109	-0.54244	-0.147324	-0.503671	-0.339527	-1.07852	-0.532634	-0.238667
L1MB1	-0.815973	-1.40335	-1.13843	-0.196204	-0.00675393	-0.121662	-0.150537	-0.337929	0.0818526	-0.312267	-0.032213	-1.294	-0.432699	-0.55428	-0.967724	-0.256236	-0.209051	-0.596148	-0.509298	-0.30021	0.0779048	0.0904006	-0.0754215	-0.136496	-0.152492	-0.393185	-0.0959598	-0.345345	-0.226961	-0.974495	-0.316813	-0.212019
L1MB2	-0.473188	-1.25929	-0.956434	-0.0875889	0.0616466	0.0358736	-0.217241	-0.293691	0.0893258	-0.0250489	0.0729873	-1.18732	-0.206947	-0.373896	-0.777406	-0.119527	-0.0903063	-0.426473	-0.410966	-0.306297	0.13193	0.0220972	-0.0266211	-0.0299732	-0.0803127	-0.150321	-0.0243211	-0.142587	-0.0713466	-0.571637	0.00878754	-0.128289
L1MB3	-0.272692	-1.10839	-0.861393	-0.0315359	0.134976	0.132018	-0.147318	-0.162876	0.181838	0.0164434	0.14369	-1.03063	-0.106503	-0.219105	-0.560934	-0.138683	0.0830305	-0.278005	-0.314798	-0.239609	0.180501	0.115523	0.0540966	0.00681099	-0.0120288	-0.0366161	0.00784395	-0.00581775	0.0312073	-0.372615	0.270077	-0.0589071
L1MB4	-0.292576	-0.988342	-0.98421	-0.122133	0.0651826	-0.022251	-0.212713	-0.297572	0.156248	-0.0388359	0.0889951	-1.19256	-0.258856	-0.195791	-0.772378	-0.084407	0.0419163	-0.401987	-0.377414	-0.280301	0.127181	0.0733103	-0.0159992	-0.0619224	-0.0333548	-0.077237	-0.0193317	-0.231345	-0.13604	-0.45098	-0.0529739	-0.115882
L1MB5	-0.255526	-0.892916	-0.808567	-0.0499169	0.0607725	0.014837	-0.199205	-0.190615	0.141068	0.0143571	0.117281	-1.03648	-0.165124	-0.281266	-0.611239	-0.0839822	-0.0155846	-0.346839	-0.313476	-0.180577	0.109347	0.0688174	-0.00630457	0.00386687	-0.0340931	-0.0814122	-0.0398244	-0.126723	-0.0729375	-0.378331	0.0889963	-0.0809535
L1MB7	-0.424991	-1.00338	-0.864387	-0.0842608	0.0461882	-0.0556709	-0.226107	-0.3564	0.131157	0.011122	0.141552	-1.18392	-0.259863	-0.302815	-0.76242	-0.123538	-0.0477802	-0.360757	-0.462034	-0.282765	0.109798	0.0650136	-0.0327792	-0.0334722	-0.0718854	-0.184698	-0.0573644	-0.253842	-0.154402	-0.72192	-0.146938	-0.162687
L1MB8	-0.481065	-1.0817	-0.893214	-0.126795	-0.000508572	-0.061483	-0.20736	-0.317764	0.115996	0.0149246	0.108911	-1.18399	-0.303769	-0.341962	-0.863927	-0.12927	-0.0799816	-0.450543	-0.50727	-0.320493	0.105605	0.0377717	-0.0665636	-0.0613057	-0.0836363	-0.189971	-0.0803228	-0.295398	-0.170739	-0.738467	-0.12896	-0.141492
L1MC	-1.04812	-1.28289	-1.03558	-0.408102	-0.157088	-0.374591	-0.199533	-0.503663	0.00895153	-0.441478	0.00344747	-1.42672	-0.57034	-0.65197	-1.29359	-0.337636	-0.340853	-0.804699	-0.669298	-0.388542	-0.0379386	-0.078513	-0.175602	-0.213253	-0.274155	-0.580339	-0.232688	-0.721722	-0.499608	-1.19053	-0.647037	-0.353433
L1MC1	-0.673815	-1.28551	-1.05816	-0.216549	0.0154804	-0.0713766	-0.208225	-0.309633	0.012433	-0.338888	-0.0267043	-1.22326	-0.356387	-0.484377	-0.914009	-0.265211	-0.0740963	-0.514475	-0.41507	-0.271189	0.0802072	-0.0109656	-0.0171604	-0.0763641	-0.144427	-0.350995	-0.100049	-0.274918	-0.189805	-0.825156	-0.275641	-0.148156
L1MC2	-0.632894	-1.18831	-1.05148	-0.25014	0.0611701	-0.0993503	-0.142102	-0.266049	0.00335031	-0.304113	0.00920387	-1.24401	-0.327633	-0.438213	-0.929579	-0.219862	-0.0233939	-0.4866	-0.448854	-0.311489	0.0834069	0.064413	0.0274929	-0.0207309	-0.113528	-0.307773	-0.091962	-0.30899	-0.195907	-0.657227	-0.249117	-0.186759
L1MC3	-0.613663	-1.28001	-1.09161	-0.197844	0.0178478	-0.0388127	-0.170865	-0.31398	0.038504	-0.319692	-0.0079973	-1.18045	-0.295154	-0.487356	-0.934203	-0.285731	-0.123694	-0.486615	-0.506852	-0.372413	0.0818484	0.0548231	-0.0282096	-0.0606905	-0.105351	-0.322086	-0.082293	-0.25837	-0.18188	-0.889786	-0.445321	-0.159846
L1MC4	-0.536484	-1.17587	-1.0005	-0.135381	0.00482757	-0.0489493	-0.24344	-0.374505	0.110972	-0.0605997	0.114162	-1.25057	-0.281328	-0.396578	-0.903431	-0.0721079	-0.109412	-0.47829	-0.525213	-0.381965	0.112637	0.0207043	-0.11699	-0.0215791	-0.0657156	-0.214128	-0.0866475	-0.29432	-0.20656	-0.759853	-0.332278	-0.200973
L1MC4a	-0.620282	-1.28341	-1.11671	-0.132739	-0.0119484	-0.0923935	-0.265673	-0.429842	0.00688652	0.0523084	0.025249	-1.2768	-0.301885	-0.432032	-0.96244	-0.168382	-0.120394	-0.518453	-0.519647	-0.345735	0.0987987	0.02232	-0.090238	-0.0790327	-0.13587	-0.243499	-0.102889	-0.364917	-0.212401	-0.835683	-0.266872	-0.149932
L1MC5	-0.76381	-1.35168	-1.08454	-0.214758	-0.0573899	-0.125042	-0.240701	-0.440208	0.0958339	-0.15927	0.0472455	-1.28914	-0.353069	-0.505709	-1.05175	-0.223289	-0.197951	-0.624892	-0.647743	-0.391735	0.0614177	-0.00440924	-0.125788	-0.18237	-0.210584	-0.342254	-0.129113	-0.451832	-0.343812	-1.08744	-0.550187	-0.266184
L1MC5a	-0.668148	-1.2517	-0.861889	-0.1962	-0.0349508	-0.120926	-0.252017	-0.331683	0.0414411	-0.115072	0.0841561	-1.36613	-0.292659	-0.436406	-0.949295	-0.0860574	-0.204347	-0.503878	-0.509665	-0.335322	0.0567681	0.0267688	-0.201037	-0.113067	-0.0898964	-0.276848	-0.162872	-0.441876	-0.334259	-0.945729	-0.480126	-0.262472
L1MCa	-0.707695	-1.26629	-1.23233	-0.28299	-0.0905414	-0.174165	-0.183195	-0.449783	-0.034434	-0.356772	0.00137272	-1.31024	-0.363594	-0.528891	-1.13191	-0.208603	-0.235728	-0.590627	-0.55173	-0.389834	0.0192832	-0.048908	-0.166204	-0.162932	-0.232929	-0.404843	-0.173282	-0.48191	-0.327246	-0.727842	-0.413231	-0.259153
L1MCb	-0.847712	-1.50484	-1.32166	-0.425457	-0.0740361	-0.112291	-0.205318	-0.405082	-0.0589937	-0.565309	-0.223903	-1.51599	-0.400995	-0.605653	-1.37725	-0.351672	-0.22425	-0.691278	-0.540183	-0.442706	0.0287149	-0.074208	-0.21628	-0.133356	-0.260048	-0.479067	-0.0982386	-0.493059	-0.350755	-1.01463	-0.574599	-0.164369
L1MCc	-0.67337	-1.31536	-1.19665	-0.410696	-0.0445232	-0.142756	-0.145668	-0.401362	-0.0422346	-0.488998	-0.0528654	-1.37268	-0.348512	-0.639987	-0.89521	-0.303039	-0.16285	-0.580016	-0.221694	-0.261164	-0.0156507	-0.146348	-0.191571	-0.273218	-0.109441	-0.392055	-0.18422	-0.391582	-0.290027	-0.824951	-0.342289	-0.154136
L1MD	-1.03787	-1.35856	-1.20147	-0.414362	-0.150709	-0.359448	-0.278853	-0.531419	0.0554024	-0.390655	-0.0659854	-1.41835	-0.567343	-0.649472	-1.24384	-0.341416	-0.3261	-0.757341	-0.692011	-0.389857	-0.0681222	-0.0718451	-0.211675	-0.304801	-0.321402	-0.590296	-0.243971	-0.727863	-0.504973	-1.06018	-0.598207	-0.352786
L1MD1	-0.639265	-1.35619	-1.06975	-0.237336	-0.0110296	-0.0868251	-0.234413	-0.350603	0.0460806	-0.222857	-0.00880793	-1.17342	-0.285021	-0.538473	-0.918192	-0.245275	-0.224701	-0.506711	-0.512179	-0.385675	0.0570661	0.0369177	-0.0708439	-0.124717	-0.125363	-0.311459	-0.0900116	-0.321599	-0.227462	-0.686621	-0.193942	-0.199841
L1MD2	-0.659561	-1.27369	-1.16363	-0.235979	-0.00138563	-0.113669	-0.274208	-0.439523	0.0489574	-0.29558	0.0344915	-1.15635	-0.371446	-0.620837	-0.988136	-0.287911	-0.261166	-0.620628	-0.566978	-0.396662	0.000120007	-0.0727241	-0.0764671	-0.175496	-0.191169	-0.346262	-0.120379	-0.366459	-0.281876	-0.909577	-0.384486	-0.205722
L1MD3	-0.600238	-1.34336	-1.02673	-0.239152	0.0222266	-0.0749884	-0.181704	-0.328123	0.0337278	-0.236649	0.011312	-1.30481	-0.262136	-0.326096	-0.896008	-0.179072	-0.0775482	-0.482733	-0.525474	-0.353084	0.111272	0.0418741	-0.103934	-0.0580274	-0.0883719	-0.269787	-0.11565	-0.218638	-0.148517	-0.898091	-0.298538	-0.188029
L1MDa	-0.747219	-1.28133	-1.08058	-0.341218	-0.0781212	-0.155651	-0.210072	-0.423902	-0.0694607	-0.417404	-0.0198741	-1.20272	-0.369946	-0.55021	-0.935814	-0.282954	-0.300572	-0.609687	-0.453293	-0.361817	-0.00443743	-0.0948739	-0.253543	-0.162567	-0.179567	-0.394846	-0.147054	-0.428896	-0.320231	-0.666651	-0.380658	-0.22283
L1MDb	-0.798793	-1.40064	-1.39754	-0.307263	-0.202361	-0.339047	-0.372117	-0.473268	-0.0503854	-0.470092	-0.0926425	-1.39089	-0.428517	-0.326566	-1.15373	-0.258307	-0.115341	-0.638913	-0.597628	-0.443149	-0.0796402	-0.137212	-0.303411	-0.235556	-0.305084	-0.514925	-0.244962	-0.558869	-0.43752	-1.39018	-0.881564	-0.311315
L1ME1	-0.673072	-1.30979	-1.1798	-0.226478	-0.0300977	-0.0788659	-0.263646	-0.414	0.0682057	-0.204389	0.0357744	-1.36412	-0.407533	-0.547528	-1.08196	-0.245484	-0.139818	-0.578166	-0.571985	-0.394677	0.0780919	0.0124171	-0.0654623	-0.148959	-0.184185	-0.323318	-0.136049	-0.413299	-0.268606	-0.94836	-0.437461	-0.195977
L1ME2	-0.727949	-1.33276	-1.18829	-0.271543	-0.00242008	-0.113364	-0.215034	-0.406674	0.0643164	-0.365281	0.0094435	-1.38485	-0.395163	-0.557785	-1.03263	-0.309476	-0.209183	-0.625091	-0.522289	-0.365804	0.0239569	0.0202258	-0.0982737	-0.125596	-0.131672	-0.366576	-0.11754	-0.396832	-0.295115	-1.02222	-0.429227	-0.190603
L1ME2z	-0.742792	-1.36354	-1.20902	-0.261648	0.0242404	-0.100349	-0.193972	-0.412523	0.144101	-0.229269	0.0169884	-1.23437	-0.320123	-0.46553	-0.892109	-0.252157	-0.144044	-0.483169	-0.58646	-0.330138	0.0525194	0.0609578	-0.0305814	-0.125801	-0.17103	-0.321195	-0.140778	-0.318145	-0.214695	-0.875799	-0.240734	-0.270063
L1ME3	-0.642575	-1.07414	-1.00784	-0.179887	0.0465304	-0.0374259	-0.174618	-0.245246	0.17531	-0.224145	-0.0287956	-1.33684	-0.33253	-0.461171	-0.914461	-0.204779	-0.0725316	-0.542048	-0.395408	-0.205953	0.0988051	0.11731	-0.0230181	-0.0972783	-0.157371	-0.298722	-0.109784	-0.333901	-0.245041	-0.878693	-0.488366	-0.171722
L1ME3A	-0.80518	-1.43042	-1.20472	-0.292785	-0.0184832	-0.0525962	-0.295042	-0.369197	0.0615033	-0.348845	-0.0909749	-1.19705	-0.394951	-0.675361	-1.16087	-0.343007	-0.178613	-0.671747	-0.506416	-0.423321	0.0257403	0.0216569	-0.112996	-0.147406	-0.175274	-0.40366	-0.121668	-0.350735	-0.256376	-1.08578	-0.380382	-0.199816
L1ME3B	-1.06206	-1.22713	-1.10275	-0.30627	-0.0788851	-0.162807	-0.326784	-0.389499	0.243484	-0.342438	0.123126	-1.62702	-0.559207	-0.549289	-1.03673	-0.298417	-0.232272	-0.718588	-0.636083	-0.464723	0.0710305	-0.00870392	-0.17796	-0.0991801	-0.261185	-0.467734	-0.112981	-0.457849	-0.296291	-1.18223	-0.309649	-0.214694
L1ME3C	-1.04034	-1.34978	-1.21038	-0.413792	-0.140266	-0.119545	-0.302635	-0.514042	0.268977	-0.465129	-0.0634244	-1.35757	-0.509245	-0.901493	-1.16681	-0.464485	-0.346928	-0.858367	-0.595671	-0.404588	-0.034583	-0.0364199	-0.0662175	-0.0395177	-0.248296	-0.525375	-0.302944	-0.557425	-0.465602	-1.21699	-0.786093	-0.282245
L1ME3Cz	-0.750755	-0.832855	-0.704077	-0.204761	-0.0308592	-0.0387899	-0.0779198	-0.382929	0.135951	-0.112767	0.118003	-1.00705	-0.338843	-0.400607	-0.836543	-0.126232	-0.169474	-0.539914	-0.513409	-0.300223	0.0859182	0.0575471	0.00135275	-0.0665898	-0.169721	-0.379376	-0.10393	-0.454073	-0.296265	-1.17122	-0.420085	-0.224243
L1ME3D	-0.560397	-1.07255	-1.60905	-0.0669065	-0.0310466	-0.13236	-0.243944	-0.436744	0.226962	-0.291101	0.120213	-1.40931	-0.519346	-0.0736194	-1.28459	-0.423944	0.207367	-0.487525	-0.666393	-0.3568	0.114921	0.067512	-0.0753232	-0.0950425	-0.112691	-0.304063	-0.0485289	-0.451834	-0.319518	-0.832462	-0.286309	-0.30073
L1ME3E	-0.903598	-1.58598	-1.60059	-0.427834	0.118901	-0.252791	-0.232863	-0.618211	-0.0274066	-0.639778	-0.08529	-1.26572	-0.526686	-0.866462	-1.79241	-0.720178	-0.185893	-0.708061	-0.395222	-0.229504	0.048857	0.0452693	0.0384345	-0.234577	-0.148871	-0.576446	-0.122543	-0.546522	-0.317714	-0.834201	-0.598258	-0.391859
L1ME3F	-0.513255	-1.0696	-1.11154	-0.0229408	0.0276658	-0.147117	-0.0881946	-0.429915	0.0723818	-0.00420373	0.166565	-1.16203	-0.442568	-0.401277	-1.0599	-0.262785	-0.0934158	-0.44946	-0.38939	-0.18831	0.115862	0.220134	-0.000106243	-0.117694	-0.103071	-0.298578	-0.0513429	-0.432426	-0.289931	-0.925564	-0.52512	-0.178044
L1ME3G	-0.559659	-1.13154	-0.96381	-0.269855	0.151793	-0.0367995	-0.179734	-0.380985	0.15388	-0.303109	-0.0667721	-0.750257	-0.327714	-0.564375	-0.849381	-0.243578	-0.0652951	-0.557457	-0.44158	-0.358713	0.0794332	0.0202909	-0.111389	-0.0966567	-0.141349	-0.260267	0.00794805	-0.344397	-0.195328	-0.645772	-0.195396	-0.173716
L1ME4a	-1.00073	-1.45125	-1.44645	-0.527028	-0.152199	-0.325335	-0.312862	-0.560936	0.186297	-0.293228	0.144539	-1.56921	-0.555459	-0.63017	-1.66678	-0.39643	-0.268125	-0.803028	-0.765824	-0.333481	-0.118218	0.0136464	-0.18942	-0.351107	-0.35428	-0.601517	-0.353401	-0.974328	-0.740257	-1.39411	-0.861318	-0.486262
L1ME4b	-0.554258	-1.05353	-0.817969	-0.255386	0.0216875	0.0115789	-0.23555	-0.399324	0.125862	-0.17983	-0.00478249	-1.0122	-0.293434	-0.438142	-0.836951	-0.135313	-0.0764938	-0.425555	-0.467695	-0.334707	0.0894681	0.12978	0.0378434	-0.108441	-0.09183	-0.216347	-0.080321	-0.337346	-0.223119	-0.816386	-0.288192	-0.169251
L1ME4c	-1.14723	-1.44418	-1.09455	-0.387733	-0.127195	-0.227191	-0.135935	-0.59305	0.113451	-0.464625	-0.0866163	-1.23193	-0.505166	-0.750423	-1.29687	-0.265978	-0.385371	-0.621823	-0.715872	-0.339995	-0.0495777	0.0779966	-0.196677	-0.342923	-0.399826	-0.561429	-0.230614	-0.771771	-0.541601	-1.17533	-0.58293	-0.252474
L1MEb	-0.79225	-1.13115	-1.06137	-0.292508	-0.0277388	-0.187885	-0.208818	-0.257401	0.0368987	-0.116392	0.0637055	-1.44501	-0.331701	-0.420598	-0.98163	-0.204069	-0.139518	-0.498303	-0.569346	-0.213714	0.0591685	0.02772	-0.224437	-0.312204	-0.207115	-0.419483	-0.256884	-0.457412	-0.36175	-1.12126	-0.340179	-0.299007
L1MEc	-0.794098	-1.31268	-1.17446	-0.320065	-0.0275674	-0.124041	-0.183024	-0.393043	0.062755	-0.376317	-0.00910424	-1.32937	-0.345156	-0.570154	-1.03035	-0.257284	-0.28231	-0.63488	-0.530303	-0.408495	0.0507702	-0.0211498	-0.151391	-0.170437	-0.216607	-0.383952	-0.141613	-0.434016	-0.268228	-0.871389	-0.397726	-0.265706
L1MEd	-0.969876	-1.41317	-1.27722	-0.438543	-0.110969	-0.195263	-0.246789	-0.543169	0.0463991	-0.365459	-0.0005248	-1.41935	-0.452044	-0.675199	-1.30057	-0.272865	-0.385973	-0.721684	-0.650743	-0.490153	-0.00444317	-0.037673	-0.229443	-0.21673	-0.304742	-0.485925	-0.219032	-0.611886	-0.434636	-0.632053	-0.205851	-0.332799
L1MEf	-1.07101	-1.42948	-1.23601	-0.370617	-0.108094	-0.239856	-0.200211	-0.514365	0.0182926	-0.390438	-0.00540911	-1.47275	-0.451342	-0.680913	-1.22969	-0.298229	-0.363318	-0.739265	-0.667396	-0.393973	-0.0150377	-0.0712386	-0.15333	-0.283798	-0.308629	-0.527915	-0.203547	-0.629792	-0.414759	-1.01069	-0.457818	-0.308278
L1MEg	-1.06502	-1.4792	-1.35626	-0.446177	-0.114031	-0.23933	-0.139558	-0.50998	0.0202693	-0.405519	-0.000771913	-1.49022	-0.475196	-0.665942	-1.39523	-0.296898	-0.385262	-0.757485	-0.667393	-0.490797	-0.0152027	-0.0314624	-0.164701	-0.2208	-0.311585	-0.515134	-0.170691	-0.670088	-0.425652	-0.844842	-0.366989	-0.369632
L1MEi	-0.892536	-0.820422	-0.866377	-0.467051	-0.225546	-0.252418	-0.151555	-0.51252	-0.0974884	-0.319521	0.0777067	-1.36333	-0.382572	-0.738223	-1.05688	-0.126433	-0.421923	-0.711799	-0.424404	-0.170767	-0.100998	0.0699	-0.546612	-0.360383	-0.293551	-0.427786	-0.225353	-0.85966	-0.430448	-0.450295	-0.219299	-0.323588
L1Md_A	-0.141067	1.43854	1.18574	0.062098	0.169588	-0.0430359	0.363852	0.545223	-0.0908974	-0.502068	-0.227582	1.42313	-0.0685374	0.117571	1.59198	0.207514	0.0924696	1.10486	0.956581	1.48038	-0.265101	0.126376	0.411472	-0.116617	-0.0492636	-0.299334	0.53176	0.120516	0.333984	0.344693	0.192818	-0.0397855
L1Md_F	-0.928539	-0.239251	-0.146633	0.400021	0.0303532	-0.19946	1.33071	1.08225	-0.109459	-0.463207	-0.398828	1.0119	0.114325	-0.50659	-0.0727118	-0.497684	-0.247757	0.154464	0.468705	0.403738	-0.178936	0.111161	0.206119	-0.0963718	-0.103403	0.280244	0.251717	0.121723	0.317448	-0.689829	-0.224676	-0.281218
L1Md_F2	-0.597231	-1.34202	-0.877394	0.0951383	0.221145	-0.0661126	0.211763	0.1028	0.123238	-0.550624	-0.251563	1.24899	-0.213234	-0.590559	-0.265648	-0.40914	-0.173946	0.486864	-0.263596	-0.123515	-0.103486	0.137398	0.0600487	-0.0502471	-0.0340893	-0.306176	0.282168	0.0332772	0.199851	-1.00612	-0.343448	-0.325461
L1Md_F3	-0.66098	-1.2028	-0.795521	0.057773	0.171047	-0.163679	0.112811	-0.0116542	0.0229913	-0.601054	-0.292211	1.13458	-0.280495	-0.65431	-0.248979	-0.416722	-0.217429	0.460881	-0.322473	-0.102537	-0.168584	0.0998342	0.0196152	-0.132511	-0.0842973	-0.41954	0.235181	-0.0310965	0.0976457	-1.09326	-0.389775	-0.394602
L1Md_Gf	0.324705	2.79403	2.84074	0.0251677	-0.0752453	-0.217034	0.858175	1.46949	-0.155857	-0.277969	-0.274618	1.21274	0.19263	1.68382	2.94138	0.941359	0.428409	1.85274	2.14438	3.25898	-0.546373	0.125269	0.528392	-0.292224	-0.142899	-0.218747	0.417188	-0.0812345	0.226211	1.48826	0.105386	0.649221
L1Md_T	-0.19102	1.36499	1.53937	0.0653951	0.187245	-0.0892406	0.200163	0.59172	-0.0859078	-0.461454	-0.221014	1.3444	-0.0564183	0.615866	1.74002	0.272967	0.0746043	1.35842	0.994096	1.87787	-0.282562	0.15036	0.29593	-0.0903935	-0.0470751	-0.349949	0.557512	0.123515	0.345144	0.26776	-0.0423606	0.0694274
L1PB4	-0.734528	-1.77644	-1.37855	0.0300617	-0.0366876	-0.0549624	-0.156824	-0.291896	0.0236863	-0.234606	0.117588	-1.09463	-0.405805	-0.68214	-1.19306	-0.190139	-0.362089	-0.486741	-0.756783	-0.513436	0.0814022	0.0320872	-0.0573684	-0.0819295	-0.0755704	-0.361446	-0.105008	-0.297256	-0.18646	-0.952576	-0.154736	-0.18446
L1VL1	-0.759457	-0.838443	-0.526151	0.14855	0.195945	-0.0232218	0.749661	0.386104	0.026246	-0.416603	-0.205647	0.594148	-0.113587	-0.46618	-0.386268	-0.25096	-0.136015	-0.173259	0.140199	0.118283	0.0729851	0.154153	-0.0904757	0.015463	-0.0454929	-0.332905	0.211564	0.040835	0.188114	-0.947249	-0.548198	-0.255969
L1VL2	-0.837744	-1.36851	-1.0655	-0.0624388	0.0731601	-0.122499	0.437203	-0.0159133	-0.146014	-0.440739	-0.206027	0.196942	-0.209122	-0.601814	-0.636185	-0.314527	-0.257811	-0.363858	-0.180742	-0.251882	0.0246551	0.0714875	-0.203249	-0.121104	-0.102584	-0.40171	0.0877771	-0.11951	0.0108083	-1.0014	-0.776399	-0.328773
L1VL4	-0.942876	-1.46076	-1.04161	-0.0646319	0.104731	-0.0719389	0.524153	0.00870359	-0.016172	-0.419443	-0.137057	0.211912	-0.202471	-0.584049	-0.741218	-0.288419	-0.193091	-0.447256	-0.276512	-0.272897	0.108915	0.0734719	-0.221887	-0.0262157	-0.0896395	-0.38495	0.0754385	-0.153502	0.00995945	-0.989702	-0.762302	-0.269142
L1_Mm	-1.02429	-1.60019	-1.05037	-0.150778	0.146547	0.0357352	0.584305	-0.216029	0.0675981	-0.396832	-0.215359	1.24078	-0.353545	-0.627451	-0.960736	-0.191407	-0.302149	0.0892543	-0.707941	-0.223374	0.0813409	0.197604	-0.266389	-0.12187	-0.129584	-0.553586	0.653438	-0.361388	0.210821	-1.45829	-0.817657	-0.6039
L1_Mur1	-1.36544	-1.71238	-1.39477	-0.331936	-0.0798321	-0.326191	0.156956	-0.341163	-0.152915	-0.58045	-0.257472	-0.40385	-0.557789	-0.860161	-1.24775	-0.431207	-0.380769	-0.696006	-0.707165	-0.384512	-0.0924714	-0.00916204	-0.339288	-0.181004	-0.256605	-0.80642	-0.110469	-0.644638	-0.387423	-1.24166	-0.990501	-0.420849
L1_Mur2	-1.27994	-1.65908	-1.3924	-0.336769	-0.100137	-0.319972	0.119101	-0.381096	-0.13038	-0.619358	-0.229348	-0.560434	-0.51703	-0.831384	-1.23611	-0.415394	-0.328183	-0.760982	-0.709491	-0.42472	-0.0274011	-0.0429671	-0.288252	-0.138855	-0.212982	-0.752453	-0.143481	-0.596372	-0.376645	-0.886888	-0.753793	-0.322024
L1_Mur3	-1.19273	-1.48049	-1.32825	-0.406752	-0.155969	-0.38164	-0.0491345	-0.477631	-0.0566066	-0.502331	-0.0925005	-1.10761	-0.581628	-0.736039	-1.30349	-0.386164	-0.343845	-0.800549	-0.723043	-0.40822	-0.03587	-0.0480481	-0.282916	-0.205955	-0.285919	-0.702525	-0.214444	-0.71577	-0.475688	-0.746523	-0.627672	-0.349165
L1_Mus1	-0.491308	-1.34985	-0.905284	0.0375269	0.196989	-0.0301837	0.0400488	-0.0857527	0.0672388	-0.507245	-0.230001	1.16189	-0.208709	-0.556115	-0.301857	-0.349651	-0.125343	0.219954	-0.443119	-0.223273	-0.0714621	0.0884701	-0.0487769	-0.0532383	-0.0168164	-0.318396	0.15248	0.0148383	0.0883242	-0.888131	-0.357933	-0.255869
L1_Mus2	-0.627347	-1.42177	-1.02634	0.000932842	0.168769	-0.0498747	0.0822462	-0.0959248	0.0483696	-0.554893	-0.259474	0.938216	-0.24881	-0.597914	-0.502569	-0.352387	-0.163464	-0.0648509	-0.496037	-0.261454	-0.0405105	0.0837557	-0.107059	-0.0676938	-0.0417651	-0.392477	0.0972175	-0.082319	0.0129308	-0.722496	-0.380222	-0.251138
L1_Mus3	-0.870278	-1.56483	-1.13098	-0.137254	0.0842899	-0.138186	0.158236	-0.188408	-0.0514756	-0.587061	-0.270155	0.627316	-0.332378	-0.665893	-0.748197	-0.379313	-0.243049	-0.272319	-0.535628	-0.295547	-0.0377968	0.0350947	-0.266542	-0.138564	-0.135637	-0.529045	0.0691994	-0.248891	-0.103957	-0.912139	-0.709304	-0.334723
L1_Mus4	-0.515837	-1.42411	-0.953545	-0.0127266	0.254918	0.0885553	0.0742874	-0.0346865	-0.0113478	-0.488586	-0.183317	0.588043	-0.0410441	-0.508441	-0.352221	-0.287659	-0.0758046	-0.14235	-0.209679	-0.200449	0.109176	0.0503223	-0.0622928	0.011167	0.0476322	-0.279884	0.0560139	0.17057	0.148238	-0.31058	-0.222103	-0.0834399
L1_Rod	-1.30206	-1.57356	-1.37621	-0.432603	-0.161179	-0.410989	-0.125072	-0.532764	-0.0452588	-0.456974	-0.11544	-1.34988	-0.644771	-0.788875	-1.40559	-0.419811	-0.37096	-0.872608	-0.818922	-0.448839	-0.0504219	-0.0703795	-0.245362	-0.236335	-0.305484	-0.729487	-0.224337	-0.798982	-0.528549	-1.02055	-0.679435	-0.373808
L2	-0.0167268	-0.829537	-0.722949	-0.0762496	0.128542	0.225608	-0.107828	-0.147259	-0.0474037	-0.0861763	0.010658	-0.81657	0.0359352	-0.190229	-0.462893	-0.0804551	0.0430342	-0.243261	-0.0722616	-0.189242	0.187073	-0.00906172	-0.0566371	0.0683741	0.0624681	0.0639115	0.0194136	0.16658	0.108746	0.533335	0.70402	0.0499508
L2a	0.105187	-0.693338	-0.598839	-0.0578677	0.124781	0.240619	-0.144146	-0.114479	0.0381232	-0.0467943	0.0533011	-0.620939	0.105348	-0.148157	-0.263469	-0.0268125	0.0678607	-0.169518	0.00369629	-0.174381	0.148325	0.0191543	-0.0573876	0.0949227	0.0750174	0.12628	0.0337925	0.211486	0.162265	0.534285	0.712537	0.0401707
L2b	0.668059	-0.238981	-0.250333	0.0775568	0.221861	0.418431	-0.111644	0.147406	-0.000428104	0.048507	0.129163	-0.132922	0.456372	0.183903	0.137645	0.0644143	0.245437	0.2274	0.460852	0.0679237	0.179825	0.0342092	0.0917056	0.277318	0.254058	0.4277	0.103957	0.554475	0.40103	0.940624	1.02765	0.234228
L2c	0.269449	-0.355987	-0.28168	-0.138524	0.179417	0.316988	-0.169578	-0.119761	0.000605269	-0.073054	0.134163	-0.438329	0.173574	-0.156643	-0.168813	-0.0711304	0.0967969	-0.111071	0.130211	-0.121497	0.140553	0.000231424	-0.000898555	0.0924984	0.101789	0.168928	0.0527151	0.272203	0.191154	0.657014	0.819691	0.143013
L3	-0.238295	-0.884722	-0.800391	-0.163638	0.0779442	0.106333	-0.213057	-0.246961	-0.0503172	-0.250515	-0.0758362	-1.0102	-0.115113	-0.284048	-0.669044	-0.146323	-0.0106989	-0.313097	-0.207684	-0.249885	0.102888	-0.0436698	-0.0379528	0.0079992	-0.0799841	-0.101682	-0.102109	-0.0498129	-0.0670528	-0.344308	-0.0124875	0.00148272
L3b	-0.292023	-1.15798	-1.27411	-0.294157	0.0355857	0.208863	-0.131997	-0.360434	-0.0431301	-0.318959	-0.0408068	-1.39601	-0.0299882	-0.513741	-0.912486	-0.335801	0.0104179	-0.438911	-0.40582	-0.380023	0.119615	-0.059131	-0.0988642	0.0181548	0.0566409	-0.1719	-0.0868183	-0.157456	-0.266185	-0.332095	-0.201659	-0.127616
L4_A_Mam	-0.254818	-1.14108	-0.927186	-0.0890333	0.130768	0.105772	-0.175663	-0.240081	-0.153182	-0.225914	0.110583	-1.22454	-0.0420451	-0.237676	-0.627593	-0.0164863	0.0900049	-0.306975	-0.297993	-0.284888	0.185424	-0.0476356	-0.126261	-0.10882	-0.0542205	-0.0252	-0.189689	-0.122744	-0.146305	-0.792113	-0.67332	-0.0892436
L4_C_Mam	-0.345233	-0.63196	-0.78351	-0.269725	0.0458783	-0.0017029	-0.295339	-0.330318	0.222187	-0.287986	-0.0145018	-1.09	-0.255048	-0.374263	-0.899963	-0.188999	0.0623115	-0.289819	-0.0646773	-0.270359	0.0151437	-0.199921	-0.12299	-0.206367	-0.386968	-0.336313	-0.153432	-0.261154	-0.230228	-0.864615	-0.887253	-0.0892023
LTR102_Mam	-0.0723491	-1.17415	-0.794874	0.171438	0.191577	0.27011	0.0501868	0.327205	0.068256	-0.407694	0.033121	-0.789567	-0.0818983	-0.305329	-0.445186	-0.189589	0.281939	-0.199044	0.161291	-0.0555484	0.271272	0.23608	0.271282	0.17254	0.0878255	-0.0511099	0.0978804	0.265388	0.173171	-0.657153	-0.1588	0.0932295
LTR10_RN	0.0835275	-0.339899	-0.274727	0.174033	0.0780458	0.145838	0.258196	0.209385	-0.0103717	0.0836159	0.0248554	-0.678527	0.204355	0.084791	-0.0243523	0.169728	0.275214	-0.060521	0.0305772	0.00387624	0.160988	0.0180166	-0.0795828	0.114076	0.0518093	0.269374	0.0979827	0.177093	0.0224266	0.235069	-0.00227464	0.0882848
LTR16A	0.0263057	-1.05058	-0.763746	-0.0173536	0.254479	0.259755	-0.133641	0.0277255	-0.0828789	-0.338554	-0.170238	-0.438236	0.130409	-0.200371	-0.280618	-0.207258	0.173137	-0.128644	0.20881	-0.125501	0.17148	-0.0298252	0.036162	0.0410576	0.138341	0.0521033	0.0313018	0.440293	0.190996	-0.447807	-0.374838	0.140857
LTR16A1	-0.00277455	-1.03571	-0.835186	-0.115021	0.271511	0.41257	-0.104249	-0.00981625	-0.0949718	-0.363019	-0.311913	-0.466844	0.196749	-0.393502	-0.434305	-0.296929	0.140683	-0.114559	0.155446	-0.23253	0.190678	-0.0473174	0.116711	0.119733	0.0597944	-0.0290914	0.115179	0.526124	0.301622	-0.495397	-0.657517	0.240739
LTR16A2	-0.462819	-1.28887	-1.14554	-0.2166	0.0891172	0.146383	-0.13417	-0.0977538	-0.272357	-0.55996	-0.357777	-0.8363	-0.0150545	-0.325	-0.450881	-0.295543	0.0803439	-0.306691	0.0220114	-0.296015	0.0616349	0.027984	-0.0178201	0.13881	0.103358	-0.14727	-0.00193672	0.164207	-0.0316148	-1.0576	-0.607092	0.266299
LTR16B	-0.102025	-0.830712	-0.482388	-0.0389198	0.340347	0.271616	-0.131225	0.027467	-0.0198782	-0.465251	-0.301942	-0.713505	0.0988936	-0.273369	-0.335806	-0.102922	0.210904	-0.130175	0.229596	-0.226146	0.184515	-0.0574638	0.154097	0.0512498	0.147036	0.0134506	-0.0781463	0.347199	0.225273	-0.227411	-0.300966	0.21741
LTR16B1	-0.349403	-1.2488	-0.680063	-0.086703	0.148507	0.357922	0.0325918	0.162691	-0.108245	-0.598942	-0.326188	-0.689551	0.281624	-0.398256	-0.326919	-0.173725	0.078078	-0.300702	0.209216	-0.137162	0.237789	-0.0684766	0.00920666	0.0717496	0.121364	-0.0556614	0.076537	0.539118	0.270542	-0.599908	-0.256888	0.173122
LTR16B2	-0.0124334	-0.755161	-0.794177	-0.190555	0.259147	0.327455	-0.210815	-0.0775692	-0.259601	-0.521936	-0.1156	-0.440344	0.0775058	-0.379727	-0.583592	-0.255815	0.159442	-0.110788	0.181535	-0.211627	0.139939	-0.243627	0.0607215	0.0705198	0.105096	-0.0535857	0.06011	0.345816	0.172592	-0.056263	-0.186235	0.0215157
LTR16C	0.0955022	-0.368739	-0.355786	-0.194655	0.179749	0.25883	-0.144238	0.0342384	-0.225586	-0.414113	-0.0503715	-0.597303	0.133769	0.0602553	-0.135289	-0.0367576	0.267988	-0.0799238	0.401628	0.0266819	0.10539	-0.0381161	0.0389121	0.177353	0.0694075	0.0288779	-0.0143971	0.332395	0.13026	-0.45205	-0.140878	0.212174
LTR16E1	-0.184974	-0.632093	-0.683931	-0.333831	0.140585	0.263034	-0.23553	-0.033046	-0.156043	-0.518673	-0.323735	-0.741478	0.153259	-0.341784	-0.508207	-0.519	-0.018704	-0.492142	-0.108635	-0.303497	0.115906	-0.164266	0.0257008	-0.0600772	-0.101703	-0.108791	0.00595327	0.249351	0.0195499	-0.367593	-0.574837	0.0439858
LTR16E2	-0.540696	-1.56841	-0.814053	-0.0074454	0.142723	0.250811	-0.0607905	-0.0993639	-0.15433	-0.351038	-0.145984	-0.900198	0.0122407	-0.511227	-0.613894	-0.407667	-0.167298	-0.347381	-0.186045	-0.206023	0.186201	0.0304466	0.00543019	0.0972002	0.0117401	-0.199428	0.0866582	0.24054	0.00803783	-0.866881	-0.40544	0.00387821
LTR33	0.123206	-0.591497	-0.605875	-0.20415	0.248609	0.331231	-0.112968	0.0395683	-0.150888	-0.399853	-0.168728	-0.514826	0.182485	-0.300316	-0.183601	-0.243404	0.127553	-0.190849	0.465047	0.0402249	0.190552	0.00696134	0.120711	0.0525252	0.0320286	0.119174	0.0776487	0.431954	0.209455	-0.119967	-0.300922	0.216614
LTR33A	0.366468	-0.46709	-0.53833	0.0262123	0.175128	0.382012	-0.13696	0.183746	-0.117231	-0.237688	0.128525	-0.106622	0.41151	-0.123546	-0.102121	-0.118019	0.137912	0.033774	0.397311	-0.0945229	0.129027	-0.0548535	0.197121	0.196725	0.211684	0.214737	0.05736	0.447453	0.32515	0.0918245	0.181983	0.363288
LTR33A_	0.351118	-0.189287	-0.224701	-0.0782662	0.289028	0.358943	-0.0644809	0.159109	-0.131585	-0.197302	-0.00177851	-0.173242	0.376936	0.299941	0.235439	0.0528234	0.312847	0.0708015	0.669539	0.140012	0.210222	-0.0237848	0.303612	0.239475	0.227564	0.308703	0.10814	0.661399	0.363565	-0.0357544	-0.0267308	0.483954
LTR37-int	-0.545072	-0.916821	-1.00804	-0.21178	-0.0143209	-0.197805	-0.240267	-0.48246	-0.00370237	-0.558061	-0.0314119	-1.27184	-0.409809	-0.336016	-1.20696	-0.0619937	-0.202424	-0.659975	-0.426228	-0.218842	0.0436153	-0.147213	-0.283242	-0.109551	-0.0579347	-0.343982	-0.235992	-0.51092	-0.483073	-1.64243	-1.13587	-0.307831
LTR37A	-0.772893	-1.77023	-1.4226	-0.327323	-0.128205	-0.230367	-0.264402	-0.564074	-0.0251351	-0.475298	-0.144821	-1.42857	-0.521016	-0.374643	-1.31046	-0.350065	-0.176308	-0.617633	-0.821309	-0.499242	0.0473099	0.142437	-0.0742906	-0.128973	-0.205596	-0.402599	-0.156306	-0.561245	-0.406976	-1.02258	-0.799307	-0.092021
LTR37B	-1.01941	-1.27686	-1.01308	-0.551739	-0.122856	-0.243192	-0.39128	-0.72954	-0.0121692	-0.586911	-0.175976	-1.62807	-0.378992	-0.440935	-1.04217	-0.193617	-0.302978	-0.609282	-0.440256	-0.233769	-0.0214038	-0.0671133	-0.0559015	-0.294025	-0.325281	-0.629292	-0.198653	-0.632415	-0.533986	-1.14224	-0.889212	-0.235583
LTR40a	-0.298553	-1.11126	-0.986361	-0.12436	0.260844	0.25969	-0.104114	-0.0836482	-0.0871431	-0.460544	-0.150981	-0.966466	-0.0666344	-0.331102	-0.693252	-0.126238	0.0191746	-0.268202	-0.00555409	-0.332317	0.172275	0.124852	0.0217457	0.081593	0.0155516	-0.0698749	-0.0508921	0.0899953	-0.00156849	-1.00837	-0.855298	0.00536013
LTR40b	-0.387127	-0.912537	-0.826665	0.0153024	0.211369	0.175178	-0.175405	-0.113756	-0.0559591	-0.277604	0.142094	-1.28265	-0.0633727	-0.316891	-0.7728	-0.0475299	-0.0581493	-0.352051	-0.271538	-0.341836	0.239612	0.00600402	-0.0855548	0.0271365	0.0334854	-0.0605382	0.037731	0.106943	-0.0303237	-1.18899	-0.798133	0.03691
LTR40c	0.308993	-0.57276	-0.58491	0.284806	0.266473	0.18767	-0.163262	-0.179225	0.306481	0.356935	0.168881	-1.07606	0.238607	-0.146698	-0.365742	-0.0841274	0.190475	-0.104382	-0.26206	-0.421887	0.33707	-0.0223536	-0.288696	0.150968	0.183784	0.310615	0.0906077	0.276258	0.167271	-1.09467	-0.614116	0.0806485
LTR41	0.506839	0.120551	-0.219193	0.0380506	0.199378	0.0983321	-0.242193	0.0688504	0.0752938	-0.0777411	0.100256	0.190983	0.0852312	0.161285	0.28534	0.16786	0.287223	0.0235026	0.627724	0.449002	0.0963298	0.0552739	-0.00108857	0.315321	0.144209	0.389794	0.0518879	0.378432	0.182215	0.13712	-0.30423	0.636537
LTR48	-0.136211	-0.657271	-0.780367	-0.307996	0.0896182	0.0326843	-0.212705	-0.25062	-0.186378	-0.440577	-0.083108	-1.42028	-0.396852	-0.28592	-1.19546	0.0065929	0.178629	-0.206367	-0.488177	-0.22886	0.0737724	-0.0186972	-0.158003	-0.17464	-0.101572	-0.215842	-0.0954762	-0.161536	-0.255859	-0.402904	-0.394833	0.0453511
LTR48B	0.400315	0.413968	0.414904	0.0261542	0.251805	0.218341	-0.0668377	-0.062922	0.0819669	-0.347499	0.251492	-1.04398	0.0190346	0.754628	0.511409	0.508649	0.270657	0.190594	0.35248	0.459442	0.226135	-0.0555505	-0.265618	0.336282	0.181183	0.335552	0.001022	0.117331	-0.0354041	0.318068	-0.00421593	0.202879
LTR50	0.277604	-0.312044	-0.76742	-0.197694	0.2705	0.147589	-0.177833	-0.179832	-0.00579481	-0.450777	-0.134028	-0.556854	0.253575	-0.241028	-0.199954	-0.177357	0.137008	-0.0347687	0.521831	0.210032	0.097873	-0.144728	-0.118992	0.15796	0.102419	0.158199	0.0701288	0.282873	0.0552898	0.176443	-0.138211	0.337062
LTR53	0.0718248	-1.03593	-0.951323	-0.126214	0.260902	0.101046	-0.268344	-0.193821	-0.17628	-0.265866	-0.4558	-0.57676	-0.0288887	-0.144295	-0.521872	-0.307432	0.149652	-0.248031	0.350099	-0.277725	0.172393	-0.10564	-0.170897	0.116184	0.113346	0.0652542	-0.120205	0.299505	0.192986	-0.351628	-0.434127	0.309772
LTR67B	0.513214	0.433297	0.713376	0.0606739	0.125233	0.024703	-0.108135	0.233625	0.0497694	0.0411455	-0.0443455	-0.221776	0.182027	0.161234	0.299378	0.422695	0.126549	0.172942	0.382002	0.162109	0.0606926	-0.0414603	-0.0369599	-0.100137	-0.0332806	0.229239	-0.0226251	0.289846	0.100183	-0.570478	-0.344568	0.327976
LTR72_RN	-0.0587511	-0.579967	-0.550571	0.01752	0.218301	0.130736	-0.128357	-0.192458	0.0355039	-0.244435	0.0499345	-1.30403	-0.0555998	-0.00457972	-0.47056	0.00326824	0.165799	-0.0877945	-0.00544694	0.163852	0.123058	0.108548	-0.166493	0.103826	0.00287053	-0.0051394	0.0416632	-0.00690991	-0.0798879	-0.455532	-0.356544	-0.000670378
LTR78	0.14922	-0.754682	-0.646784	-0.181844	0.259837	0.30674	-0.0747292	0.0571773	-0.0817124	-0.495817	-0.0488557	-0.885554	0.112269	-0.104024	-0.17292	-0.101395	0.144335	-0.196063	0.329732	-0.0437456	0.201848	0.0625102	0.0200784	0.0274447	0.0550327	0.0479491	-0.0183912	0.129668	0.0729794	-0.246441	-0.517993	0.184709
LTR82A	-0.459162	-1.45064	-0.895601	-0.130072	0.146764	0.0394228	-0.0783257	-0.147512	-0.128787	-0.319764	-0.101052	-1.25606	-0.20454	-0.259264	-0.685023	-0.184802	0.147956	-0.373127	-0.461913	-0.384313	0.140415	0.109857	-0.00364926	-0.0467063	-0.062084	-0.0405713	-0.0615364	-0.226998	-0.0855024	-1.15885	-0.770817	0.0264135
LTR82B	-0.35908	-1.41482	-1.25134	-0.26846	0.197053	0.108241	-0.0560257	-0.163084	-0.047763	-0.35895	-0.199173	-1.25255	-0.0990755	-0.346	-0.947942	-0.293686	0.131753	-0.303395	-0.0868143	-0.214249	0.0910325	0.185578	-0.000140054	-0.0310363	-0.039876	-0.184903	-0.073302	0.00431137	-0.104495	-1.07167	-0.570359	-0.0232601
LTRIS2	0.254183	-0.202579	0.297332	0.849735	-0.420833	-0.149323	1.90852	1.55429	0.206872	0.2023	-0.00852914	-0.155816	0.433301	1.4738	0.341467	0.125689	0.749189	1.30899	-0.125188	0.350801	0.0508175	0.400069	-0.0355675	0.0411255	-0.177643	1.96796	0.102398	0.104724	0.162762	1.47094	0.433881	0.775751
LTRIS3	0.411897	-0.142152	0.269643	0.917956	-0.247132	-0.0059831	1.97123	1.55121	0.254763	0.473326	0.111036	0.0492366	0.544408	1.4664	0.42376	0.118344	0.908291	1.61572	-0.17207	0.182683	0.122543	0.370415	0.0993534	0.0572802	-0.0550911	1.78849	0.243743	0.204464	0.299638	0.95528	0.585526	0.191802
LTRIS4	-0.717111	-1.76228	-0.723004	0.538946	-0.0964861	-0.108445	1.60615	1.08904	-0.0161935	0.0224194	-0.179142	0.153753	0.337798	-0.078323	-0.477892	-0.450354	0.0695806	0.0618972	-0.721174	-0.509787	-0.0492996	0.238818	0.113649	0.0741277	0.0885906	0.656725	-0.0671399	0.0772631	-0.0407141	-0.409773	0.564041	-0.252911
LTRIS4A	0.356335	-0.48396	-0.297232	0.683193	-0.122822	-0.174176	1.51479	1.3222	-0.0251306	-0.0339616	-0.127397	-0.612649	0.570696	1.18517	0.0887608	0.0237865	0.976003	1.00421	-0.297227	0.26311	-0.0574385	0.35462	-0.129347	0.33084	0.0115346	0.954191	-0.0184698	0.187001	0.0421258	0.772562	0.850767	-0.0410063
LTRIS4B	0.105181	-0.0390158	0.318179	0.554095	0.329932	0.162306	1.48222	1.2455	-0.201095	0.0815173	0.00597293	-0.216278	0.543768	0.360324	0.628475	0.0171684	0.572724	0.501481	0.372765	0.161482	0.0287773	0.272963	0.00595234	0.0617321	0.0981316	0.736525	-0.0130504	0.401977	0.238793	0.105553	0.745205	0.0154386
LTRIS5	-0.279391	-1.46207	-0.742157	0.565824	0.0136346	-0.0114031	1.11445	0.73785	-0.0317869	0.235371	-0.0136379	-0.283435	0.16283	0.184242	-0.521987	-0.356173	0.415457	0.134573	-0.00848837	-0.125918	0.123698	0.317971	0.102109	0.127628	0.248444	0.726152	0.153032	0.301679	0.113713	0.550709	1.07718	-0.0401185
LTRIS6	-0.616335	-2.07057	-0.934403	0.362084	0.227915	0.198898	1.30706	0.730136	-0.132927	-0.236349	-0.253172	-0.966416	0.141454	-0.517352	-0.551705	-0.564863	-0.0802845	-0.0829266	-0.332024	-0.580084	0.11911	0.0509176	-0.197377	0.107559	0.137864	0.559731	0.064183	0.310304	0.141691	0.14813	0.952817	-0.0797358
LTRIS_Mm	-0.0162631	-1.21031	-0.3399	0.354015	0.29421	0.227788	0.969879	0.569879	-0.04558	-0.137982	-0.10797	0.00407244	0.43295	0.124489	0.246956	-0.198217	0.112858	1.14236	0.220426	0.217788	0.150739	0.188157	-0.0312868	0.183711	0.176275	0.393326	0.307659	0.294271	0.333379	1.21853	1.18484	-0.075416
LTRIS_Mus	-0.274371	-1.50489	-0.490461	0.488659	0.148408	0.0405	1.05774	0.651788	-0.030055	-0.102313	-0.189839	-0.329582	0.364044	-0.0378128	-0.0736984	-0.344369	0.131692	0.657081	-0.0882475	-0.0802767	0.000824622	0.0617948	0.0167326	0.106149	0.123922	0.454543	0.0661659	0.226671	0.133823	0.576726	0.605253	-0.146896
Looper	-0.510663	-0.68571	-0.751804	-0.0524926	-0.0198245	-0.440548	-0.257292	-0.428499	0.377158	0.386759	0.641586	-1.18096	-0.283607	-0.00578029	-0.645133	0.0986785	0.0217391	-0.559275	-0.415705	-0.148917	0.0150713	0.00512776	-0.156225	-0.0144894	-0.3016	-0.274576	-0.162909	-0.565105	-0.405085	-0.989422	-0.881615	-0.106259
Lx	-0.453726	-1.32836	-0.949254	-0.0614389	0.159935	-0.0338687	-0.0773646	-0.0785385	-0.111024	-0.555368	-0.253507	0.349391	-0.0757061	-0.547089	-0.351404	-0.361149	-0.0781668	-0.253618	-0.205325	-0.293995	-0.052225	-0.0235828	-0.0500578	-0.0232903	-0.00943898	-0.33342	-0.0250087	0.118232	0.0513344	-0.158957	-0.0787479	-0.078102
Lx10	-0.905254	-1.50337	-1.27593	-0.241398	-0.0262626	-0.137668	-0.20499	-0.38184	-0.0407726	-0.530136	-0.208419	-1.33922	-0.426955	-0.71753	-1.23468	-0.347454	-0.194722	-0.690522	-0.71139	-0.470429	0.0686257	-0.0256754	-0.0711504	-0.0799741	-0.11483	-0.484374	-0.121003	-0.352327	-0.244203	-1.04435	-0.655948	-0.184026
Lx2	-0.464544	-1.49378	-0.999288	-0.0469728	0.141638	0.0138022	-0.0102033	-0.0356755	-0.143188	-0.517452	-0.247371	-0.022103	-0.0947764	-0.581327	-0.440243	-0.387855	-0.0720469	-0.335222	-0.280425	-0.329662	0.00420381	-0.0335166	-0.0837946	0.0281245	0.0235313	-0.287259	-0.0408617	0.1339	0.049269	0.184121	0.083633	-0.0480004
Lx2A	-0.515829	-1.60789	-1.15933	-0.115864	0.119958	-0.0437751	-0.0454417	0.0458952	-0.246575	-0.601052	-0.290517	0.0877546	-0.0308419	-0.721121	-0.4536	-0.523068	-0.0734528	-0.458271	-0.0728687	-0.392119	-0.1613	-0.075485	-0.00408355	-0.0212819	0.0101982	-0.400105	-0.0778972	0.259963	0.122663	0.794619	0.519797	-0.0974941
Lx2A1	-0.193801	-1.2694	-0.799683	-0.0130033	0.23786	0.119548	0.0279802	0.118337	-0.16249	-0.522433	-0.207309	0.196331	0.0713499	-0.380428	-0.188646	-0.287497	0.0979215	0.0182002	0.110276	-0.231214	-0.058677	0.0511011	0.0720782	0.0849079	0.0780953	-0.246724	-0.0603614	0.409019	0.269686	0.781781	0.472539	0.0311875
Lx2B	-0.607714	-1.47	-1.07104	-0.118066	0.064972	-0.0581423	-0.104043	-0.151846	-0.219799	-0.65522	-0.306311	-0.339041	-0.170807	-0.697303	-0.561037	-0.402953	-0.13858	-0.443688	-0.441396	-0.427937	-0.0555984	-0.0735012	-0.111655	-0.0346811	-0.0329867	-0.420169	-0.105624	0.00359009	-0.0794699	0.107115	-0.0539281	-0.0926087
Lx2B2	-0.581429	-1.30418	-0.853084	-0.118872	0.0768835	-0.0525327	-0.115794	-0.120158	-0.176911	-0.587001	-0.282291	-0.541031	-0.114684	-0.579366	-0.451177	-0.339207	-0.119034	-0.433592	-0.353854	-0.305849	-0.011154	-0.0935094	-0.104317	-0.0189052	-0.0201013	-0.399085	-0.107574	0.0540818	-0.0646808	-0.160124	-0.276348	-0.0284504
Lx3A	-0.710314	-1.62658	-1.09635	-0.16064	0.0306226	-0.168214	-0.153082	-0.166581	-0.293245	-0.754061	-0.358531	-0.629607	-0.211656	-0.77545	-0.602762	-0.51475	-0.201992	-0.427586	-0.472833	-0.358507	-0.14942	-0.10835	-0.136653	-0.102201	-0.0921885	-0.549236	-0.124353	-0.0654502	-0.164122	-0.515072	-0.306945	-0.172691
Lx3B	-0.549071	-1.56847	-0.956391	-0.0741388	0.0557587	-0.105683	-0.080678	-0.0702582	-0.22817	-0.595858	-0.246991	-0.531568	-0.079297	-0.598726	-0.464294	-0.427018	-0.0921003	-0.357743	-0.331948	-0.373699	-0.0717465	-0.103999	-0.0593996	-0.0196515	0.00392068	-0.385019	-0.0943586	0.0997178	-0.0316237	-0.319375	-0.218922	-0.0927961
Lx3C	-0.591578	-1.54098	-1.02722	-0.0911346	0.0880405	-0.0570013	-0.0913072	-0.0944446	-0.202419	-0.568471	-0.238124	-0.438116	-0.0558256	-0.541384	-0.543269	-0.420097	-0.0621089	-0.391425	-0.309498	-0.316743	-0.0136778	-0.0638962	-0.0327422	0.00547367	-0.00720572	-0.371633	-0.0851854	0.084303	-0.0108726	-0.270532	-0.229048	-0.0224624
Lx3_Mus	-0.503952	-1.54126	-1.02467	-0.0920129	0.0963993	-0.0600096	-0.0973218	-0.126128	-0.165085	-0.610136	-0.243535	-0.362064	-0.0725224	-0.643469	-0.549173	-0.411803	-0.141543	-0.266906	-0.435161	-0.361294	-0.0928898	-0.0355544	-0.0638625	-0.030707	-0.0674683	-0.440919	-0.0522345	0.0469531	-0.00818083	-0.193884	0.000854694	-0.142751
Lx4A	-0.403149	-1.44436	-0.892129	-0.0296635	0.1348	0.00030354	-0.0239766	-0.0575498	-0.135298	-0.48527	-0.187363	-0.401807	-0.0781044	-0.367377	-0.383317	-0.313037	-0.00169478	-0.221762	-0.255869	-0.275058	0.0580912	-0.0520014	-0.00694816	0.0396266	0.0361305	-0.247624	-0.0517588	0.139243	0.0304394	-0.224102	-0.197736	-0.0205287
Lx4B	-0.374895	-1.27745	-0.933866	-0.029643	0.11881	0.030748	0.000695866	-0.0513733	-0.135335	-0.43873	-0.147855	-0.580448	-0.0292978	-0.533987	-0.491004	-0.385346	-0.0448494	-0.322567	-0.229377	-0.353245	0.0616583	-0.0521958	-0.0345388	0.0290866	0.0367175	-0.237639	-0.0557611	0.163977	0.054483	-0.255277	-0.262912	-0.026511
Lx5	-0.417401	-1.30977	-0.88943	-0.106543	0.12895	0.0651605	-0.0251171	-0.0415097	-0.169831	-0.456321	-0.176089	-0.569741	-0.0445302	-0.469037	-0.425896	-0.330633	0.0380414	-0.350202	-0.15075	-0.281049	0.0760207	-0.0241281	0.00584637	0.0250342	0.0216872	-0.247743	-0.0487515	0.185003	0.0720683	-0.176754	-0.168434	0.0107874
Lx5b	-0.614442	-1.39671	-1.07914	-0.235631	0.00935465	-0.061214	-0.0787976	-0.197209	-0.19477	-0.560863	-0.245184	-0.964206	-0.226986	-0.636439	-0.715306	-0.37636	-0.152892	-0.547505	-0.504037	-0.409106	0.00991876	-0.0765637	-0.135886	-0.0941979	-0.0356006	-0.390193	-0.0843128	-0.0937749	-0.132058	-0.40937	-0.345791	-0.146362
Lx5c	-0.563452	-1.24802	-0.934639	-0.134244	0.0614716	0.0019594	-0.0723398	-0.194961	-0.0961441	-0.436227	-0.156398	-0.9626	-0.156964	-0.485606	-0.633535	-0.249067	-0.0886937	-0.4561	-0.35058	-0.290549	0.0922762	-0.072493	-0.0496199	-0.0151762	-0.0296278	-0.291965	-0.0768235	-0.0369765	-0.0449071	-0.290792	-0.114305	-0.0580571
Lx6	-0.910389	-1.48354	-1.21197	-0.224934	-0.0163614	-0.108711	-0.0305555	-0.281961	-0.121217	-0.529328	-0.162359	-1.08674	-0.352483	-0.654255	-1.01017	-0.338545	-0.214423	-0.592354	-0.585389	-0.398364	0.0610684	-0.062392	-0.160847	-0.077433	-0.11272	-0.466458	-0.116344	-0.270901	-0.223411	-0.563071	-0.427781	-0.19053
Lx7	-0.909273	-1.5145	-1.25286	-0.236582	-0.0277492	-0.182837	-0.128182	-0.307466	-0.086507	-0.478575	-0.170967	-1.16585	-0.439373	-0.661726	-1.04988	-0.347108	-0.238053	-0.656374	-0.618761	-0.408836	0.0257912	-0.0488173	-0.181459	-0.123053	-0.136872	-0.50613	-0.14144	-0.349315	-0.282342	-0.722353	-0.496782	-0.193225
Lx8	-0.35341	-1.2344	-0.894157	-0.0466284	0.112182	0.0208834	-0.124213	-0.139806	-0.0771244	-0.304199	-0.12044	-0.950624	-0.178425	-0.437798	-0.59439	-0.267224	-0.0216574	-0.384147	-0.335128	-0.315837	0.0994046	0.0269533	-0.0266234	-0.0152752	-0.00816509	-0.226224	-0.0406395	0.0579931	-0.0271849	-0.667833	-0.399287	-0.0590845
Lx8b	-0.763346	-1.48043	-1.16493	-0.164947	0.059204	-0.0485242	-0.103865	-0.278225	-0.0687745	-0.482503	-0.141454	-1.19308	-0.341112	-0.61855	-1.00391	-0.332196	-0.142112	-0.578629	-0.544162	-0.40184	0.106993	0.0106302	-0.0878068	-0.0342556	-0.07227	-0.399729	-0.0583893	-0.169075	-0.129764	-0.914921	-0.591149	-0.140576
Lx9	-0.808818	-1.40725	-1.15541	-0.184416	0.0215355	-0.101577	-0.190131	-0.350294	-0.0363876	-0.453524	-0.129495	-1.28376	-0.375296	-0.592331	-1.04578	-0.308678	-0.164157	-0.645301	-0.640364	-0.402764	0.090674	-0.00542676	-0.0612359	-0.0446118	-0.0678293	-0.422697	-0.106291	-0.250125	-0.180419	-0.99851	-0.585684	-0.166861
MARNA	-0.310835	-0.677067	-1.07718	-0.220072	-0.0581546	0.0542101	-0.340644	-0.434132	0.0593414	-0.215696	0.215735	-1.35336	-0.217464	-0.217836	-1.02307	-0.117733	-0.222938	-0.42185	-0.468674	-0.157831	0.123881	-0.0621205	-0.417409	-0.167876	-0.11115	-0.20108	-0.255057	-0.267441	-0.333695	-1.17477	-0.698114	-0.378135
MER102b	0.219549	-0.234747	-0.262561	0.0531148	0.114186	0.283846	-0.194079	0.0175023	0.0644716	0.091835	0.221729	0.0319764	0.267802	0.0560221	-0.0795676	0.199667	0.070164	-0.115367	0.274757	-0.0295167	0.0422445	-0.071066	0.163095	0.267348	0.0827089	0.157873	0.0838565	0.155956	0.106439	-0.276841	-0.154456	0.175054
MER113	-0.512643	-1.4346	-0.783539	-0.286167	-0.0344344	0.112027	-0.167615	-0.183502	0.182455	-0.299337	-0.0185274	-0.929207	-0.16423	-0.305574	-0.589754	-0.148541	-0.0967244	-0.331574	-0.463215	-0.277201	0.0341171	-0.0331007	-0.0579198	-0.223651	-0.235892	-0.305095	0.0563814	-0.239901	-0.302797	-1.1892	-0.561964	-0.203612
MER115	0.237066	0.00873849	-0.34907	-0.0274023	0.159001	0.426927	-0.0046958	-0.0859742	-0.0850999	-0.185428	-0.159351	-0.446066	0.282644	-0.00465775	-0.0386744	-0.0913247	-0.0446406	-0.0166936	0.279011	0.040069	0.173141	0.134154	0.159832	0.110804	0.069879	0.14382	0.0305112	0.393319	0.241095	-0.663075	-0.1453	0.25946
MER119	-0.2667	-1.08503	-1.02148	-0.054688	0.0522136	-0.00698593	-0.31041	-0.207496	0.000117844	-0.18503	0.0798158	-1.12398	-0.131039	0.061917	-0.579361	0.0021848	0.182745	-0.426914	-0.234286	-0.289943	0.0837836	0.115134	-0.0752217	-0.212855	-0.016337	-0.205547	0.0325857	-0.120615	-0.203766	-1.03759	-0.541584	0.0346918
MER2	-0.579297	-1.19386	-1.15479	-0.228425	-0.00215021	0.000712239	-0.231738	-0.383172	0.106375	-0.0747773	0.0890121	-1.39217	-0.304872	-0.43251	-1.01471	-0.31005	-0.0169479	-0.444864	-0.572674	-0.340541	0.127744	0.0839103	0.0885788	-0.136217	-0.0840631	-0.250644	-0.088442	-0.313191	-0.238417	-1.14004	-0.477039	-0.0679835
MER20B	-0.664363	-1.31499	-0.948984	-0.403415	0.0355354	-0.0716247	-0.315401	-0.475326	0.124763	-0.332595	0.0538398	-1.07409	-0.393207	-0.55949	-1.1482	-0.371409	-0.210323	-0.550279	-0.657641	-0.514037	-0.0544878	0.078098	-0.0569495	-0.0246711	-0.137142	-0.400912	-0.127647	-0.386482	-0.312912	-1.25381	-0.394337	-0.258108
MER21B	0.312796	-0.494875	-0.472536	0.208804	0.164235	0.157426	-0.115786	0.0348918	0.0707845	0.286584	0.208615	-0.641639	0.230437	0.113628	-0.164523	-0.0318854	0.247753	0.0263421	-0.0194876	-0.1033	0.264044	0.00903597	0.061593	0.176292	0.166554	0.254139	0.0897065	0.225928	0.110705	-0.525567	-0.332459	0.169902
MER21C	0.117614	-0.647336	-0.512268	0.0903373	0.195736	0.192502	-0.103314	-0.0735812	0.065214	0.00391033	0.107463	-0.73837	0.0829146	0.174913	-0.315513	0.0392952	0.284569	-0.0364168	-0.0606987	-0.0631639	0.223816	0.0516449	-0.0349308	0.116724	0.110519	0.107609	0.080028	0.178718	0.0622294	-0.621874	-0.343118	0.230181
MER31A	0.170598	-0.691334	-0.658476	-0.0804256	0.14039	0.192852	-0.108131	-0.00732798	-0.07666	-0.249265	-0.00579702	-1.11439	0.0583173	0.121871	-0.420649	0.109622	0.307113	-0.0143277	-0.0257682	-0.0132755	0.166696	-0.0108802	-0.0656909	-0.00962935	0.0154673	0.0721628	-0.00554764	0.203212	0.000668816	0.0190818	0.143266	-0.0117902
MER31B	0.180182	-0.576442	-0.992746	-0.00628113	0.0651008	0.159503	-0.0486561	-0.160972	0.185878	-0.251616	-0.050117	-0.972787	0.0685529	0.138337	-0.551316	0.111464	0.19987	-0.139484	-0.14284	-0.249221	0.135571	-0.0425098	-0.0105302	0.0504512	-0.0472378	0.00800571	-0.00934836	0.0335926	-0.0568597	-0.0238865	0.125838	0.0381684
MER33	-0.75283	-1.08613	-0.980434	-0.360951	-0.119107	-0.243456	-0.38175	-0.500544	0.175353	-0.433278	0.104006	-1.23729	-0.417683	-0.678231	-1.05268	-0.324135	-0.240756	-0.736272	-0.600953	-0.647594	-0.0995995	-0.0962686	-0.103133	-0.307816	-0.292141	-0.629844	-0.235571	-0.749143	-0.578323	-1.95536	-1.10443	-0.214444
MER34	-0.528624	-1.16983	-0.991282	-0.220271	-0.00238804	-0.0375933	-0.156971	-0.3481	0.104391	-0.199542	-0.125009	-1.48328	-0.243246	-0.599944	-1.02386	-0.227406	-0.261004	-0.621705	-0.499988	-0.483758	0.0424086	-0.084385	-0.159715	-0.033853	-0.0986354	-0.295241	-0.134688	-0.282329	-0.30056	-0.661391	-0.230581	-0.168382
MER34A	-0.0223938	-0.496303	-0.563268	-0.210814	0.0623423	0.15566	-0.128007	-0.171422	-0.0191455	-0.346828	-0.0346223	-1.05342	-0.0208229	0.0855007	-0.482298	0.216408	0.0570313	-0.135852	-0.126765	-0.173665	0.135949	0.000686636	-0.13845	-0.0055907	-0.00280584	-0.0075412	-0.0225739	-0.0807064	-0.107074	-0.284529	-0.206934	0.00799947
MER34A1	-0.115257	-0.193265	-0.401977	-0.236763	0.0872753	0.0738268	-0.105289	-0.283088	-0.140855	-0.402077	-0.0629921	-1.15001	-0.106109	-0.223587	-0.519504	-0.00353516	0.0840424	-0.224971	0.124096	0.199362	0.127541	0.0081912	-0.10042	-0.129647	-0.155069	-0.0603092	-0.0443561	-0.189699	-0.136439	-0.342797	-0.431768	-0.00485276
MER44A	-0.712211	-1.51581	-1.2409	-0.288604	-0.180219	-0.0339624	-0.267095	-0.478139	0.097342	-0.312166	0.103191	-1.40803	-0.390253	-0.56764	-0.948409	-0.47893	-0.227975	-0.453789	-0.645903	-0.473201	-0.0707633	0.120064	-0.221668	-0.127914	-0.251075	-0.432641	-0.274529	-0.48914	-0.337715	-1.15973	-0.912171	-0.326336
MER44B	-0.320577	-0.958065	-0.667422	-0.0775524	0.00818851	0.0800587	-0.236837	-0.257318	0.167212	-0.123427	0.102322	-1.12809	-0.208304	-0.240395	-0.616136	-0.105138	0.0428052	-0.392054	-0.456194	-0.223161	0.158295	0.075223	0.0296449	-0.0313618	-0.0505891	-0.184446	-0.0558503	-0.162025	-0.113287	-0.882465	-0.407547	-0.0314111
MER44C	-0.378829	-1.17178	-1.02948	-0.0306197	0.112247	0.0473163	-0.198304	-0.148275	0.167738	0.13841	-0.124478	-1.32193	-0.281324	-0.222052	-0.601359	-0.221239	-0.0912641	-0.476358	-0.463541	-0.494174	0.175547	-0.0118167	0.0834157	-0.0286613	-0.147411	-0.159049	0.0498375	-0.134437	-0.16381	-1.05969	-0.238852	-0.131851
MER44D	-0.434936	-1.76298	-1.3536	-0.0608132	-0.00864001	-0.0545674	-0.349022	-0.292197	0.0736396	-0.28224	-0.0708203	-1.09762	-0.249296	-0.635189	-0.826397	-0.420935	-0.0251296	-0.64343	-0.347942	-0.350161	0.112085	0.0537768	0.099982	0.064459	0.030864	-0.303987	-0.109914	-0.0612628	-0.0882759	-0.739964	-0.205425	-0.137819
MER45B	-0.0403272	-0.845486	-0.591798	-0.0951891	0.271377	0.138914	0.00499051	-0.0222498	0.105373	-0.330901	-0.0954513	-0.922879	-0.0719975	0.180294	-0.202288	-0.0245723	0.157528	-0.0747039	0.026288	-0.00933588	0.12583	0.174614	0.0653227	-0.00435534	0.0236912	-0.0614293	0.0416693	0.0675431	0.0103703	-0.445824	-0.327107	-0.0417614
MER45R	-0.588441	-0.797705	-1.14502	-0.379968	-0.0884319	-0.265784	-0.0605336	-0.0530678	-0.0250482	-0.736173	0.0392328	-0.453461	-0.259803	-0.568507	-0.817687	-0.397114	-0.217925	-0.582157	-0.0348667	-0.0702607	-0.163771	0.00416769	0.0712468	-0.235485	-0.120128	-0.472152	-0.292142	-0.451149	-0.380312	-1.0401	-0.611097	-0.330906
MER46C	-0.631006	-1.25416	-1.19687	-0.322232	0.00481769	-0.117037	-0.262936	-0.528575	0.185653	-0.284847	0.109318	-1.44345	-0.151505	-0.560954	-0.942677	-0.223467	-0.169931	-0.450393	-0.495408	-0.563327	0.00396028	-0.0634458	-0.181966	-0.0840104	-0.483541	-0.337764	-0.0803379	-0.616198	-0.357817	-1.11989	-0.904012	-0.178916
MER47B	-0.255004	-1.30629	-0.909193	-0.112825	0.141342	0.117462	-0.247255	-0.181843	0.0420914	-0.0417056	-0.0261069	-1.23055	-0.210679	-0.218169	-0.98546	-0.0333534	0.0630249	-0.491477	-0.573217	-0.254924	0.139096	-0.035183	0.0841862	-0.0646172	2.1628e-06	-0.192927	0.124806	-0.0382481	-0.049303	-1.53603	-0.706374	0.00431084
MER52-int	-0.584591	-1.62711	-1.3672	-0.0318389	0.268195	0.214149	0.338184	0.0593066	-0.20121	-0.244513	-0.151886	-1.53352	0.16406	-0.451872	-1.055	-0.262539	0.052877	-0.437529	-0.67978	-0.511142	0.230656	0.00872799	-0.0962511	-0.062334	0.0696673	-0.116498	0.0646304	0.211932	0.011802	-0.934032	-0.276544	-0.0616033
MER54A	0.232245	-0.809314	-0.324624	0.136566	0.245424	0.221035	-0.158664	0.02444	0.0860376	0.0946226	0.0828862	-0.686797	0.210377	0.0150686	0.154235	0.0115802	0.230452	-0.0535853	0.128545	0.0656603	0.193422	0.147096	0.0120512	0.204515	0.280623	0.261078	0.172317	0.451427	0.322855	-0.313089	0.00166567	0.0911184
MER57C2	-0.216232	-1.20305	-0.752585	-0.206334	0.366338	0.137048	-0.137396	-0.0304429	0.0784703	-0.347194	0.0209864	-1.15986	-0.322201	-0.279821	-0.560483	-0.0854497	0.0741565	-0.324825	0.0302312	-0.108485	0.142063	0.0696956	0.0821404	-0.0515877	-0.0311874	-0.134589	0.0404338	-0.0639505	-0.0671267	-0.333235	-0.342601	0.106127
MER57D	-0.369173	-1.15842	-0.889598	-0.190032	0.255554	0.132537	-0.074874	-0.141685	-0.0451304	-0.344602	-0.0863324	-0.895529	-0.117685	-0.269209	-0.738239	-0.216433	-0.0184401	-0.29838	0.0184521	-0.111749	0.13964	-0.0122619	-0.0578082	-0.162397	-0.125846	-0.177555	-0.0655117	0.0457651	-0.055463	-0.748889	-0.459747	0.0116059
MER58B	-0.516557	-1.40956	-1.2816	-0.278904	0.0289293	-0.025402	-0.256694	-0.326953	0.027358	-0.292408	0.044076	-1.24121	-0.20862	-0.465478	-0.985498	-0.503207	0.0717569	-0.375624	-0.451707	-0.497484	-0.0328111	-0.0257784	-0.120779	-0.068453	-0.318539	-0.344425	-0.0604808	-0.319553	-0.294143	-1.10325	-0.670249	-0.246968
MER63B	-0.440058	-1.02483	-0.755483	-0.284504	0.0675708	-0.240272	-0.418494	-0.305044	0.22908	-0.616166	-0.164793	-1.08942	-0.384362	-0.21496	-0.73021	-0.293241	-0.126433	-0.461175	-0.493961	-0.130801	-0.00904056	-0.0981584	0.0287854	-0.247075	-0.195233	-0.352809	-0.189448	-0.365276	-0.366878	-0.733101	-0.639511	0.0744366
MER63C	-0.67451	-1.47093	-0.897363	-0.100224	0.087909	0.00243529	-0.130875	-0.186814	0.051858	-0.289007	-0.106677	-1.22436	-0.254752	-0.583985	-0.761556	-0.191022	-0.159287	-0.108289	-0.379952	-0.156686	0.0924409	0.189971	0.0240104	-0.171701	-0.132781	-0.274977	-0.0116153	-0.189485	-0.142329	-1.41011	-0.726148	-0.218328
MER63D	-0.559186	-1.69838	-1.27394	-0.23428	0.0694029	0.0669111	-0.3373	-0.477868	0.19928	-0.377963	-0.131448	-1.14709	-0.330486	-0.567385	-1.01151	-0.388388	-0.0740446	-0.462971	-0.41271	-0.318651	0.0748618	-0.00377081	-0.00709788	-0.133107	-0.053636	-0.392088	-0.18294	-0.274648	-0.209161	-1.37202	-0.720034	-0.118659
MER67A	0.269673	-0.0648533	-0.772168	-0.0303073	0.140049	0.385403	0.00747659	0.0708642	-0.149436	-0.0258248	0.0474076	-0.992813	0.156702	0.0589194	-0.528309	-0.186924	0.378621	0.110063	0.287642	-0.0713222	0.208771	0.0548703	-0.089262	0.0849305	0.117099	0.225755	0.0904066	0.246572	0.126517	0.363392	0.195006	0.0927294
MER67B	0.267154	-0.158268	-0.373948	0.173043	0.0973789	0.0884091	-0.190146	-0.125186	-0.0272085	-0.0809861	-0.0198047	-0.932281	0.0446283	0.0603376	-0.376385	0.333983	0.0598001	-0.230147	0.00365129	0.13395	0.177378	-0.0005311	0.0596169	-0.0284655	0.0917105	0.217296	-0.0509895	0.046743	-0.0854738	-0.551822	-0.605151	0.338432
MER67C	-0.622133	-1.06214	-1.11528	-0.362884	-0.0411583	-0.158035	-0.230828	-0.354807	-0.155727	-0.56731	-0.11554	-1.38299	-0.443616	-0.444631	-1.06794	-0.232458	-0.250987	-0.576075	-0.468145	-0.374917	0.0421391	-0.0607191	-0.301621	-0.0223106	-0.151255	-0.3165	-0.22777	-0.423265	-0.405892	-1.202	-1.21906	0.0709222
MER67D	-0.887007	-1.03165	-1.17766	-0.325405	0.0241027	-0.0830105	-0.129985	-0.428239	-0.215148	-0.707603	-0.163207	-1.44924	-0.52549	-0.605724	-1.41608	-0.141686	-0.131563	-0.766114	-0.546633	-0.370406	0.0426999	0.0196458	-0.332017	-0.0962446	-0.105887	-0.435533	-0.12579	-0.489341	-0.432532	-1.33822	-1.32511	0.138527
MER68	0.0574315	-0.829527	-0.776493	0.244625	0.107535	0.097896	-0.245125	-0.0806967	0.125024	0.308025	0.0277153	-0.696496	0.020032	-0.253054	-0.317971	-0.0719913	0.053091	-0.186471	-0.0479223	-0.189597	0.213886	-0.0241687	-0.0638509	0.0771426	0.0537625	0.200399	0.0577537	0.227049	0.0993879	-0.659471	-0.411361	0.188736
MER68B	0.109843	-0.257147	-0.301824	0.0685938	0.140169	-0.0192414	-0.397307	-0.201009	0.144218	-0.00382326	-0.190583	-0.788873	-0.06727	-0.0221924	0.0171318	-0.0665876	0.170441	-0.191449	0.0188652	-0.212234	0.172989	-0.0165804	-0.14814	0.0912874	-0.0106173	0.270015	0.00250377	0.127926	0.0263146	-0.617781	-0.495809	0.0432651
MER70A	-0.133845	-0.512473	-0.351726	-0.0441282	0.20904	0.244278	-0.023205	0.0487769	-0.00213181	-0.249642	-0.0318367	-0.791448	0.0822903	-0.0374569	-0.0956644	0.0308954	0.290032	-0.0132437	0.110825	-0.04998	0.137257	-0.070845	-0.0103206	-0.000134813	0.124639	0.048513	0.0102374	0.21084	0.0769206	-0.840474	-0.612933	0.0534401
MER70B	-0.264875	-0.60449	-0.454584	-0.0372604	0.220477	0.273906	-0.114985	-0.0434434	0.0495099	-0.283227	-0.0665774	-0.796642	-0.0718797	-0.201215	-0.344383	-0.060045	0.0169678	-0.191766	0.287335	0.310442	0.195084	-0.032213	0.0475364	0.168756	0.0344178	-0.103195	-0.0593573	0.232625	0.0738591	-0.802513	-0.766107	0.0644146
MER74A	0.150726	-0.989478	-0.880795	-0.00417344	0.258322	0.297441	-0.122626	-0.00498426	-0.0427543	-0.236834	0.0409565	-0.591711	0.163024	-0.259494	-0.399094	-0.297318	0.265854	-0.158565	0.0650086	-0.313307	0.222342	-0.0195644	0.0543173	0.115669	0.0796327	0.10129	-0.00030334	0.381881	0.20614	-0.0292631	0.125656	0.338507
MER74B	0.454303	-0.0627515	-0.383887	0.00687203	0.181503	0.332073	-0.102739	0.166554	0.0659957	-0.0817433	0.0677216	-0.155702	0.338144	0.175828	0.126713	-0.0109666	0.309319	0.174861	0.390532	0.0988912	0.22967	0.140855	0.162826	0.220909	0.176756	0.227353	0.0828849	0.475534	0.226365	0.32319	0.407394	0.1321
MER76	0.166447	-0.278635	-0.734096	-0.259333	0.214664	0.170808	-0.200511	-0.0829206	-0.0144257	-0.314275	-0.289088	-0.969973	-0.0874166	-0.175889	-0.383636	0.0361303	0.0566383	-0.167673	0.316074	0.042478	0.171446	-0.0608065	-0.0938545	-0.0390914	0.0432705	0.182176	0.0606209	0.215694	0.0256729	0.213703	-0.371886	0.0792889
MER77	0.0880444	-1.20723	-0.892285	0.101937	0.246702	0.244758	-0.122181	-0.021314	-0.0474487	0.0642396	0.0181759	-0.654663	0.139322	-0.0751817	-0.528226	-0.168722	0.392314	-0.132337	0.00265401	-0.288232	0.244177	0.140027	0.132302	0.235264	0.17112	0.0797013	0.113543	0.441557	0.275622	-1.02109	-0.680688	0.10073
MER77B	-0.11455	-1.1838	-0.928877	-0.000431917	0.137746	0.170992	-0.120682	0.0271321	0.0994091	-0.0626988	-0.051139	-0.954023	-0.0588396	-0.167344	-0.542147	-0.120689	0.123936	-0.21828	-0.0600948	-0.24912	0.246635	0.063311	-0.0750772	0.0616482	0.06409	-0.0280423	0.0717297	0.229291	0.114921	-0.839784	-0.483331	-0.00723354
MER89	-0.000154251	-1.07381	-0.664725	-0.0305364	0.241437	0.288097	0.0258384	0.0746221	-0.0111837	-0.164137	-0.0287038	-0.662548	0.133656	-0.182751	-0.190716	-0.05769	0.201028	-0.0729505	0.123397	0.0325386	0.190571	0.181329	0.07119	0.136392	0.125596	0.0344093	0.097009	0.242228	0.111184	-0.162244	-0.14499	0.0367184
MER90	-0.165584	-1.27044	-0.998514	-0.203025	0.160997	0.146907	-0.254623	-0.159051	-0.056301	-0.112372	0.0964786	-0.970359	-0.100105	-0.197056	-0.620675	-0.0481035	0.0407373	-0.504641	-0.0504222	-0.281319	0.209791	0.280358	0.0390591	0.022862	0.0769434	-0.099305	-0.0602165	0.0870308	-0.0373039	-0.84314	-0.605903	0.0230751
MER90a	-0.409417	-1.10524	-0.755448	-0.0328645	0.236248	0.211695	-0.00561907	-0.0162757	-0.0282094	-0.35397	-0.13083	-1.14625	-0.0808771	-0.247515	-0.472035	-0.0922814	0.02281	-0.170137	-0.130261	-0.238867	0.185596	0.207486	0.00624996	0.0404438	0.108939	-0.148072	-0.0570225	0.207854	0.0637856	-0.635168	-0.365006	-0.0562534
MER92-int	-1.05844	-1.89035	-1.54119	-0.427129	-0.0445986	-0.365411	-0.227922	-0.5129	-0.059403	-0.585384	0.16172	-1.36687	-0.704647	-0.475945	-1.11346	-0.331845	-0.250572	-0.568629	-0.68589	-0.430142	-0.0857103	-0.00244624	-0.116782	-0.275015	-0.37995	-0.650543	-0.295272	-0.782215	-0.615235	-1.31946	-0.815584	-0.455112
MER92B	-0.141232	0.536151	0.725957	-0.104643	-0.0755885	0.0469506	-0.264362	-0.188957	-0.428192	-0.369836	0.198365	-1.31891	-0.187586	0.658081	0.0371405	0.556896	0.117869	-0.0806703	-0.0868197	0.12329	0.0351838	-0.0772409	-0.499124	-0.0523903	-0.134862	0.00566351	-0.121647	-0.271407	-0.303988	-0.262509	-0.507247	0.488803
MERV1_I-int	-0.311054	-1.05508	-0.613003	0.122048	0.114877	0.0216039	0.474537	0.412462	-0.145059	-0.319062	-0.132028	-0.680024	0.163433	-0.058684	-0.318413	-0.272524	0.201483	-0.0179144	-0.0655777	-0.160896	0.0979949	-0.0114037	-0.0221695	0.0352695	0.106505	-0.0446446	0.0339848	0.229825	0.0725985	-0.878678	-0.525006	0.0103829
MERV1_LTR	0.253358	-0.532962	-0.298701	0.318361	0.146114	-0.0822573	0.574076	0.311723	0.0483441	-0.13223	-0.0502154	-1.10805	0.0397928	0.616837	-0.204152	0.04421	0.461894	0.161321	-0.291399	0.116928	0.0947942	0.184728	-0.116107	0.0897563	0.000603113	0.275174	-0.0197492	-0.102662	-0.133924	-0.432264	-0.741774	0.321919
MERVK26-int	-0.177579	-0.962987	-0.746715	-0.0408978	0.0373054	0.0513434	0.319808	0.138202	-0.114561	-0.295967	-0.11896	-0.90455	-0.00596267	-0.170352	-0.496673	-0.227901	0.131721	-0.193208	-0.387352	-0.33507	0.0572852	-0.0763672	-0.155901	0.026196	0.0729706	-0.0897769	-0.0294415	0.0586702	-0.0904364	-0.206935	-0.291027	-0.0129117
MERVL-int	-0.362512	-1.51325	-0.712751	0.13613	0.337314	0.311859	0.44241	0.0295402	0.0011871	-0.0783006	-0.0305037	-1.10651	-0.0100973	-0.112669	-0.283678	-0.167389	0.401897	0.881581	-0.443818	0.067387	0.329601	0.291372	-0.0627307	0.03499	0.148634	-0.161134	0.494248	0.149892	0.269062	-1.41143	0.210571	-0.41029
MERVL_2A-int	-0.500176	-1.31356	-0.980047	0.0860304	0.117467	0.0293413	0.0140484	-0.164365	0.0684607	-0.078053	-0.0421915	-0.996024	-0.151419	-0.343234	-0.747285	-0.154655	0.067232	-0.275658	-0.507262	-0.309238	0.213075	0.0798206	-0.0413085	0.0872672	0.120627	-0.137962	0.0146733	-0.0228825	-0.0380524	-1.32321	-0.834724	-0.0637806
MLT-int	-0.260967	-1.1486	-0.946178	-0.143463	0.0306569	-0.00398408	-0.154652	-0.266293	-0.0905296	-0.271173	0.0146989	-0.946382	-0.13193	-0.46558	-0.632127	-0.361373	-0.165104	-0.407231	-0.19513	-0.34075	0.0829645	-0.110335	-0.0357856	-0.051609	-0.0345685	-0.178019	-0.115362	-0.0276204	-0.12623	-0.711488	-0.392523	-0.0626586
MLT1-int	-0.790124	-1.2663	-1.14686	-0.341814	-0.0521808	0.103451	0.00725265	-0.165592	-0.137448	-0.564394	-0.0852203	-1.13858	-0.222163	-0.707496	-1.21976	-0.364891	-0.373498	-0.645319	-0.258801	-0.184198	0.0708668	-0.10999	-0.160927	-0.112116	-0.205716	-0.287063	-0.0968644	-0.319183	-0.204943	-0.863871	-0.428187	-0.150515
MLT1A	-0.28296	-1.1202	-0.748219	-0.072414	0.152161	0.227347	-0.0784031	-0.117707	-0.0283899	-0.204082	-0.0243714	-1.05293	-0.0469663	-0.243341	-0.572266	-0.1669	0.0512242	-0.227938	-0.236248	-0.279914	0.228041	0.00810989	-0.0402907	0.032826	0.02636	-0.108327	0.0630994	0.106892	0.0274874	-0.890928	-0.579361	0.0496442
MLT1A0	-0.344614	-1.16992	-0.847406	-0.109559	0.13737	0.184002	-0.141145	-0.153151	0.0259598	-0.262778	-0.0504737	-1.20066	-0.0681282	-0.334064	-0.685188	-0.210313	0.0394928	-0.28409	-0.304454	-0.241873	0.202248	0.0311202	-0.0717804	0.0374293	-0.00876044	-0.146468	0.0255833	0.0539011	-0.0261373	-1.08162	-0.725794	-0.0189173
MLT1A0-int	-0.520079	-1.00476	-0.844675	-0.205498	0.166865	0.113022	-0.0585485	-0.06987	-0.186335	-0.282229	0.0879003	-1.2263	-0.230352	-0.393075	-0.727914	-0.104338	-0.0667108	-0.291361	-0.317731	-0.259245	0.226293	0.00691001	-0.106504	-0.13924	-0.0605793	-0.203591	0.0151535	-0.0517535	-0.108056	-0.538106	-0.425047	0.00999544
MLT1A1	-0.284664	-1.1513	-0.834404	-0.199725	0.193656	0.226788	-0.125973	-0.193638	-0.0575865	-0.392255	-0.0707401	-1.16328	-0.0236532	-0.279343	-0.655006	-0.136719	0.0359731	-0.267563	-0.225093	-0.258338	0.167929	0.0063097	-0.0938003	0.0167231	0.0120252	-0.118822	0.0276541	0.0958063	-0.00709317	-0.896349	-0.515712	-0.00415375
MLT1A1-int	-0.358643	-1.29476	-1.22405	-0.310297	0.190631	0.164973	-0.311245	-0.353548	0.119083	-0.304776	-0.309012	-1.07605	-0.196702	-0.630779	-0.933727	-0.420582	-0.240019	-0.458234	-0.197104	-0.335885	0.194122	-0.0479194	-0.359223	0.0183307	-0.160233	-0.261202	-0.0463028	0.111297	-0.0473619	-0.951411	-0.6264	-0.00374508
MLT1B	-0.202708	-1.08336	-0.845229	-0.0795981	0.184086	0.183645	-0.100737	-0.102681	0.0233289	-0.213592	-0.0031461	-0.977883	0.0580951	-0.207391	-0.561453	-0.14346	0.0946607	-0.221391	-0.151124	-0.195591	0.213417	0.0118319	-0.00951934	0.0489424	0.0266149	-0.075062	0.00105809	0.124449	0.0780475	-0.805119	-0.476601	-0.0113817
MLT1C	-0.0474928	-1.02224	-0.759108	-0.0544765	0.189838	0.253209	-0.0784671	-0.0208383	-0.0104892	-0.243215	-0.00032647	-0.734387	0.13338	-0.181498	-0.384074	-0.161226	0.118166	-0.16011	-0.0217129	-0.161855	0.207238	0.0601816	0.0442486	0.0885659	0.118207	0.0035613	0.0665627	0.242671	0.157928	-0.615902	-0.369399	0.026079
MLT1D	-0.160705	-1.06536	-0.796097	-0.0875231	0.193078	0.199757	-0.104419	-0.133554	-0.043834	-0.252805	0.0111172	-0.898079	0.0434835	-0.234772	-0.551576	-0.139816	0.0328522	-0.236958	-0.187806	-0.274174	0.195181	0.0108113	-0.014771	0.0307925	0.0239615	-0.0423509	0.01564	0.103537	0.0549093	-0.440494	-0.143658	-0.00431036
MLT1D-int	-0.690908	-1.24823	-0.979715	-0.034386	-0.00098135	-0.0146972	-0.314452	-0.397983	-0.271606	-0.181218	0.111634	-0.8389	-0.201307	-0.602381	-1.26427	-0.189444	-0.0360411	-0.635628	-0.484262	-0.534001	0.0490778	-0.0637291	-0.161243	-0.0438697	-0.216943	-0.314788	-0.181583	-0.250121	-0.214917	-1.02365	-0.458503	0.0124506
MLT1E	-0.105771	-1.31394	-1.03196	0.0162822	0.173958	0.242896	-0.121379	-0.166149	0.00500774	-0.146148	-0.0178091	-0.914147	0.0887788	-0.364036	-0.675364	-0.140022	0.00594343	-0.230647	-0.00825536	-0.191173	0.189113	-0.165558	0.0342621	0.110857	0.172014	-0.0662018	0.0701024	0.144173	0.0521896	-1.03235	-0.522856	0.0373859
MLT1E1	-0.180047	-1.18927	-0.551463	0.0431723	0.262785	0.175284	-0.107128	-0.0579218	0.238496	-0.0262838	0.118561	-0.918417	0.143544	-0.192017	-0.454021	-0.0405971	0.110589	-0.225815	-0.0556528	-0.334867	0.241305	0.0778525	0.0279282	0.0632954	0.0891101	-0.00425279	0.159824	0.240747	0.119859	-1.01447	-0.589888	0.109205
MLT1E1A	-0.410363	-1.37138	-0.729109	-0.0493109	0.205445	0.151267	-0.148145	-0.0811377	-0.025221	-0.257351	-0.069102	-1.00676	-0.0266993	-0.245653	-0.51191	-0.150754	0.0501003	-0.328988	-0.123845	-0.280434	0.194569	0.0358921	-0.234017	-0.0279101	0.00754757	-0.135641	-0.00631509	0.169304	-0.020649	-1.17867	-0.865742	-0.00416724
MLT1E2	-0.181331	-1.02274	-0.830315	-0.0254833	0.161846	0.164617	-0.0843204	-0.0603694	-0.0116028	-0.259039	-0.0257202	-0.839287	-0.0541416	-0.242655	-0.524468	-0.0992073	0.0496675	-0.243581	-0.110694	-0.175273	0.171402	0.0779803	-0.0510199	0.0393685	0.0175691	-0.0468483	0.0768908	0.1527	0.0426403	-0.681796	-0.507182	0.0499515
MLT1E3	-0.0641719	-1.17243	-0.822438	-0.113812	0.280789	0.213057	-0.110882	-0.0383906	0.00414219	-0.219449	0.00276551	-0.943355	-0.00172983	-0.26315	-0.54011	-0.215494	0.128634	-0.232207	-0.0202495	-0.261847	0.185926	0.0262136	-0.0444896	0.0336428	0.0926357	-0.0132083	-0.0149829	0.20566	0.0364527	-0.638027	-0.489192	0.0235444
MLT1F	0.18898	-0.962451	-0.626468	0.0839943	0.333999	0.327487	-0.12143	0.0398042	0.0963693	-0.116893	0.00192893	-0.264405	0.215105	-0.0958254	-0.132555	-0.127545	0.21543	-0.00260408	0.327206	-0.00519882	0.218918	0.0311644	0.109901	0.0889012	0.237892	0.197127	0.112857	0.452058	0.293971	-0.577367	-0.282263	0.0983385
MLT1F-int	-0.553701	-1.4716	-0.999547	-0.295086	0.0541711	0.0632464	-0.169518	-0.378707	-0.014845	-0.338562	-0.210855	-1.1684	-0.12507	-0.408383	-0.706233	-0.235005	-0.0170438	-0.4978	-0.305239	-0.344728	0.0636105	0.0244083	-0.0960447	-0.0841432	-0.0596146	-0.216656	-0.121818	-0.154353	-0.221087	-0.774932	-0.503102	-0.0652823
MLT1F1	0.299784	-0.649662	-0.509147	0.101667	0.348761	0.27504	-0.0763428	0.106765	0.161926	-0.101386	0.0487254	-0.349277	0.256625	0.0970158	-0.0287656	-0.085595	0.281619	0.129065	0.316646	-0.00666418	0.239294	0.11691	0.0542616	0.172911	0.194371	0.191417	0.144976	0.431101	0.224061	-0.341519	-0.42626	0.153563
MLT1F2	0.0598279	-0.861671	-0.586148	0.0220351	0.25625	0.275722	-0.138448	0.0213862	0.00160682	-0.181957	0.0151642	-0.395087	0.168255	-0.0658604	-0.166311	-0.0307329	0.212104	-0.0276256	0.230183	-0.133473	0.206151	0.0630581	0.0137588	0.0752609	0.130426	0.107792	0.0929946	0.373937	0.20811	-0.687175	-0.467834	0.0847747
MLT1G	0.0888991	-0.848222	-0.59465	-0.0292896	0.328323	0.361024	-0.158819	0.148735	0.0141653	-0.289871	-0.0135655	-0.412162	0.180987	-0.0885505	-0.125604	-0.179819	0.217334	-0.0456688	0.367758	-0.0408497	0.211865	0.054179	0.165273	0.0879103	0.0660117	0.0992154	0.0762692	0.475621	0.268786	-0.620005	-0.343045	0.124811
MLT1G1	0.116196	-0.913417	-0.75621	-0.044381	0.286323	0.295892	-0.097357	0.113755	-0.0842736	-0.346703	-0.0933472	-0.207188	0.159537	-0.056789	-0.223252	-0.162223	0.194771	-0.0651759	0.391485	0.00117707	0.183626	-0.0147759	0.0790314	0.0930168	0.161052	0.0932937	0.0971714	0.369443	0.230503	-0.540613	-0.43097	0.141306
MLT1G3	0.270237	-0.496878	-0.510173	0.0798119	0.355013	0.349688	-0.0894466	0.150091	0.0608972	-0.0974899	-0.00825531	-0.136218	0.239747	0.0190088	-0.119089	0.0297544	0.267312	-0.00953533	0.461218	0.0363812	0.232246	0.103595	0.150676	0.142933	0.157968	0.184625	0.124329	0.461772	0.296407	-0.389074	-0.410854	0.157381
MLT1H	0.0373594	-0.859384	-0.639431	0.0771868	0.321733	0.228224	-0.0951434	0.130059	0.00478078	-0.245745	-0.0354736	-0.409151	0.139089	-0.11587	-0.223162	-0.150397	0.138908	-0.0531729	0.322866	-0.0284801	0.198626	0.0487873	0.0471127	0.142067	0.136363	0.101638	0.0977698	0.444393	0.286376	-0.762364	-0.500697	0.107085
MLT1H-int	-0.605601	-1.3189	-1.21684	-0.245574	-0.0624103	-0.0404593	-0.222453	-0.431122	0.0693772	-0.413561	-0.0783426	-1.36198	-0.28266	-0.441051	-1.07282	-0.317408	-0.267849	-0.644755	-0.459308	-0.382133	0.140564	-0.101945	-0.193734	-0.0279865	0.0310801	-0.242641	-0.105819	-0.202277	-0.257786	-1.06662	-0.883769	-0.28294
MLT1H1	0.0345529	-0.790088	-0.60527	-0.0483433	0.275996	0.299082	-0.108397	-0.0422282	0.0835304	-0.304221	0.0594495	-0.576991	0.136943	-0.113872	-0.281693	-0.220218	0.211739	-0.124441	0.187915	-0.0769234	0.219876	-0.0441151	0.0289561	0.0839336	0.104062	0.00460839	0.0334621	0.254533	0.114443	-0.749576	-0.71588	0.0524861
MLT1H2	0.169872	-0.61361	-0.332206	0.0120557	0.25268	0.258845	-0.0738228	0.0924006	0.0315044	-0.16427	0.0312492	-0.267915	0.173115	0.107595	-0.147273	-0.0539539	0.251424	-0.0356804	0.289421	0.0539598	0.181385	0.111827	0.194421	0.131947	0.248625	0.0685808	0.0761485	0.381126	0.208904	-0.290008	-0.511759	0.111312
MLT1I	0.11739	-0.538027	-0.45377	-0.179028	0.246152	0.287767	-0.17189	-0.0416828	-0.028119	-0.373536	-0.0409331	-0.721759	0.119588	-0.124289	-0.274929	-0.0305515	0.0878352	-0.0888464	0.259071	0.0511571	0.139237	0.0908209	-0.0129473	0.0472115	0.0447654	0.0549921	0.0326996	0.215652	0.135437	-0.534781	-0.342643	0.180567
MLT1J	0.19054	-0.69453	-0.446239	0.0860387	0.273604	0.274974	0.00125977	0.00076871	0.0998139	-0.00832034	0.01668	-0.693999	0.183868	0.0983798	-0.213372	0.0299792	0.162721	0.0551277	0.188025	0.174895	0.254274	0.0782864	-0.0526269	0.122854	0.153236	0.203827	0.0737986	0.314029	0.163464	-0.384565	-0.254325	0.102782
MLT1J-int	-0.478871	-1.20395	-1.14444	-0.419761	0.128714	0.0890458	-0.0913599	-0.194507	-0.190357	-0.500492	-0.117444	-1.43031	-0.149894	-0.372065	-0.948702	-0.129977	0.0279748	-0.44755	-0.294602	-0.260113	0.109243	-0.022206	-0.213427	0.0192306	-0.141307	-0.123246	-0.0961279	-0.0904982	-0.0737475	-0.717176	-0.624137	-0.0647284
MLT1J1	0.0198873	-0.953394	-0.689648	-0.329418	0.319737	0.240359	-0.142247	-0.0654991	0.119451	-0.196704	0.00230866	-1.29176	0.0072258	-0.148707	-0.259315	-0.201496	0.00695043	-0.181314	0.0520264	0.0236065	0.247823	0.0621756	-0.00341957	0.00203369	0.00771001	-0.0392409	0.0780668	0.26753	0.116255	-0.577305	-0.629827	0.133809
MLT1J2	-0.0903891	-1.2359	-0.900322	-0.180873	0.208022	0.280048	-0.143627	-0.130994	-0.0529163	-0.367843	-0.158745	-0.982842	0.0162663	-0.312015	-0.456613	-0.323913	0.185682	-0.313066	0.140887	-0.199525	0.180601	0.1422	-0.0627611	0.0434483	0.0662856	-0.0365464	0.0818837	0.207931	0.122548	-0.627078	-0.545584	-0.0721844
MLT1K	0.233823	-0.91579	-0.708563	0.0433688	0.345087	0.344325	-0.0845896	0.0579748	0.0131509	-0.0098398	0.0638194	-0.579707	0.287304	-0.0817026	-0.23674	-0.155476	0.25942	0.00768931	0.225422	-0.0590831	0.231142	0.0757058	0.049951	0.172952	0.219079	0.179357	0.122538	0.413592	0.199185	-0.240443	-0.292	0.201415
MLT1L	0.144671	-0.653197	-0.355324	-0.0859958	0.274121	0.305497	-0.109902	-0.0495411	-0.0758675	-0.112048	0.121167	-0.821324	0.136428	0.0174124	-0.13271	0.0146979	0.138138	-0.0271817	0.186851	0.103563	0.160989	0.0262736	0.0282585	0.0449327	-0.030867	0.128607	-0.0289188	0.18355	0.0506026	-0.319585	-0.324727	0.172972
MLT1N2	0.292916	-0.388257	-0.643287	-0.00682756	0.201959	0.246616	-0.145051	0.083668	-0.2657	-0.208181	-0.0515275	0.0228561	0.176913	-0.0852467	-0.0532988	-0.0643537	0.266095	-0.0362086	0.595517	0.0706928	0.100273	-0.0498316	0.0374294	0.128727	0.0388309	0.219945	0.0847399	0.414175	0.302411	0.110148	-0.026077	0.166001
MLT1O	0.112801	0.340222	-0.0741208	-0.13457	0.261086	0.298294	-0.0151758	-0.118249	-0.125153	-0.280827	0.104204	-0.53638	0.0689801	-0.0575431	0.152356	0.0246026	-0.0464031	-0.153294	0.294971	0.256752	0.169336	-0.0406995	0.0408234	0.19375	0.00758516	0.0821266	0.0191403	0.288882	0.168107	-0.257228	-0.188584	0.355326
MLT2B1	-0.188066	-1.20769	-0.750291	-0.0909364	0.145001	0.176359	-0.155242	-0.10177	-0.00528897	-0.398221	-0.0164397	-0.858122	0.0529001	-0.229573	-0.454115	-0.1994	0.102076	-0.172726	-0.071424	-0.213747	0.201395	0.018236	0.0478601	0.0544945	0.0515953	-0.126719	0.0571868	0.183778	0.0275624	-0.712216	-0.458886	0.0522963
MLT2B2	-0.413967	-1.34891	-0.884528	-0.0825419	0.147298	0.0954359	-0.0949258	-0.13404	-0.0411013	-0.396439	-0.0832738	-1.00621	-0.0330394	-0.415298	-0.667921	-0.239467	-0.0151498	-0.33377	-0.287898	-0.289885	0.172544	-0.0174018	-0.0896622	-0.0551777	0.0124006	-0.17517	-0.0407321	0.0817953	-0.0209539	-0.818834	-0.476006	-0.0405217
MLT2B3	-0.149604	-1.21208	-0.72022	-0.0559063	0.303369	0.262379	-0.0846994	0.0105241	-0.159843	-0.30504	-0.0853931	-0.662164	0.0782092	-0.239988	-0.376749	-0.167254	0.139224	-0.194304	0.0921269	-0.200817	0.247633	0.0470345	0.0893515	0.10072	0.072553	-0.0175245	0.0587325	0.31816	0.168022	-0.638254	-0.329086	0.0825912
MLT2B4	-0.336618	-1.22228	-0.990451	-0.104323	0.156095	0.127336	-0.220376	-0.15016	0.00551284	-0.393272	-0.103525	-1.01024	-0.0246156	-0.37351	-0.732231	-0.227014	0.0181148	-0.291599	-0.224787	-0.279364	0.16419	0.0452963	-0.0157597	0.0356698	-0.00543626	-0.141973	-0.0434069	0.0484937	-0.0478801	-0.784857	-0.542526	-0.0251294
MLT2B5	-0.146198	-0.69612	-0.74901	-0.0218496	0.124258	0.188051	-0.1109	-0.159886	-0.0977874	-0.438335	-0.089777	-0.9348	0.0590845	-0.466299	-0.251936	-0.344353	-0.0775349	-0.257239	0.0645002	-0.131015	0.160652	-0.116706	0.0423037	0.0304416	0.0527958	-0.0598208	-0.0262142	0.333781	0.121065	-0.521064	-0.746983	0.190755
MLT2C1	-0.386255	-1.36461	-0.988009	-0.173537	0.0897934	0.0401757	-0.10234	-0.104531	0.000841108	-0.320165	-0.0760362	-0.967157	-0.128682	-0.220715	-0.73975	-0.272365	0.0779094	-0.325254	-0.238409	-0.268547	0.153747	0.0340773	0.0361443	0.0316465	-0.0318889	-0.145118	-0.0181244	-0.0176264	-0.0848115	-0.871976	-0.523016	-0.0170116
MLT2C2	-0.50548	-1.4616	-1.05154	-0.120837	0.103871	0.209855	0.0514522	-0.094464	0.0762031	-0.197349	-0.0472651	-1.06753	-0.0340488	-0.562855	-1.01294	-0.196183	0.0415783	-0.420733	-0.230505	-0.348177	0.205425	0.0801276	-0.0801293	0.0266677	-0.0284894	-0.157961	0.0799598	0.0374828	0.0083283	-0.799986	-0.423605	-0.102043
MLT2D	-0.367747	-1.29693	-0.991634	-0.163557	0.150758	0.13084	-0.15478	-0.163906	-0.00498568	-0.328945	-0.0676732	-1.08562	-0.0402822	-0.325661	-0.708338	-0.292869	0.0183327	-0.311182	-0.304046	-0.286857	0.132093	0.00875029	0.0013428	-0.0995755	-0.0258907	-0.217418	-0.0628711	-0.0366407	-0.0938569	-0.595416	-0.411444	-0.0397738
MLT2F	0.161424	-0.620022	-0.740191	-0.00957991	0.22021	0.235146	-0.172519	0.0281602	-0.0957322	-0.348965	-0.148249	-0.258946	0.116357	-0.212105	-0.277169	-0.089838	0.0812727	-0.12356	0.488365	0.0504374	0.137098	0.0129282	0.218766	0.0739688	0.0750916	0.071693	0.0828847	0.469049	0.227562	-0.306041	-0.215285	0.194922
MLTR11A	0.226822	-0.721061	-0.443364	0.167439	0.29102	0.267137	-0.052262	0.1096	0.0983911	0.012407	0.0130106	-0.671655	0.185522	0.00131983	-0.0329611	-0.0308666	0.308529	0.0344808	0.185897	-0.0040614	0.274075	0.118865	0.115833	0.206042	0.253067	0.244677	0.124275	0.479976	0.298539	-0.152407	0.0406048	0.164782
MLTR11B	0.314044	-0.744014	-0.44516	0.155226	0.306379	0.298932	-0.0518665	0.220648	-0.00280534	-0.0859877	-0.038382	-0.622814	0.177274	-0.0137119	-0.0224516	-0.0935157	0.278672	-0.0279611	0.402543	-0.0460481	0.263935	0.0894673	0.181363	0.254076	0.281936	0.272499	0.0947432	0.580265	0.331385	-0.145671	-0.136307	0.200279
MLTR12	-0.455485	-1.32566	-0.984979	-0.0519275	-0.0324444	-0.0221183	-0.1078	-0.302356	0.0256801	-0.197017	0.0956233	-1.23049	-0.237995	-0.256293	-0.933988	-0.0692178	-0.0289214	-0.3	-0.460015	-0.253177	0.0727248	0.0712297	-0.140085	0.0539758	-0.137359	-0.255335	-0.100103	-0.417051	-0.311545	-1.23071	-0.675225	-0.231281
MLTR13	0.032572	-0.47091	-0.704539	-0.0736055	0.161299	0.0210148	0.00488009	-0.252004	0.226671	-0.0405393	0.139259	-0.986841	-0.0411905	0.147615	-0.326017	0.175798	0.417032	-0.0834643	-0.0832254	0.0625516	0.177002	-0.0727351	-0.00855803	0.0983571	0.253242	0.0616676	-0.00321291	-0.151844	-0.115103	-0.658803	-0.575361	-0.0729175
MLTR14	0.510331	-0.162099	-0.28196	0.0521162	0.164909	0.190148	-0.102912	0.014606	0.0298283	-0.158718	0.114076	-0.803255	0.21395	0.435011	-0.0895226	0.163718	0.389259	0.168676	0.130239	0.0585787	0.140178	0.013506	-0.0995326	0.120135	0.112426	0.233656	0.0563225	0.192325	0.0345153	-0.335176	-0.547147	0.218455
MLTR18A_MM	0.392429	-0.173791	-0.25362	0.594648	0.503368	0.457727	0.394127	0.311572	0.249502	0.406545	0.458157	-1.01707	0.169155	0.587237	-0.423831	0.476371	0.760566	0.468824	-0.0107182	0.356889	0.615013	0.31244	0.201059	0.496246	0.468196	0.348527	0.318877	0.205227	0.253132	-1.01401	-0.57743	0.120987
MLTR18B_MM	0.0937948	-0.3818	-0.724129	0.00581857	0.0698572	0.028431	-0.0698837	-0.0294096	0.0603451	-0.213144	-0.0410074	-1.14818	-0.051084	0.313008	-0.439854	0.0845414	0.165211	-0.0672224	-0.194014	-0.0396556	0.202426	-0.0750758	-0.116788	0.0280506	0.0391102	0.227162	-0.0344119	-0.0538881	-0.130519	-0.438505	-0.692611	0.356569
MLTR18C_MM	-0.318302	-0.82976	-0.712318	0.162178	0.0677081	-0.0337005	0.0192803	-0.0303173	0.00447934	-0.00691994	-0.0632855	-0.722414	-0.129133	-0.14171	-0.600293	-0.0222197	0.0391883	-0.194419	-0.331487	-0.143685	0.171856	0.0237487	-0.0708733	0.0623359	0.10839	0.00587644	-0.0504818	-0.143988	-0.0944078	-0.696713	-0.569714	-0.0360936
MLTR18D_MM	-0.198014	-0.899603	-0.830257	0.00970427	0.125523	0.0302909	-0.131918	-0.141927	-0.0602138	-0.18331	-0.0595982	-1.15399	-0.0564239	-0.0452944	-0.554884	-0.0340337	0.149639	-0.196723	-0.422516	-0.225232	0.197203	0.0699133	-0.0332306	0.076752	0.109662	-0.0135944	0.0210162	-0.0746441	-0.109424	-1.00421	-0.756778	0.094362
MLTR18_MM	0.0433524	-0.737756	-0.713379	0.0499455	0.203499	0.186339	-0.039782	0.0270631	0.140007	-0.00429265	0.00770676	-0.872626	0.115714	0.00680836	-0.298858	-0.106318	0.243634	-0.148706	-0.0369554	0.00954347	0.222768	0.0212183	-0.025655	0.116264	0.132982	0.104041	0.0203145	0.103059	0.0380868	-0.522929	-0.306293	0.0610938
MLTR25A	0.255359	0.0396192	-0.43911	0.124735	-0.0791015	-0.209144	0.141441	-0.0131777	0.0626505	-0.197236	0.00381925	-0.815374	-0.0777948	0.887312	-0.366086	0.27295	0.564807	0.154664	-0.387577	-0.0718134	0.0668568	0.0434242	-0.129045	-0.00484798	-0.078265	0.197702	-0.105206	-0.288007	-0.242928	-0.485288	-0.719358	0.314541
MLTR25C	-0.892188	-1.23203	-0.914026	-0.229351	0.0413302	-0.0564208	0.0151285	-0.273613	-0.0841105	-0.482337	-0.109773	-1.0883	-0.318983	-0.596706	-0.773724	-0.243429	-0.207118	-0.528074	-0.572922	-0.345755	0.0661407	-0.057896	-0.11283	-0.0120337	-0.114123	-0.490854	-0.119594	-0.23949	-0.256414	-0.788064	-0.503764	-0.195499
MLTR31A_MM	-0.254894	-0.24329	-0.170405	0.00586713	0.145557	-0.0161424	-0.0848674	-0.119383	-0.0207728	-0.336769	-0.128681	-0.0613898	0.0207171	-0.13428	-0.0627155	-0.0472752	0.017998	-0.266955	0.0802473	0.0529213	0.0408906	-0.00391281	-0.0027128	0.0230771	-0.0750416	-0.218799	-0.0389641	-0.0887717	-0.0673565	0.431285	0.464845	0.0344034
MLTR31C_MM	0.115992	0.549078	0.635105	0.0389891	0.0791828	0.0057823	0.00420301	0.0338251	-0.0715608	-0.0798959	-0.0281862	0.479021	0.147921	0.18249	0.384109	0.183121	0.0215534	-0.102669	0.460668	0.337133	0.0374689	0.00853412	0.197296	0.0233739	0.0229736	-0.0771746	-0.0835526	0.000218292	0.0494412	1.0315	1.19375	0.243724
MLTR31D_MM	-0.265146	-0.491396	-0.460489	-0.106657	0.0409017	0.0471722	-0.0641933	-0.310006	0.0964776	-0.2173	-0.0617921	-0.22159	0.0326474	0.0827106	-0.369198	0.0328456	0.0899532	-0.310664	-0.441094	-0.204865	0.118971	-0.0523178	-0.181925	-0.0187271	-0.0605395	-0.127083	-0.120195	-0.290573	-0.121345	0.40547	0.313544	0.000841228
MLTR31E_MM	-0.268012	-0.380872	0.293447	-0.00956632	0.0183165	-0.0590771	0.00290649	0.0498241	0.0460247	-0.358957	-0.0859177	0.486849	0.133813	-0.0718458	-0.0589038	-0.116145	0.031789	-0.204819	0.111073	0.195919	-0.0663689	-0.0261297	0.15967	-0.021708	-0.0120351	-0.237501	-0.0530294	-0.139569	-0.0125675	0.333701	0.621495	0.133159
MLTR31FA_MM	-0.20227	-0.49269	-0.272823	0.0192966	0.0732866	-0.0378146	-0.0904828	-0.157308	0.0510302	-0.307328	-0.00875836	0.541654	0.0947964	-0.114624	-0.23253	-0.022757	-0.0282874	-0.232979	0.0231914	-0.0239352	0.0440158	-0.0118132	0.163787	-0.013698	-0.0435811	-0.188857	-0.0770945	-0.159761	-0.0486708	0.380371	0.720719	0.0288764
MLTR31F_MM	0.0120083	-0.14193	0.0553263	0.0829537	0.109032	-0.037125	-0.0690391	0.0340269	0.0301019	-0.136746	0.0214199	0.436506	0.200094	0.170928	-0.0408454	0.00369471	0.225505	-0.119328	0.221731	0.127135	0.0311475	-0.0128087	0.146878	-0.012736	-0.0183659	-0.114814	-0.05021	-0.08627	-0.00378061	0.74355	0.99441	0.129841
MLTR32C_MM	-0.0167998	-0.212435	-0.130087	0.288118	0.344032	0.0948826	0.170919	-0.204392	0.0699525	0.176411	0.128008	-1.21177	0.0359955	0.531817	-0.65891	0.384347	0.552761	0.0445887	-0.172455	0.172648	0.389313	0.188592	0.106686	0.166495	0.176188	0.0430877	0.0245961	-0.0274086	0.0105183	-0.887856	-0.998567	0.351716
MLTR73	0.0513442	-0.992386	-0.769648	-0.194528	0.200447	0.326676	0.00145122	0.0165134	0.14547	-0.352208	-0.0125332	-0.754733	0.138001	-0.126994	-0.463714	-0.233721	0.180457	0.0580234	0.169888	-0.122918	0.252336	0.0754964	0.0305546	0.106689	0.0896129	0.183284	0.136569	0.329652	0.141836	-0.238571	-0.309018	0.154229
MMAR1	-0.0340119	-1.08886	-0.697206	0.272749	-0.00974581	-0.11387	-0.284159	-0.13955	0.142468	0.540376	0.311103	-0.591247	-0.12308	-0.169395	-0.466419	-0.0345822	-0.0610161	-0.380381	-0.224923	-0.309443	0.124704	-0.0162265	0.0277649	0.00404688	-0.0100901	-0.0147964	-0.0735548	0.0593633	-0.0413787	-0.480412	-0.0797767	-0.109852
MMERGLN-int	-0.654238	-1.64091	-0.557257	0.348489	-0.0773866	-0.281307	1.22153	1.16751	-0.299509	-0.322204	-0.422774	-0.349786	0.088255	0.16687	-0.282791	-0.540428	0.390972	0.940407	-0.0515327	0.0330953	-0.238188	0.024611	-0.097497	-0.292099	-0.104435	0.0584241	-0.0638812	0.0366464	-0.057618	-0.430038	0.753589	-0.388292
MMERGLN_LTR	0.399538	-0.30304	0.954446	0.7524	-0.0251624	-0.182979	1.86974	2.09982	0.275504	0.486556	0.219665	-0.165753	0.539332	2.85599	1.26954	1.02697	2.21238	3.05022	1.29319	2.04051	-0.112349	0.171214	0.0222958	-0.0505235	-0.0423688	1.51372	0.151626	-0.0265872	0.0815067	1.87481	1.98981	0.736645
MMERVK10C-int	-0.826434	-1.74115	-0.469162	0.848871	-0.163377	-0.0501943	1.94537	1.32856	-0.0225423	-0.146092	-0.201684	-0.451654	0.122483	-0.542419	-0.225159	-0.369813	-0.177456	0.482977	-0.418125	-0.161947	0.107345	0.393815	0.0791594	-0.0351539	-0.0486372	0.952362	0.207368	0.0719163	0.181472	-0.38066	0.92217	-0.391051
MMERVK10D3_I-int	-0.41289	-1.55643	-0.511592	0.768115	-0.089405	-0.127242	1.68094	1.55662	-0.159173	-0.234451	-0.289718	-0.447146	0.176668	-0.471997	-0.234461	-0.459191	-0.0512136	0.00686599	-0.0689025	-0.100018	-0.0405518	0.264675	0.0994333	-0.00274845	-0.0738301	1.09518	-0.00598029	0.280988	0.191638	-0.431841	0.185105	-0.168489
MMERVK10D3_LTR	0.31094	-1.35911	-0.44575	0.573067	0.202693	0.146092	1.04813	1.39748	-0.121905	-0.205392	-0.375955	0.709644	0.324349	-0.26876	0.458191	-0.392123	0.288805	0.172932	1.01141	0.382285	-0.0645826	0.354735	0.49201	0.261264	0.304719	0.872013	0.114801	0.892435	0.679495	0.918425	2.20383	-0.0224377
MMERVK9C_I-int	-6.1538e-05	0.243017	0.194484	0.128112	-0.569174	-0.801339	1.29954	0.885461	0.00992455	-0.359605	-0.279165	-0.620661	-0.297114	1.25076	-0.00989392	0.4721	0.910819	0.168574	-0.249362	0.266316	-0.39279	0.164436	-0.267585	-0.353882	-0.410118	0.284272	-0.322663	-0.724237	-0.712916	-0.288526	-0.727007	-0.101648
MMERVK9E_I-int	-0.200647	-0.63402	-0.576596	0.448003	-0.221348	-0.230448	1.48946	0.930524	0.178184	-0.0276264	-0.0798085	-0.984249	-0.0778845	0.747558	-0.643513	0.0168006	0.673795	0.0412699	-0.366168	0.0498587	0.080829	0.301184	-0.0538558	-0.0684561	-0.0972301	0.539145	-0.0835883	-0.383534	-0.255069	-0.550372	-0.671552	-0.0474892
MMETn-int	-0.117449	0.49411	2.11041	0.575734	-0.360974	-0.262045	2.06703	1.51257	0.196618	0.433765	0.146772	-0.807038	0.204154	2.27471	1.6083	1.81607	0.714513	1.49532	0.0382969	0.897673	-0.0141639	0.388642	-0.1382	-0.0362211	-0.210653	0.92984	0.0618862	-0.395351	-0.224216	0.199484	0.718791	-0.291452
MMVL30-int	0.139802	-0.276195	-0.0604295	0.281715	0.0442253	-0.059976	0.904418	0.868924	-0.055721	-0.148106	-0.0442666	0.728201	0.396224	0.059521	0.171669	-0.229512	0.0140916	0.835062	0.648616	0.246282	-0.11247	0.140404	0.290799	0.0888534	0.125823	0.327189	0.106246	0.185648	0.246741	0.172307	0.842344	-0.130017
MRLTR33	0.290766	-1.00896	-0.81483	0.382634	0.226166	0.0892064	0.104834	0.154666	0.121204	0.0709302	0.0774827	-0.560896	0.0455652	0.205237	-0.561214	0.0913766	0.550855	0.166306	0.0459635	0.0577666	0.214986	0.0900101	0.110592	0.211277	0.29645	0.180547	0.089657	0.0527608	0.0391985	-0.581343	-0.756793	-0.0246046
MT-int	-0.201287	-1.14889	-0.409519	0.233814	0.280293	0.133703	0.344246	0.371969	-0.0890442	0.0160088	0.0292921	0.0646609	0.168129	-0.154444	0.361976	-0.329	0.099081	0.669548	0.251639	-0.0727928	0.135166	0.118396	0.0446647	0.1112	0.21435	0.0325233	0.242808	0.472823	0.311926	-0.721712	-0.0531949	-0.192096
MT2A	-0.165267	-1.04678	-0.730229	0.0269902	0.189333	0.148558	-0.125324	-0.0467286	0.00168029	-0.19064	-0.083378	-0.66541	0.0685749	-0.242879	-0.401587	-0.15086	0.0794766	-0.18244	-0.0463971	-0.227028	0.166728	-0.00220084	-0.00335536	0.0700274	0.0919189	0.0105856	0.0166661	0.208095	0.0584671	-0.707843	-0.547516	-0.0136649
MT2B	0.0690078	-0.97495	-0.524988	0.234744	0.384024	0.217781	0.0408319	0.185062	0.0990641	-0.122762	0.0536474	-0.58935	0.103168	-0.0755591	-0.283851	-0.066355	0.199028	0.0582185	-0.127788	-0.0993302	0.268292	0.200633	-0.0692031	0.230976	0.217769	0.0899203	0.062282	0.359371	0.223225	-1.13434	-0.991632	-0.0315431
MT2B1	-0.397496	-1.09236	-0.87767	-0.000461683	0.119033	-0.00686688	-0.107841	-0.184481	0.0427186	-0.208181	-0.0911212	-1.13277	-0.113207	-0.2495	-0.74328	-0.118678	-0.00899032	-0.252088	-0.496534	-0.242531	0.133294	2.88286e-05	-0.148327	0.0016058	0.0143061	-0.109433	-0.0556847	-0.125211	-0.151289	-1.0734	-0.84307	-0.167652
MT2B2	0.323337	-0.695736	-0.342632	0.315492	0.348781	0.146085	0.116388	0.215262	0.122723	-0.0349847	0.0691989	-0.566909	0.119238	0.125327	-0.173991	-0.0672429	0.264315	0.145239	-0.169028	-0.0543088	0.259117	0.283075	-0.0717089	0.223725	0.248034	0.095514	0.0967428	0.378149	0.210115	-1.02915	-1.05401	-0.0599743
MT2C_Mm	0.198275	-0.804176	-0.72671	0.327738	0.38174	0.190747	0.0920228	0.166813	0.210768	0.0273918	0.00460916	-0.516101	0.0616715	-0.0681658	-0.370186	-0.155021	0.207194	0.341975	-0.427425	-0.0400673	0.298533	0.354397	-0.0333201	0.238289	0.275252	0.012843	0.113249	0.237565	0.148136	-1.22279	-1.1478	-0.197136
MT2_Mm	0.248462	-0.850913	-0.379525	0.213109	0.464537	0.417984	0.411178	0.228249	0.0501656	0.0660155	0.0396789	-0.752844	0.0284881	0.178934	0.135337	-0.137163	0.513657	1.34725	-0.335825	0.1219	0.310779	0.45361	-0.0176073	0.118557	0.222224	-0.0577078	0.565018	0.345096	0.335749	-0.685974	-0.868983	-0.336393
MTA_Mm	0.340654	-1.19363	-0.39104	0.439255	0.602542	0.353583	0.264526	0.373931	0.114451	-0.00214505	-0.0548561	0.593471	0.414439	0.00714529	0.43042	-0.185651	0.229259	1.15581	0.0580815	0.103018	0.306689	0.38326	0.0207382	0.28604	0.286035	0.295939	0.389011	0.655306	0.50658	-1.31112	-1.17466	-0.226348
MTA_Mm-int	-0.17388	-1.51611	-0.536104	0.223174	0.401529	0.320259	0.417998	0.335073	0.0719633	-0.00754483	-0.00471633	0.0629247	0.174954	-0.289603	0.340861	-0.289272	0.0302575	0.882054	0.220369	-0.0233127	0.204585	0.267273	0.0563581	0.174938	0.152934	-0.0865243	0.36687	0.606611	0.51548	-1.04383	-0.334052	-0.284837
MTB	0.373036	-1.11182	-0.404736	0.384837	0.572767	0.358408	0.133577	0.368947	0.223161	-0.0207134	-0.0286818	0.410737	0.408325	0.068539	0.256288	-0.0878742	0.288401	0.722012	0.131246	0.0482382	0.272473	0.304152	0.0563566	0.300684	0.2811	0.386942	0.232697	0.602719	0.422815	-1.22053	-1.07978	-0.0986895
MTB-int	-0.345608	-1.50999	-0.843734	0.0931221	0.300968	0.214402	0.20951	0.158481	0.195321	-0.0482513	-0.0383292	-0.506449	0.0488024	-0.420853	-0.238416	-0.318625	-0.0125047	0.0132046	-0.122428	-0.191173	0.163456	0.114403	-0.0835406	0.145643	0.137249	-0.09815	0.0860745	0.340709	0.181501	-1.20053	-0.594137	-0.158109
MTB_Mm	0.336677	-0.820478	-0.366738	0.295817	0.432874	0.288497	0.0673143	0.318504	0.115342	-0.0134677	-0.0111111	0.378964	0.383132	0.0623254	0.146999	-0.0364083	0.258271	0.354537	0.216879	0.0437696	0.201074	0.168864	0.095376	0.260772	0.253649	0.381557	0.146409	0.558311	0.334902	-0.924604	-0.920688	0.0524237
MTB_Mm-int	-0.210841	-1.4803	-0.844316	0.079151	0.258624	0.157072	0.10575	0.0886808	0.0628633	-0.102638	0.00165011	-0.566284	0.0701	-0.358258	-0.307068	-0.263479	-0.0189903	-0.0764149	-0.158245	-0.16368	0.167706	0.0446331	-0.0532045	0.116111	0.153462	-0.0128941	-0.00415955	0.253883	0.0714908	-0.998759	-0.46633	-0.0914261
MTC	0.157878	-0.871568	-0.511971	0.192999	0.304522	0.209108	0.00458534	0.18927	0.0681251	0.00685646	0.00549105	0.0667338	0.274953	-0.0548531	-0.117267	-0.107948	0.17673	0.096312	0.0465801	-0.112746	0.147775	0.105627	0.0588028	0.183889	0.177313	0.238874	0.0686152	0.380483	0.191914	-0.750779	-0.76608	0.0667412
MTC-int	-0.301095	-1.25671	-0.763382	-0.00467992	0.173105	0.16493	0.0102181	0.00644404	-0.0112054	-0.134569	-0.0386984	-0.447772	0.0695256	-0.293434	-0.321755	-0.194225	0.0107047	-0.159808	-0.0170519	-0.249781	0.124648	-0.0270919	-0.0500977	0.0931747	0.0911915	-0.0609613	0.0138836	0.220576	0.0559692	-0.694073	-0.185123	-0.00676179
MTD	0.110863	-0.875149	-0.54781	0.147337	0.275538	0.239006	0.00782329	0.136993	0.0471869	-0.0428868	-0.000456636	-0.419312	0.217501	-0.0492934	-0.216942	-0.083814	0.223778	-0.0163069	0.091609	-0.122337	0.183435	0.0729826	0.0650532	0.15129	0.147599	0.179845	0.0774546	0.376562	0.184047	-0.618556	-0.583938	0.085867
MTD-int	-0.316676	-1.27641	-0.890406	0.087884	0.106996	0.140586	0.146973	0.0473982	0.0221941	-0.0332364	0.019179	-0.629287	0.0487886	-0.292266	-0.474286	-0.161522	0.102274	-0.163868	-0.220391	-0.329742	0.164171	0.0177957	-0.0465385	0.0630493	0.0412651	-0.0813301	0.0137718	0.141245	0.00236401	-0.764724	-0.253577	-0.114555
MTE-int	-0.352646	-1.14176	-0.882179	-0.0362397	0.122038	0.0913369	-0.0232838	-0.134351	-0.015198	-0.19915	-0.0385467	-0.872826	-0.102464	-0.333867	-0.633127	-0.211296	-0.0154309	-0.373053	-0.198029	-0.256056	0.156508	-0.0205535	-0.0366979	0.0185737	0.0309087	-0.0820636	0.000684541	0.0439939	-0.0302336	-0.818481	-0.476971	-0.0378469
MTE2a	-0.14722	-1.17418	-0.736678	0.0319166	0.210923	0.20805	0.038241	0.0178975	0.0372025	-0.15115	-0.0681229	-0.925384	0.00975989	-0.260657	-0.49447	-0.172674	0.125174	-0.172484	-0.160585	-0.251475	0.194004	0.0917998	0.0309513	0.0977828	0.0831282	0.016983	0.0820644	0.255625	0.128167	-0.662646	-0.473634	0.0380616
MTE2a-int	-1.06614	-1.82573	-1.48681	-0.31597	-0.241445	-0.504745	-0.405598	-0.531367	-0.433536	-0.810495	-0.502003	-1.5703	-0.661781	-1.02134	-1.3483	-0.526588	-0.46592	-0.678108	-0.875368	-0.536724	-0.343185	-0.196421	-0.367862	-0.583761	-0.310575	-0.745881	-0.262336	-0.534764	-0.638226	-1.60287	-1.11331	-0.451333
MTE2b	0.0566666	-1.06736	-0.712732	0.0441168	0.260071	0.242153	-0.0304708	0.0744475	0.0059039	-0.16079	-0.0426075	-0.590026	0.128962	-0.17638	-0.343598	-0.161882	0.199243	-0.104483	0.0557376	-0.147731	0.197996	0.105299	0.0808185	0.129431	0.133827	0.0910493	0.0611928	0.364628	0.194027	-0.332755	-0.337589	0.0788808
MTE2b-int	-0.624231	-1.32507	-0.987907	-0.220089	0.037325	0.0554866	-0.0553763	-0.223234	-0.0803258	-0.364617	-0.133719	-0.909426	-0.154428	-0.47803	-0.7983	-0.244411	-0.120283	-0.457762	-0.299558	-0.308386	0.0918674	-0.0994563	-0.19848	-0.00183038	-0.107848	-0.27525	-0.0474042	-0.0616185	-0.11513	-0.72064	-0.439931	-0.137867
MTEa	0.185232	-0.904868	-0.645286	0.0491805	0.261188	0.319149	-0.0339241	0.149797	0.00392466	-0.124077	-0.0351172	-0.393023	0.250113	-0.0831	-0.190884	-0.126582	0.250429	-0.0311712	0.212083	-0.0755493	0.20815	0.0787002	0.057688	0.161935	0.142348	0.134204	0.0937664	0.458042	0.260452	-0.158041	-0.130233	0.145297
MTEa-int	-0.34074	-1.16704	-0.816149	-0.0329351	0.172192	0.166699	0.0662877	-0.0378414	-0.0134971	-0.149944	0.024801	-0.891917	-0.0436964	-0.344827	-0.573121	-0.156425	0.00779797	-0.300808	-0.158757	-0.226834	0.186995	0.0177425	-0.0335681	-0.0244736	-0.00260837	-0.0493414	0.0621489	0.0594498	0.0364022	-0.737516	-0.219111	-0.0359428
MTEb	0.180273	-0.818498	-0.604512	0.0843348	0.258037	0.27733	-0.0294058	0.10988	0.0307461	-0.1182	-0.0391175	-0.402442	0.193887	-0.119685	-0.204878	-0.119714	0.228793	-0.0465561	0.186187	-0.104263	0.199276	0.119227	0.0301138	0.173498	0.140947	0.140054	0.0719614	0.418107	0.239522	-0.124842	-0.105992	0.0851651
MTEb-int	-0.267288	-1.05208	-0.787387	-0.0653846	0.0833308	0.113821	0.000277052	-0.149682	-0.0312456	-0.193314	-0.0923921	-0.850615	-0.0335677	-0.220959	-0.622178	-0.149296	0.03802	-0.337681	-0.232959	-0.358456	0.187482	0.0237925	-0.0148859	0.0480154	-0.0441879	-0.00430747	-0.0181647	0.0388267	-0.0102997	-0.575776	-0.362617	-0.0315933
MURVY-LTR	-0.667995	-1.03078	-0.898825	-0.176893	-0.378298	-0.699439	0.384875	-0.129218	-0.862342	-0.997732	-0.86038	-0.92447	-0.36381	-0.70283	-0.487756	-0.681946	-0.554913	-0.271533	-0.758671	-0.44355	-0.631867	-0.309659	-0.580016	-0.657462	-0.300509	-0.146609	-0.262387	-0.50449	-0.846313	0.434644	-0.686362	-0.486574
MURVY-int	-1.38928	-2.19145	-1.64452	-0.476769	-0.518182	-1.04627	0.0998139	-0.0257262	-1.14271	-1.33475	-1.28917	-0.954719	-0.617228	-1.53638	-0.824601	-1.16955	-0.569785	-0.847823	-1.05486	-0.663987	-0.953822	-0.370143	-0.652945	-0.949063	-0.442668	-0.968647	-0.259249	-0.705553	-1.07061	-1.48489	-0.484788	-0.768756
MYSERV-int	-0.954975	-1.43112	-1.29937	-0.213079	-0.0505721	-0.217272	0.0167218	-0.397174	0.0597411	-0.245524	-0.0438847	-1.25069	-0.401135	-0.637093	-1.14584	-0.275487	-0.208903	-0.626957	-0.665123	-0.403254	0.103452	0.0476493	-0.166992	-0.0176836	-0.0251008	-0.363113	-0.132338	-0.516199	-0.478002	-1.54723	-1.15532	-0.284618
MYSERV16_I-int	-1.04007	-1.29512	-1.19497	-0.215129	-0.0427003	-0.305377	0.0487444	-0.351874	0.0533144	-0.449842	-0.0891244	-1.29552	-0.397334	-0.415091	-1.15088	-0.198677	-0.152123	-0.548961	-0.717374	-0.300677	0.0343638	0.00703063	-0.208234	-0.130296	-0.169229	-0.523792	-0.199053	-0.612332	-0.572263	-1.77719	-1.4717	-0.309482
MYSERV6-int	-0.885857	-1.32037	-1.13277	-0.135684	-0.0318868	-0.231687	0.115982	-0.277963	0.0370838	-0.219265	-0.0400024	-1.24397	-0.33251	-0.444798	-0.993997	-0.171231	-0.113486	-0.501977	-0.56365	-0.26553	0.088121	0.0268993	-0.134274	0.00463412	-0.0137109	-0.344296	-0.133023	-0.527269	-0.444779	-1.60333	-1.22402	-0.277263
MamRep434	-0.455816	-0.855304	-1.26261	-0.409405	-0.0468281	-0.315773	-0.40879	-0.641263	0.0918396	-0.391321	0.172833	-1.55621	-0.503312	-0.522685	-1.36543	-0.249874	-0.0758868	-0.656774	-0.445268	-0.380958	-0.0100715	0.0024145	-0.339559	-0.183927	-0.276664	-0.416751	-0.195856	-0.784577	-0.609006	-1.48009	-1.22416	-0.293624
MuLV-int	-0.94049	-1.82915	-1.14694	-0.175772	-0.0982346	-0.379982	0.353745	0.207669	-0.536298	-0.507695	-0.436478	-0.212925	-0.268305	-0.623017	-1.11669	-0.80465	-0.314116	-0.45673	-0.664389	-0.461553	-0.13723	-0.177281	-0.288756	-0.245887	0.0119413	-0.360115	-0.229642	-0.318133	-0.472557	-1.7683	-0.756491	-0.336844
MuRRS-int	-1.07625	-1.32047	-1.15782	-0.170908	-0.28583	-0.609848	0.42531	0.212866	-0.721006	-0.932396	-0.82465	-0.357471	-0.222154	-1.1182	-0.476283	-0.820292	-0.509068	-0.274922	-0.489462	-0.463369	-0.580068	-0.195507	-0.251818	-0.533407	-0.313385	-0.703997	-0.216128	-0.385211	-0.578032	-0.524028	-0.0652776	-0.557887
MuRRS4-int	-1.26509	-2.10202	-1.51201	-0.219466	-0.458638	-0.873306	0.362575	0.0801124	-0.878474	-1.06581	-1.06421	-0.811108	-0.448611	-1.1517	-0.876863	-0.996817	-0.521174	-0.545174	-1.03982	-0.698291	-0.706856	-0.297522	-0.535805	-0.607588	-0.353708	-0.7958	-0.264941	-0.618234	-0.891054	-1.18363	-0.842684	-0.658625
MurERV4-int	-0.961761	-1.39843	-1.22718	-0.282832	-0.197268	-0.265189	0.111179	-0.391192	-0.180694	-0.247559	-0.100382	-1.33647	-0.416099	-0.522947	-1.18198	-0.241358	-0.276743	-0.640384	-0.747367	-0.401355	0.023932	-0.109171	-0.210468	-0.0906422	-0.00344352	-0.33569	-0.137051	-0.69389	-0.520851	-1.1784	-0.987529	-0.345823
MurERV4_19-int	-1.04988	-1.32569	-1.33867	-0.19605	-0.131729	-0.332309	0.263059	-0.33318	-0.0179167	-0.46316	-0.150949	-1.27399	-0.482816	-0.490836	-1.20757	-0.391899	-0.107893	-0.647996	-0.615668	-0.2827	-0.0297329	-0.063068	-0.109504	-0.0699039	-0.0988711	-0.461884	-0.201043	-0.651054	-0.491741	-1.37021	-1.1212	-0.338391
MusHAL1	-1.52043	-1.70577	-1.40038	-0.323521	-0.0878043	-0.326552	0.349231	-0.378094	-0.0649767	-0.589063	-0.192947	0.0406191	-0.591432	-0.864428	-1.38966	-0.400243	-0.425586	-0.758244	-0.816188	-0.415403	-0.0121237	0.0212743	-0.420266	-0.264588	-0.303441	-0.737837	0.00585299	-0.815216	-0.373853	-1.13056	-0.884338	-0.501507
ORR1A0	1.30576	-0.0961738	0.176232	0.739835	0.44345	0.0713022	0.434811	0.653335	0.169369	0.121507	0.0597223	0.630074	0.179858	0.377745	0.674373	-0.103163	0.580978	1.42344	0.321453	0.22957	0.227952	0.537576	0.21101	0.357538	0.252759	0.321863	0.329621	0.735654	0.695841	-0.523839	-0.845652	0.11881
ORR1A0-int	0.238892	-0.987427	-0.514491	0.344986	0.220398	-0.0392122	0.68589	0.183868	0.0879107	0.0952282	0.16467	-0.743012	-0.0244044	0.29643	-0.330718	-0.213779	0.523484	0.80541	-0.458061	0.0764496	0.189244	0.257716	-0.169307	0.0652247	-0.0112997	-0.0847936	0.169493	0.0663092	0.0964669	-1.388	-0.991389	-0.283771
ORR1A1	0.869048	-0.594955	-0.222169	0.61879	0.470573	0.167835	0.318865	0.515039	0.188773	0.0409928	-0.0246613	0.666626	0.219386	0.0670598	0.318825	-0.189488	0.345198	0.846054	0.299851	0.0846836	0.259347	0.460569	0.184505	0.349177	0.296565	0.267757	0.222553	0.679723	0.60429	-0.613329	-0.681395	0.143446
ORR1A1-int	0.0990629	-1.02423	-0.597519	0.333503	0.320774	0.162376	0.516523	0.184809	0.0963613	0.0327869	0.1493	-0.666247	0.0848656	0.0841739	-0.325761	-0.0783791	0.26088	0.472164	-0.290572	-0.00432511	0.305549	0.221421	-0.0593995	0.0710108	0.093908	-0.0103668	0.167784	0.173688	0.174509	-1.2358	-0.863436	-0.171146
ORR1A2	0.673602	-0.571285	-0.240742	0.4929	0.447929	0.258679	0.204948	0.471222	0.172261	0.0715013	-0.0149483	0.539102	0.270571	0.0224044	0.233543	-0.130887	0.356095	0.480629	0.295909	0.147817	0.313555	0.372124	0.27836	0.323899	0.34168	0.357466	0.245658	0.703758	0.56711	-0.63157	-0.579266	0.199846
ORR1A2-int	-0.334625	-1.28002	-0.862973	0.116147	0.120656	-0.0162486	0.172944	-0.0554861	0.0228578	-0.0344445	-0.0316926	-0.522044	-0.0632751	-0.130455	-0.607497	-0.193889	0.109296	-0.112911	-0.531504	-0.260977	0.152838	0.0335826	-0.136726	0.0494137	0.0812463	-0.161138	0.00645187	-0.0163735	-0.0674158	-1.20804	-0.820182	-0.133486
ORR1A3	0.449344	-0.840207	-0.342994	0.507492	0.491199	0.293261	0.312621	0.472825	0.165068	0.0291463	-0.0167249	0.558394	0.2855	-0.0312996	0.108844	-0.129009	0.313334	0.348338	0.329619	0.110115	0.352697	0.365694	0.28802	0.34781	0.294683	0.280409	0.227936	0.703043	0.585003	-0.658078	-0.582198	0.18737
ORR1A3-int	-0.307332	-1.18864	-0.823062	0.210162	0.136734	0.0158026	0.301474	0.0624881	0.0641968	-0.0884012	-0.104003	-0.501271	-0.00391422	-0.182468	-0.542107	-0.228238	0.127922	0.00739904	-0.32223	-0.105009	0.187031	0.0571792	-0.0399119	0.146106	0.0816496	-0.107967	0.0119077	0.0497901	0.0373301	-0.890418	-0.508964	-0.128163
ORR1A4	0.408125	-0.829325	-0.348356	0.426909	0.408698	0.22478	0.27194	0.405242	0.130855	0.0113856	-0.0279929	0.209076	0.227647	-0.028775	-0.00416006	-0.14623	0.294748	0.110858	0.275917	0.0503653	0.299168	0.262497	0.153074	0.32495	0.289805	0.272695	0.156865	0.590355	0.434337	-0.610938	-0.581901	0.201513
ORR1A4-int	-0.504473	-1.3159	-0.883353	0.177798	0.17415	0.0193008	0.380359	0.00747064	0.0176457	-0.0630412	-0.0504624	-0.737281	-0.0801237	-0.215036	-0.666895	-0.233543	0.117658	-0.191392	-0.509848	-0.252765	0.193101	0.0817103	-0.150303	0.12655	0.051977	-0.194107	0.0475631	-0.0471794	-0.0301379	-1.06989	-0.63802	-0.149052
ORR1B1	0.123869	-0.895192	-0.530416	0.234543	0.24174	0.0470188	0.0719859	0.237079	-0.0593792	-0.176405	-0.185552	-0.143617	-0.00819676	-0.22314	-0.185291	-0.264356	0.104309	-0.0972829	0.0836957	-0.0468966	0.128513	0.132809	0.017804	0.122772	0.168223	0.0389823	0.0890603	0.360173	0.199822	-0.662429	-0.663183	0.0797926
ORR1B1-int	-0.50829	-0.993617	-0.743229	0.0978975	0.108752	0.0244568	0.286071	-0.0929704	0.0254178	-0.100122	0.00236619	-0.839887	-0.088669	-0.107206	-0.568007	-0.0959348	0.0454919	-0.217836	-0.387606	-0.17136	0.157801	0.0468872	-0.158769	0.0777032	0.0546414	-0.160609	0.017964	-0.0736641	-0.055555	-0.947311	-0.588732	-0.0641234
ORR1B2	0.474462	-0.574963	-0.392585	0.372418	0.298601	0.139774	0.153114	0.324624	0.123508	-0.0188789	-0.000513723	-0.0319998	0.179014	0.0113862	-0.123285	-0.145444	0.277853	0.0675568	0.285656	0.0361594	0.246289	0.191029	0.156031	0.230928	0.197239	0.275608	0.0986187	0.451083	0.299547	-0.221672	-0.405053	0.2899
ORR1B2-int	-0.285487	-0.947723	-0.842308	-0.0324006	0.0449319	-0.0400362	0.118827	-0.0433039	-0.029186	-0.206021	-0.0387336	-0.947205	-0.0764771	-0.0629077	-0.561124	-0.162045	0.0573457	-0.274131	-0.307828	-0.174617	0.0868884	-0.0198433	-0.122132	0.00377765	-0.00948198	-0.125646	-0.0194253	-0.128014	-0.147684	-0.705984	-0.513998	-0.106068
ORR1C1	0.256011	-0.750968	-0.566292	0.30568	0.275676	0.133445	0.223801	0.277188	0.131427	-0.00562494	-0.0186129	-0.356566	0.180059	0.0322104	-0.338189	-0.123224	0.234234	-0.0101402	0.0623323	-0.0424178	0.249112	0.102065	0.0676258	0.180443	0.148096	0.280008	0.0870141	0.319662	0.20905	-0.22802	-0.448872	0.276729
ORR1C1-int	-0.27306	-0.933117	-0.870866	0.00989169	0.130007	0.0741637	0.261386	-0.0467369	-0.0130833	-0.215428	-0.0423945	-0.939753	-0.0724958	-0.00925345	-0.599611	-0.115432	0.191965	-0.300332	-0.300426	-0.209127	0.176138	-0.0199758	-0.0453128	0.0225121	0.0152553	-0.0623897	0.0206458	-0.0804545	-0.0650261	-0.485502	-0.460424	-0.0939718
ORR1C2	-0.0208795	-0.786606	-0.654218	0.134481	0.0595922	-0.102002	0.103168	-0.0173911	-0.092796	-0.0577462	-0.145299	-0.619495	-0.0524092	-0.145811	-0.53244	-0.261244	-0.0201242	-0.245276	-0.280707	-0.187522	0.0537609	0.0191114	-0.120169	-0.044771	0.032718	0.0782831	0.00108916	0.0441877	-0.0809535	-0.252239	-0.524962	0.0916734
ORR1C2-int	-0.22511	-0.748877	-0.661007	0.0612114	0.0659393	0.00248911	0.265864	-0.0664353	-0.0451131	-0.0202764	0.0484998	-1.07407	-0.109785	-0.0177341	-0.554966	-0.0723189	0.0916017	-0.226864	-0.337475	-0.0877566	0.153805	-0.00677771	-0.179484	-0.0110653	-0.0304265	-0.0257058	-0.00490321	-0.12119	-0.103237	-0.479215	-0.449171	-0.0245295
ORR1D-int	-1.03999	-1.68104	-1.50541	-0.346005	-0.402815	-0.74744	-0.166342	-0.471088	-0.618901	-0.825696	-0.55496	-1.71493	-0.719597	-0.929756	-1.26599	-0.722994	-0.424102	-0.816852	-1.01184	-0.516416	-0.44657	-0.286733	-0.737828	-0.575504	-0.315402	-0.828442	-0.239664	-0.718871	-0.923609	-1.65634	-1.39198	-0.591336
ORR1D1	-0.0211858	-1.18865	-0.690146	0.199582	0.225738	0.167321	0.228208	0.158472	0.0559213	0.041977	-0.0109437	-0.514689	0.113236	-0.184604	-0.443952	-0.182949	0.104785	-0.13133	-0.174534	-0.26365	0.182883	0.0745458	0.053935	0.156027	0.137031	0.170472	0.0568594	0.273794	0.182468	-0.350085	-0.276386	0.0741413
ORR1D1-int	-0.254632	-0.867419	-0.845375	0.0447183	0.0346167	-0.0153861	0.128559	-0.0790993	-0.00500248	-0.00184035	-0.0321694	-0.971393	-0.0777973	-0.11076	-0.603519	-0.112793	0.0707406	-0.355634	-0.370532	-0.262358	0.141528	-0.0569628	-0.115883	-0.00437483	0.0179006	-0.00440376	-0.0294556	-0.117399	-0.136559	-0.654128	-0.47657	-0.0169382
ORR1D2	0.156259	-0.640581	-0.432343	0.103652	0.241285	0.2128	0.0358174	0.0999117	0.0202632	-0.0926182	-0.0404492	-0.577959	0.145001	-0.0613204	-0.230573	-0.0873816	0.154245	-0.0488233	0.169939	-0.0955876	0.180837	0.0559028	0.0200134	0.158858	0.0969436	0.174707	0.0537481	0.352078	0.229234	-0.15867	-0.171356	0.0943073
ORR1D2-int	-0.436095	-1.12913	-1.11452	-0.119189	0.0373182	-0.0265016	0.0563644	-0.175572	-0.0222289	-0.300339	-0.0772431	-1.08181	-0.171727	-0.367785	-0.758898	-0.25973	-0.0598228	-0.418228	-0.331032	-0.269798	0.0785348	-0.0663545	-0.115995	-0.0138692	-0.0807019	-0.184057	-0.0635854	-0.175611	-0.172293	-0.653162	-0.56825	-0.108731
ORR1E	0.0780955	-1.07093	-0.624832	0.0650765	0.284624	0.274639	0.035389	0.149819	-0.00911728	-0.163108	-0.0180988	-0.541287	0.201626	-0.131678	-0.219166	-0.129881	0.197455	-0.0807924	0.237698	-0.08628	0.211407	0.0546042	0.0773495	0.126566	0.104106	0.124546	0.0996787	0.415713	0.254788	-0.334678	-0.180177	0.118221
ORR1E-int	-0.308759	-1.13448	-0.818107	-0.0235925	0.155358	0.174631	0.0960863	-0.10193	0.0122097	-0.192884	-0.00952347	-0.853618	-0.0333387	-0.350258	-0.546426	-0.176513	-0.0305214	-0.301843	-0.156142	-0.229747	0.189866	-0.0185419	0.018138	0.0312589	0.0295696	-0.0750489	0.0161931	0.118182	0.0377297	-0.687423	-0.271657	-0.0655274
ORR1F	-0.0184982	-1.09145	-0.713702	0.0147972	0.263488	0.262839	-0.0435539	0.0324777	0.0237371	-0.154467	-0.0324952	-0.824918	0.116858	-0.157968	-0.392645	-0.175824	0.13709	-0.127173	-0.00447182	-0.162552	0.219106	0.0487361	-0.00623373	0.0759127	0.114568	0.053542	0.0710994	0.315591	0.154091	-0.595319	-0.364894	0.0682085
ORR1F-int	-0.249396	-0.941145	-0.88469	-0.057826	0.145855	0.135598	0.116168	-0.019724	0.0333043	-0.285989	-0.0666675	-1.2125	-0.100799	0.103714	-0.617989	-0.106322	0.324573	-0.316049	-0.259859	-0.163996	0.147008	-0.00965031	-0.147532	0.00195996	0.0430276	-0.09495	0.0338555	0.0550115	-0.0798128	-0.758237	-0.438621	0.0124611
ORR1G	-0.0985889	-1.26995	-0.839675	-0.0255655	0.221302	0.246412	-0.0635762	-0.0381271	0.0303444	-0.244169	0.0493569	-0.97345	0.0945733	-0.323155	-0.516845	-0.18892	0.0649514	-0.186155	-0.120232	-0.287066	0.223819	0.0240593	-0.0192777	0.182993	0.0750856	-0.0166824	0.0713484	0.24104	0.0723326	-0.779886	-0.449562	0.0497898
ORSL-2b	-0.772802	-1.68205	-1.39347	-0.583242	-0.200528	-0.198301	-0.389129	-0.66542	-0.149268	-0.636849	-0.0232319	-1.28261	-0.295606	-0.606657	-1.26838	-0.105654	-0.442297	-0.735192	-0.611891	-0.303359	-0.219501	-0.222349	-0.45678	-0.289076	-0.504076	-0.561884	-0.361796	-0.719646	-0.712536	-1.13755	-0.823785	-0.372455
RCHARR1	-0.367132	-0.938362	-0.861951	-0.11795	0.00624401	-0.165035	-0.292101	-0.233857	0.156433	-0.124252	0.157345	-0.759125	-0.256151	-0.329951	-0.532623	-0.174786	-0.0543717	-0.406705	-0.21231	-0.164045	-0.0254576	0.0407153	0.0619827	-0.0761625	-0.126103	-0.312697	-0.120705	-0.208116	-0.283619	-0.85733	-0.194768	-0.225186
RLTR10	0.276768	-0.30804	-0.0744729	0.493871	-0.00562226	-0.0265974	1.34688	1.21192	-0.0257909	-0.0278053	-0.211227	1.4132	0.423811	-0.0308847	0.719447	-0.330976	0.0436233	1.38151	1.05594	0.558544	-0.251319	0.267399	0.431515	0.00393048	0.0397198	0.553776	0.348048	0.43968	0.654229	1.83224	2.24986	-0.230031
RLTR10-int	0.123063	-0.625176	0.0937291	0.837143	0.182796	0.0802673	1.74223	1.7333	-0.0240373	0.0715112	-0.149788	0.838063	0.388912	-0.192816	0.616789	-0.353495	0.023631	1.33121	1.34418	0.54876	-0.062272	0.397729	0.322342	0.0798603	0.141063	0.784644	0.351372	0.664474	0.727652	1.10297	1.92362	-0.236842
RLTR10A	0.609284	-0.213431	-0.0446003	0.508044	0.226552	0.082429	0.89278	1.21876	0.0534128	-0.0417919	-0.0439994	1.3267	0.514582	0.297522	0.671972	-0.302654	0.37641	1.11979	1.68598	1.04373	-0.259594	0.237156	0.6099	0.214336	0.0703232	0.413459	0.0903116	0.829691	0.766244	1.56771	2.13597	0.112563
RLTR10B	-0.205147	-1.41978	-0.147356	0.690059	0.118352	0.117199	1.32284	1.20973	-0.0701897	-0.140619	-0.318708	0.574262	0.400621	-0.217729	0.49325	-0.373816	0.00649219	1.05917	0.384945	0.127683	-0.00452525	0.59134	0.407187	0.109755	0.109699	0.864483	0.290464	0.525349	0.518925	0.742618	1.29109	0.0106536
RLTR10B2	-0.160915	-1.51827	-0.319949	0.840017	0.11416	-0.0242316	1.35351	1.31202	0.13794	-0.0313272	-0.135043	0.613988	0.236916	-0.103159	0.182697	-0.437608	0.0592529	0.700224	0.257434	0.036255	-0.00428824	0.655014	0.220433	0.225562	0.0892003	0.95668	0.206199	0.497936	0.465222	0.381302	0.857794	0.301431
RLTR10C	0.198117	-1.30911	-0.156957	1.10177	0.0779009	0.0985159	1.68308	1.71682	0.303239	0.277306	-0.0630906	0.674868	0.367318	0.213754	0.352178	-0.379548	0.246316	1.22911	0.350845	0.171462	0.135091	0.98632	0.370316	0.174135	0.110071	1.49239	0.473611	0.761412	0.785691	1.07077	1.46361	0.714279
RLTR10D	0.18975	-1.17817	-0.294006	0.646204	0.103459	0.0848715	1.19252	1.42599	0.000435203	-0.0961729	-0.249407	0.176612	0.180791	-0.131854	0.305737	-0.388099	0.177506	0.396615	0.966874	0.388121	-0.0274742	0.305724	0.43813	0.12832	0.139444	0.834489	0.0903822	0.766097	0.608386	0.708235	1.99284	-0.0794731
RLTR10D2	1.02127	0.914612	0.384655	0.526035	0.0338939	0.0421481	1.14178	1.83705	-0.119453	-0.15394	-0.173771	1.39314	0.477156	0.568311	0.611407	-0.226168	0.755509	0.605863	1.9664	1.60173	-0.211625	0.180062	1.11763	0.195401	0.0857585	1.24808	0.021539	0.90994	0.819335	2.25465	1.58409	1.04993
RLTR10E	0.264457	-0.759353	0.669134	1.02524	0.187751	0.219192	1.62848	1.98702	0.179007	0.31961	-0.0406732	0.340183	0.432091	1.08989	0.648501	0.211188	0.931374	0.839447	1.33641	0.898988	0.0951894	0.635171	0.267165	0.329075	0.069707	1.66621	0.318801	0.918241	0.664897	1.15869	1.7324	0.488694
RLTR10F	0.330334	-1.35472	-0.28097	0.973695	0.1093	0.0477189	1.59461	1.99097	0.338385	0.107675	-0.145137	0.0504279	0.229509	0.845081	0.451314	-0.292015	0.886733	0.919711	1.15089	0.849188	0.0148563	0.587603	0.496553	0.293546	0.14266	1.32839	0.159162	0.799829	0.609253	0.615457	1.41951	0.112848
RLTR11A	0.0849948	-0.692024	-0.656788	0.0182495	0.0964736	0.0363629	-0.0323346	-0.201654	0.0524985	-0.149765	-0.0114572	-1.15518	-0.0848514	0.0547937	-0.548436	-0.0702385	0.0955246	-0.230851	-0.39711	-0.190786	0.12678	0.058769	-0.102057	0.037728	0.0411431	-0.00988769	0.0121529	-0.0836745	-0.069312	0.259057	0.206435	0.208231
RLTR11A2	0.395889	-0.434189	-0.568921	0.102307	0.158812	0.153592	-0.0419925	-0.0492857	0.104715	-0.0537192	0.064485	-0.790792	0.0695468	0.228311	-0.249886	0.0338776	0.220158	-0.00840834	-0.252871	-0.0827934	0.167134	0.068074	-0.0212424	0.158291	0.155127	0.164416	0.0179288	0.0990207	0.0519349	0.284417	0.30521	0.298231
RLTR11B	0.534606	0.163886	0.249632	0.0539551	0.0908057	0.0604694	0.0426487	-0.0160959	0.126287	0.104204	0.178169	-0.634894	0.0773293	0.94297	0.0793886	0.372315	0.595873	0.128651	-0.0790246	0.336304	0.118138	0.0907132	-0.145334	0.106553	0.0625684	0.340189	-0.0265489	-0.0193271	0.0430597	1.17691	0.767349	0.615125
RLTR11C_MM	0.331766	-0.380632	-0.393886	-0.0219809	0.0848254	0.0813867	-0.124324	-0.20693	0.0307449	-0.152405	0.120363	-0.884917	0.0337756	0.249587	-0.215424	0.0882035	0.270667	-0.148609	-0.25635	-0.102925	0.0729945	0.0188982	0.0315089	0.0558073	0.0727335	0.200433	-0.0367418	-0.0124993	-0.00859008	0.853922	0.692348	0.351752
RLTR11D	0.370597	-0.26496	-0.433569	0.0724835	0.164378	0.184971	-0.0297121	0.0360411	0.0200768	-0.0757764	-0.0503605	-0.778235	0.153103	0.00430549	-0.083289	-0.0836683	0.111024	-0.113673	0.0299037	0.0868121	0.169973	0.0551129	0.113877	0.0636121	0.175698	0.213574	-0.037902	0.198546	0.184175	0.663221	0.534259	0.341708
RLTR12A	-0.225315	-0.893818	-0.896317	-0.0919742	-0.0282375	-0.0614232	-0.158507	-0.349605	0.00348521	-0.146778	-0.0014092	-1.04718	-0.153728	-0.223593	-0.850835	-0.126648	-0.0433458	-0.35393	-0.614749	-0.265663	0.0732764	0.0298798	-0.0207326	0.0370888	0.0364582	-0.0735622	-0.100571	-0.222688	-0.119944	0.216487	0.146445	0.0623968
RLTR12B	-0.0503676	-0.134569	-0.206935	0.0545902	-0.0118126	-0.028286	-0.00480901	-0.277013	0.11805	0.0557744	0.107852	-1.14875	-0.0709749	0.211553	-0.432132	0.268523	0.0622528	-0.262653	-0.37272	-0.0814106	0.181768	0.0159589	-0.0683006	0.053649	0.0609022	0.1443	-0.00472934	-0.211757	-0.11696	-0.000487704	-0.27675	0.247059
RLTR12B2	-0.500769	-0.598147	-0.422789	-0.100079	0.12118	-0.183853	-0.0610508	-0.416055	-0.0741903	-0.349293	0.125256	-1.09743	-0.209106	0.347677	-0.708145	0.164059	0.0543939	-0.510363	-0.378946	-0.0282132	0.195505	-0.114595	-0.0856313	-0.165649	0.0984469	-0.00643555	-0.14281	-0.405667	-0.232883	-0.108206	0.243717	0.437476
RLTR12BD_Mm	0.108197	-0.502573	-0.166625	0.153664	0.183217	0.0925448	-0.0169491	-0.0706095	0.122297	-0.049037	0.0531039	-1.04659	0.107613	0.133481	-0.215065	0.144724	0.0957508	-0.15826	-0.048539	0.037681	0.218563	0.0544567	-0.0716809	0.129292	0.182404	0.103728	0.00538575	0.0695946	0.032839	0.207689	0.397673	0.259556
RLTR12C	0.854668	-0.116208	0.212297	0.301662	0.229369	0.146337	-0.14191	-0.00221088	0.163519	0.539562	0.310119	-0.466216	0.341144	0.510992	0.336653	0.352186	0.326824	0.116188	0.0999536	0.0425703	0.167423	0.0613617	0.0749553	0.249916	0.33932	0.500601	0.0783847	0.37747	0.268772	0.7652	0.464939	0.400673
RLTR12D	0.295609	-0.403011	-0.263979	0.243474	0.184613	0.0969337	-0.00921329	-0.051591	0.0886758	0.117695	0.0661435	-0.878592	0.131682	0.231959	-0.169641	0.209225	0.191899	-0.0706807	0.0298372	0.167636	0.220205	0.0615638	0.066294	0.16284	0.146922	0.297149	0.0685392	0.118211	0.134853	0.264607	0.313581	0.431329
RLTR12E	0.40616	0.0939682	0.403861	0.169471	0.188599	0.205669	0.0378528	0.02857	0.10774	0.0641226	0.179586	-0.85018	0.219136	0.801823	0.245189	0.506549	0.492669	0.215949	0.0720282	0.308377	0.264306	0.0975472	0.00640114	0.233394	0.246194	0.30672	0.0895122	0.274123	0.247505	0.570949	0.474862	0.598391
RLTR12G	0.324887	-0.274901	-0.170321	0.0789993	0.175666	0.125941	-0.116876	0.05108	-0.0192455	0.167106	0.166702	-0.712328	0.129093	0.608874	0.175849	0.288041	0.420038	0.0888012	0.0622726	0.106486	0.229068	0.0719956	0.12104	0.148679	0.183614	0.166005	0.0803765	0.272971	0.218727	0.259267	0.248704	0.462083
RLTR12H	0.499722	-0.10634	0.111975	0.189578	0.170532	0.230841	0.212878	0.0831941	-0.013404	0.120932	0.220975	-1.11308	0.128952	0.580675	0.0687235	0.216188	0.406316	-0.00484958	-0.0289552	0.00920513	0.242925	0.13044	-0.0836254	0.15234	0.24466	0.285584	0.0863965	0.160763	0.275987	1.00829	0.552179	0.176126
RLTR13A	-0.960665	-1.22835	-0.954875	0.0581251	-0.020648	-0.129557	1.11642	-0.0200867	-0.0734656	-0.142589	-0.0459411	-0.945234	-0.239065	-0.132938	-0.789544	-0.22571	-0.156459	0.14211	-0.603711	0.0672757	0.228633	0.292268	-0.0744083	0.0235726	-0.161304	-0.0607015	0.0844006	-0.570983	-0.301601	-1.38093	-0.544438	-0.48662
RLTR13A1	0.235858	-0.146805	-0.847399	0.235225	0.0156117	-0.0262142	1.13647	0.0851552	0.0760253	-0.245599	-0.181696	-0.751347	-0.0147698	0.0771039	-0.55162	-0.0310679	0.160136	0.164007	-0.446147	0.14661	0.192837	0.312225	-0.000238025	-0.0560249	-0.0223686	0.469667	0.0160764	-0.270404	-0.0971922	-0.0703728	-0.0931262	-0.0169352
RLTR13A2	-0.43489	-0.726136	-0.474871	0.43951	0.0915427	0.161941	1.28947	0.0764749	0.0195894	0.218573	0.284182	-0.679818	0.0237346	-0.0344049	-0.455553	0.0762822	0.0507311	0.54947	-0.287485	0.150281	0.490761	0.378657	0.0463942	0.249493	0.0586639	0.219698	0.415402	-0.179319	0.0237238	-1.04748	0.039693	-0.376922
RLTR13A3	-0.889565	-1.42691	-1.03561	0.0495854	-0.066255	-0.156332	1.08641	-0.176706	-0.00607482	-0.214077	-0.136783	-0.375121	-0.252031	-0.583225	-0.801945	-0.283948	-0.175847	0.0102598	-0.706991	-0.0213861	0.0709568	0.210529	-0.0860713	-0.052675	-0.17203	-0.168782	0.0232874	-0.645469	-0.339101	-1.61422	-0.62906	-0.469267
RLTR13B1	0.0136989	-0.033894	-0.953215	-0.0784786	-0.150825	-0.440767	0.531164	-0.00155064	-0.1931	-0.535497	-0.453527	-0.642657	-0.366823	0.272492	-0.444338	-0.225162	0.527355	0.169084	-0.492404	0.0955019	-0.213957	0.104227	-0.202073	-0.26656	-0.18579	0.164379	-0.025299	-0.452554	-0.396004	-0.0418774	-0.249714	-0.073454
RLTR13B2	0.805948	0.628288	-0.153836	0.335803	0.0852592	-0.0132881	1.09019	0.499605	0.118115	-0.162976	0.0257535	-0.00116981	0.0071362	1.24259	0.0103853	0.16495	0.989603	1.09713	0.273257	0.701058	0.103553	0.352463	-0.0209448	0.0569404	-0.0544765	0.703468	0.194395	-0.000217749	0.218268	1.59605	1.01615	0.549343
RLTR13B3	0.212431	-0.162056	-0.451248	0.0615851	0.230115	0.198338	0.575516	0.0822389	0.057535	-0.19201	-0.107805	-0.322993	-0.0601055	0.504104	-0.340927	-0.0122635	0.526646	0.703385	-0.0774471	0.241969	0.177349	0.364951	0.0388285	0.0470968	0.0504972	0.277022	0.0852441	-0.0207457	0.138218	0.0264805	0.807047	-0.0338329
RLTR13B4	-0.307229	-0.787057	-1.0898	-0.0568345	-0.0250357	-0.272547	0.456349	-0.05471	-0.296709	-0.561379	-0.386792	-0.9361	-0.296563	-0.0884332	-0.741681	-0.419845	0.0900625	0.085817	-0.550403	-0.045227	-0.103528	0.108175	-0.107621	-0.28907	-0.142382	-0.164542	0.0146931	-0.390025	-0.303018	-0.792619	-0.334618	-0.362922
RLTR13C1	-0.575799	-0.896595	-0.902716	0.273882	-0.107949	-0.14756	1.04161	0.157083	0.16714	-0.0430586	-0.133759	-0.977385	-0.173087	0.191482	-0.730866	-0.123687	0.32257	-0.188913	-0.492614	-0.0865823	0.148807	0.267674	-0.105414	0.0032069	-0.118821	0.0867873	0.0021072	-0.378519	-0.120461	-1.2008	-0.761825	0.0251636
RLTR13C2	0.0837414	-0.361257	-0.661479	0.159403	0.14775	-0.0320513	0.391206	0.0518433	0.144395	-0.204673	-0.0423832	-0.675251	-0.068299	0.245514	-0.360138	-0.000573032	0.342004	0.226264	-0.0311737	0.160226	0.0849982	0.248848	0.0164239	0.0520267	0.0224523	0.115021	0.0861053	-0.106332	0.018311	-0.263227	-0.0110642	0.0911062
RLTR13C3	-0.690886	-0.744536	-1.36072	-0.217576	-0.30115	-0.760767	-0.0369005	-0.253232	-0.501864	-0.811201	-0.630015	-1.18427	-0.5961	-0.149771	-0.764319	-0.436609	0.0873061	-0.471549	-0.789731	-0.222743	-0.393039	0.0292677	-0.286742	-0.51417	-0.270161	-0.467384	-0.139655	-0.702628	-0.811967	-0.972802	-0.771671	-0.108784
RLTR13D1	-0.0179314	-0.344435	-0.86982	0.100488	0.0637108	-0.0676785	0.51299	0.114505	0.116823	-0.271008	-0.133012	-1.01253	-0.102586	0.539097	-0.621666	-0.0818522	0.357792	-0.0530203	-0.454988	-0.0584084	0.258152	0.243722	0.0558744	0.0135067	-0.015738	0.479163	0.0555861	-0.153268	-0.0262227	-0.855875	-0.614579	0.27153
RLTR13D2	-0.390494	-1.07542	-0.746467	0.280297	0.0473091	-0.0272553	0.921138	0.195212	0.10206	-0.213979	-0.0888278	-1.02738	-0.064558	0.185964	-0.64397	-0.113972	0.0934545	-0.187522	-0.457234	-0.0776451	0.175608	0.217202	0.0178731	0.0283699	-0.0337981	0.342993	0.0907386	-0.170263	0.0086631	-0.993327	-0.74941	-0.096213
RLTR13D3	-0.201088	-0.671915	-0.621755	0.482726	0.237995	0.160075	1.22683	0.319601	0.245801	0.0534652	-0.044637	-0.728167	0.131145	0.109364	-0.555022	-0.0514727	0.262838	0.11978	-0.195493	0.0500582	0.361193	0.454038	0.173041	0.202756	0.118333	0.291114	0.210151	-0.0180493	0.181797	-0.727415	-0.527786	0.0590251
RLTR13D3A	-0.488381	-1.21468	-0.812952	0.421916	0.00896363	0.00798177	1.12955	0.208289	0.0905414	-0.0662051	-0.134382	-0.995441	-0.0330567	0.0328045	-0.598974	-0.0564547	0.166746	-0.174884	-0.514392	-0.156142	0.167752	0.336395	0.0896395	0.0219147	-0.0933064	0.249857	-0.00079786	-0.111957	0.0133632	-0.990392	-0.683307	0.0846212
RLTR13D3A1	-0.632795	-0.942486	-0.798571	-0.0646731	-0.0309584	-0.230426	-0.136938	-0.257703	0.118214	-0.0641166	0.00277731	-0.836623	-0.122167	-0.152359	-0.466903	-0.0303915	-0.0818483	-0.204872	-0.518472	-0.0277633	-0.00255411	0.0436295	-0.0739828	-0.0593026	-0.0374438	-0.286177	-0.101192	-0.515243	-0.503028	-1.31116	-0.585909	-0.362485
RLTR13D4	-0.093079	-0.176052	-0.718578	0.0588652	0.023695	-0.130026	0.480053	0.124867	0.104567	-0.285319	-0.118435	-0.800092	-0.109873	0.423228	-0.469681	-0.119299	0.499075	0.0138442	-0.230088	0.0179404	0.105795	0.20034	-0.0804086	0.0206009	-0.0158284	0.191954	0.0374906	-0.135423	-0.120193	-0.25142	-0.284142	0.225663
RLTR13D5	-0.659066	-1.14808	-1.02837	0.013631	-0.0283978	-0.26691	0.531495	-0.0447011	-0.142012	-0.50875	-0.352389	-0.709853	-0.35352	-0.339267	-0.625574	-0.360651	-0.00358651	-0.221167	-0.616363	-0.0698911	-0.0326999	0.131781	-0.0497498	-0.177616	-0.105318	-0.221223	0.0069085	-0.321175	-0.2487	-0.79235	-0.28785	-0.386572
RLTR13D6	0.628543	1.21095	-0.104083	0.268392	-0.319611	-0.408276	0.887067	0.469086	0.13216	-0.287676	-0.069406	-1.05588	-0.0807439	2.10838	-0.209417	0.690788	1.43498	0.270426	0.101524	0.720449	0.107472	0.198503	-0.12229	-0.135269	-0.274039	1.23563	-0.0995333	-0.441177	-0.313269	0.5388	-0.64293	1.92139
RLTR13E	0.892939	1.45642	0.0447794	0.210678	-0.231165	-0.377869	0.821805	0.597675	0.197432	-0.220593	-0.0799183	-1.00185	-0.0505835	2.06215	0.0422813	0.844893	1.32145	0.58323	-0.047369	0.603392	0.132562	0.239238	-0.138334	-0.186252	-0.22273	1.11766	-0.11716	-0.436942	-0.304799	0.360324	-0.713636	1.21896
RLTR13F	1.31814	1.90897	0.129967	0.12008	-0.225987	-0.374434	0.502617	0.18984	0.0279384	-0.413841	-0.0841542	-0.817204	0.0934372	1.54068	0.0321393	0.707033	0.646034	0.602349	0.0128409	0.360266	0.0995857	0.167614	0.0615567	-0.156381	-0.215461	1.20667	-0.119803	-0.388735	-0.321019	0.615213	-0.185775	0.827824
RLTR13G	1.08475	2.04231	0.714024	0.272256	-0.431632	-0.538703	1.06221	0.723331	0.188996	-0.190818	-0.00349732	-0.827412	0.0354883	2.63081	0.384505	1.38018	1.64425	0.830959	0.254502	0.929726	0.0989139	0.172193	-0.206116	-0.206276	-0.320757	1.35145	-0.120598	-0.395889	-0.312382	0.839345	-0.559511	1.78993
RLTR14	0.0129416	-0.807604	-0.683789	0.236	0.346063	0.246437	0.0440851	0.0539138	0.124159	-0.098053	0.0503625	-1.00328	0.0752033	0.0195417	-0.432709	0.0418951	0.260719	0.0123378	0.0546934	0.0479597	0.304054	0.123447	-0.0223328	0.223596	0.196846	0.246836	0.142356	0.165562	0.073813	-0.755525	-0.603449	0.0054935
RLTR14-int	-0.288036	-1.23992	-0.833141	0.070746	0.328025	0.199936	0.262243	-0.0337693	-0.024897	-0.236614	-0.0721596	-0.911949	-0.0267299	-0.148057	-0.511797	-0.0388494	0.15463	0.225861	-0.338406	-0.135337	0.220797	0.227885	-0.0792818	0.111105	0.025317	-0.178967	0.0549077	0.163284	0.168791	-1.18236	-0.857846	-0.13818
RLTR14_RN	-0.0885486	-0.900554	-0.72497	0.093027	0.192508	0.133036	0.15236	-0.117924	0.0656378	-0.149706	0.0640316	-1.35487	-0.0597844	0.208759	-0.697946	0.0139273	0.353599	-0.0639992	-0.352306	-0.181852	0.195646	-0.0346752	-0.164478	0.048721	0.0301249	0.0777663	-0.0328778	-0.149705	-0.142652	-0.971021	-0.866349	0.00475136
RLTR15	-0.461973	-1.17564	-0.628725	-0.00574891	0.0809632	0.0833027	-0.0809377	-0.269007	0.0705825	-0.0191742	-0.0450393	-1.39487	-0.0540885	-0.240371	-0.694952	-0.0266555	-0.00191202	-0.337136	-0.518446	-0.204205	0.210755	0.0632735	0.0306103	0.05705	0.0581707	-0.123456	-0.0243008	-0.218208	-0.102471	-0.620308	-0.0739154	-0.0395976
RLTR16	0.29662	-0.215555	0.348301	0.150888	0.282908	0.317682	0.00134985	0.140274	0.0292707	-0.045509	-0.0149296	-0.593507	0.256084	0.186063	0.419995	0.118758	0.25488	0.0178535	0.436121	0.264015	0.203516	0.0629026	-0.139971	0.180221	0.225862	0.278014	0.0889914	0.490271	0.268758	0.627198	0.541246	0.334107
RLTR16B_MM	0.609865	0.613701	0.975837	0.205988	0.15011	0.00961209	0.106249	0.279984	0.0724602	-0.0627807	0.111244	0.0874335	0.161264	0.964999	0.735649	0.581597	0.528567	0.28395	0.840178	0.75957	0.0829807	0.034245	-0.0928017	0.0325916	0.0560237	0.301275	-0.00381726	0.146339	0.0800517	0.795195	0.532929	0.783209
RLTR16C_MM	0.188099	0.492025	1.09538	-0.00940823	0.235713	0.14762	-0.00567693	0.176683	-0.0238787	-0.10306	0.0471571	0.32109	0.216672	0.60007	0.905097	0.86939	0.276153	0.00121	0.888452	0.216374	0.0346477	-0.119332	-0.0397516	0.0791771	0.0579266	0.134962	0.00175419	0.270959	0.224239	0.722233	0.785256	0.184777
RLTR17	0.667917	0.854396	1.42068	0.163565	0.129897	0.0123262	0.0850761	0.331499	0.0224752	-0.102546	0.130938	-0.114328	0.13508	1.1444	0.909468	0.896121	0.582962	0.272672	0.946781	0.808647	0.057056	0.00516103	-0.0985166	0.0421192	0.0937555	0.311571	0.00563908	0.140249	0.0495193	0.932306	0.612015	0.866067
RLTR17B_Mm	-0.341744	-1.45774	-1.08457	-0.0995625	0.0560351	0.14532	-0.134471	0.0848192	0.262634	-0.0276457	-0.211938	-0.457465	-0.433512	-0.716707	-0.780401	-0.685262	-0.010045	-0.583789	-0.450009	-0.339858	0.0922173	1.19604	1.22138	0.115558	0.142908	-0.0292821	0.0907323	0.383016	0.429067	0.662508	1.19737	-0.194971
RLTR17C_Mm	-0.236355	-0.409415	-0.608659	0.218033	-0.0138552	0.0174403	1.04633	0.158564	0.20817	-0.0766083	-0.0379542	-1.03831	-0.0281703	-0.11199	-0.684441	0.0573711	0.163328	-0.29856	-0.37541	-0.101452	0.252648	0.166436	-0.0179325	0.0930866	0.114354	0.365594	0.00538167	-0.225284	-0.0849947	-1.14362	-1.21524	0.235365
RLTR17D_Mm	-1.40907	-1.64119	-1.57419	-0.492913	-0.289793	-0.578498	-0.155047	-0.589666	-0.168044	-0.560595	-0.315221	-1.48977	-0.757369	-0.886964	-1.48511	-0.535301	-0.417094	-0.795299	-0.914339	-0.439469	-0.135848	-0.11139	-0.188951	-0.354835	-0.254534	-0.760855	-0.276003	-0.91701	-0.800776	-1.79623	-1.29239	-0.437149
RLTR18	0.0361567	-0.613319	-0.594835	0.109091	0.123278	0.10401	0.0180917	-0.0615366	0.0783107	0.0519553	0.0829054	-1.17152	0.0110918	0.180494	-0.481108	0.101344	0.33306	-0.0470102	-0.364045	-0.191223	0.261709	0.0813202	-0.0620232	0.112905	0.175727	0.126494	0.0168907	0.0199393	-0.0587112	-0.773127	-0.704748	0.0900724
RLTR18-int	-0.430964	-1.03992	-1.14194	0.114686	-0.00645075	-0.183759	0.152414	-0.300647	0.15439	0.0713999	0.0487234	-1.06425	-0.0624217	-0.0780317	-0.863664	0.0359445	0.268345	-0.0677122	-0.325905	0.212177	0.117507	0.237082	-0.090035	0.2568	-0.00391605	-0.102042	-0.0479606	-0.460956	-0.318212	-1.16498	-0.745101	-0.237708
RLTR18B	0.0484271	-0.726969	-0.601821	0.0945869	0.129277	0.0775992	-0.117113	-0.068846	0.152698	0.151039	0.0381687	-0.920061	0.0322208	0.140816	-0.272762	0.0988924	0.238983	-0.117003	-0.238653	-0.0751178	0.243744	0.0450187	0.00839941	0.144067	0.224079	0.157969	0.0542932	0.0570074	-0.00789883	-0.667227	-0.445939	0.0861295
RLTR19	-0.0445061	-0.812048	-0.360265	0.220104	0.300317	0.348733	0.118933	0.0767717	0.138702	0.122608	0.073485	-0.9404	0.0880201	0.128413	-0.309939	0.11835	0.358085	0.122424	-0.134002	0.00988988	0.37127	0.218997	0.118511	0.239951	0.211404	0.0476767	0.135022	0.173495	0.177904	-1.03841	-0.696134	0.0622891
RLTR19-int	-0.300947	-0.911344	-0.864543	-0.0447754	0.0780192	-0.131058	0.0428928	-0.11911	0.040435	-0.186877	-0.0112338	-0.999998	-0.0985157	-0.0797895	-0.604678	-0.122887	0.0291502	-0.207052	-0.301737	-0.156714	0.102387	0.0039837	-0.128767	0.0606897	0.0544198	-0.0880325	-0.0928783	-0.211835	-0.263862	-0.682769	-0.668041	-0.100371
RLTR19A	-0.0194558	-0.56937	-0.47584	0.268849	0.077678	0.121682	0.07677	0.102556	0.0667957	-0.0211023	0.0419651	-0.842284	0.0695765	0.225774	-0.365567	-0.0945514	0.283241	0.0872103	-0.11503	0.146972	0.0814646	0.180031	0.133291	0.0983067	0.153043	0.0268509	-0.0409834	0.000485174	0.0397468	-1.08906	-0.556662	0.0097962
RLTR19B	-0.172084	-1.03942	-0.773119	0.249543	0.164335	0.0884532	0.153674	0.177238	0.124039	0.170493	0.0189719	-1.00617	-0.122112	0.15985	-0.565336	-0.0212175	0.286498	-0.0166148	-0.275932	-0.0238983	0.149896	0.155878	-0.00601435	0.223351	0.296265	0.209313	0.0498379	-0.0231681	0.0137639	-0.570374	-0.0717346	-0.0765298
RLTR19C	-0.0288813	-0.930324	-0.84048	0.210402	0.126237	-0.0543657	0.0508583	-0.110009	0.133328	0.180135	-0.0138312	-1.27314	-0.0788929	-0.104974	-0.719792	0.00845144	0.224931	-0.241813	-0.1707	0.0159671	0.170715	0.0771239	-0.0912829	0.147158	0.162254	0.0786246	0.00755162	-0.19141	-0.168685	-0.315871	-0.182788	-0.0553329
RLTR1A2_MM	-0.313678	-1.1942	-0.279541	0.677653	-0.0959113	-0.0974025	1.62653	1.26234	-0.0156307	-0.0359795	-0.128296	-0.793704	0.344064	0.324578	-0.213109	-0.337561	0.374814	0.366611	-0.272974	0.016382	0.0630225	0.240239	0.0131236	0.136865	0.0285698	1.10862	-0.00869068	0.218147	0.0822269	0.726766	1.21731	-0.0334746
RLTR1B	-0.0391082	-1.17933	0.0279473	0.788903	-0.127007	-0.156934	1.89736	2.01876	0.312479	0.379226	0.0722674	0.0370839	0.632518	2.05273	0.420308	0.161571	1.70674	2.18456	0.727947	1.13064	-0.1113	0.202577	0.0604735	-0.0109574	-0.0347826	1.85861	0.0360986	0.124794	0.130715	1.39471	1.53578	0.234105
RLTR1B-int	0.44188	0.50787	0.792536	0.529347	0.113572	0.0133669	1.41344	1.29976	0.181458	0.43628	0.151199	0.22232	0.517681	1.17363	0.696971	0.548097	1.01587	1.64762	0.761616	0.919478	-0.00258333	0.221473	0.214566	0.0907778	-0.0202649	0.501813	0.0529844	0.184839	0.171549	0.665802	1.0092	-0.0903421
RLTR1C	-0.392678	-1.46521	-0.718329	0.143814	0.101919	0.0790493	0.826766	0.27378	0.0166505	-0.301755	-0.266754	-1.0285	-0.045506	-0.155527	-0.385136	-0.28465	0.145753	0.412526	-0.45588	-0.0859741	0.0183519	0.154422	-0.0437552	0.0103659	0.0780236	0.0708272	-0.0508127	-0.0455412	-0.0726837	-0.458129	0.535281	-0.303494
RLTR1D	0.439059	-0.838714	-0.128218	0.463586	0.0685689	0.122166	1.13688	0.837318	0.0507433	0.0965865	0.0673447	-0.506348	0.307119	0.570059	0.151605	-0.0632546	0.679031	1.04435	0.101405	0.22846	0.058214	0.240032	0.067857	0.14918	0.146048	0.676427	0.0928389	0.249129	0.131536	0.771252	1.1943	-0.0714472
RLTR1D2_MM	0.458805	-0.538384	0.508756	1.08922	0.0572558	0.256548	1.94937	1.72252	0.218984	0.369509	0.0830695	0.438839	0.703035	0.950988	0.561583	0.328947	0.843657	1.38581	0.572143	0.668799	0.224841	0.497341	0.207782	0.237552	0.111673	1.56015	0.292343	0.568665	0.553359	1.05461	1.11112	0.312753
RLTR1F_Mm	0.249051	-0.376122	0.791439	0.797422	0.434856	0.201825	1.82587	1.76902	0.22869	0.229713	0.146772	-0.082157	0.4126	2.03447	0.750086	0.342993	1.53999	2.41671	0.738077	0.925987	0.111908	0.413238	0.1947	0.0469279	0.0956936	1.26312	0.0645742	0.470643	0.434741	1.27282	1.82176	0.363254
RLTR20A	0.527985	-0.450349	-0.401911	0.0631237	0.100737	0.178537	-0.11734	0.0222467	-0.0313713	-0.0464585	-0.0418222	-0.553396	0.170564	0.144926	-0.123927	-0.0751627	0.215902	0.00580335	0.184255	0.0719974	0.0391053	-0.00367092	-0.153168	0.0257569	0.0207217	0.361746	0.0829183	0.10302	0.115922	1.32635	1.08393	0.205056
RLTR20A2	0.342638	-0.25557	-0.458673	0.0496723	0.116314	0.267887	-0.0497923	-0.018095	0.0186091	0.0356813	0.13726	-0.681268	0.196036	0.059821	0.0416221	-0.0795158	0.207336	0.120198	0.251175	0.270391	0.0977867	0.00105452	-0.0619963	0.102013	0.210602	0.216881	0.0675258	0.180062	0.139265	0.886083	0.813442	0.164635
RLTR20A2B_MM	0.571087	0.190913	0.385283	0.178983	0.265182	0.298695	-0.0289253	0.0936845	-0.0329573	-0.000639618	0.0569511	-0.569004	0.282354	0.226875	0.483991	0.12261	0.290658	0.0496059	0.665716	0.502782	0.12142	0.0971948	-0.0285697	0.26984	0.257091	0.290487	0.111929	0.381528	0.282447	0.841041	0.679107	0.549896
RLTR20A3_MM	0.278779	-0.512825	-0.209437	0.0288132	0.204632	0.218192	-0.0953089	-0.0630748	-0.0214408	-0.131769	0.00871487	-0.812058	0.142413	0.116024	0.0157474	0.138255	0.156665	0.0368009	0.133328	0.00508881	0.0980615	-0.0152249	-0.0696425	0.129454	0.0995338	0.136316	0.0384807	0.10175	0.0378586	0.642125	0.624926	0.193733
RLTR20A4	0.0371366	-0.414378	-0.406756	0.118049	0.0739506	0.12466	0.0108639	0.0784237	-0.154963	0.0565117	-0.115409	-0.630158	0.0248937	-0.112688	-0.326369	0.0150286	0.113292	-0.0925403	0.0956399	0.0235435	0.199707	0.180977	-0.0202208	0.0693803	0.130963	0.0377507	-0.00902341	0.100263	0.0677613	0.581948	0.584248	0.16652
RLTR20B1	0.126868	-0.59375	-0.187691	0.178387	0.0905016	0.114181	-0.111851	-0.0830001	0.0168682	-0.0125727	-0.0800491	-0.699069	0.0718246	0.139519	0.00239545	0.026899	0.179867	0.0869665	0.0569179	-0.081886	0.0562491	0.00705086	-0.0436155	0.253067	0.205968	0.15876	0.028083	0.153294	0.0928239	0.459595	0.459665	0.0992615
RLTR20B2	0.150656	-0.581517	-0.382369	0.0394491	0.145106	0.163526	-0.103275	-0.0737523	0.072076	-0.103203	-0.0711407	-0.602778	0.0633624	-0.0510568	-0.127087	-0.0725497	0.0837058	-0.0686333	0.0485668	-0.052308	0.0507548	-0.0137281	0.0689009	0.0872382	0.157155	0.126449	0.026479	0.169737	0.100691	0.469493	0.562536	0.100084
RLTR20B3	0.100339	-0.371944	0.104355	-0.0136242	0.141359	0.16501	-0.153835	-0.066695	-0.0218406	-0.233501	-0.0573412	-0.430243	0.0864835	0.0931397	0.176884	-0.0144935	0.103726	-0.0839131	0.339921	0.112432	0.0397509	0.0267981	0.000284951	0.0685742	0.0983084	0.0444979	0.0610526	0.230513	0.160742	0.616278	0.570046	0.277681
RLTR20B3A_MM	0.402115	0.132958	0.384675	0.0580519	0.108182	0.0623073	-0.00970169	0.123806	0.0155755	-0.11907	0.0295691	-0.0916492	0.102565	0.377467	0.288168	0.189335	0.240743	0.0224029	0.301668	0.197165	0.00531417	-0.0187608	-0.120652	0.137685	0.128249	0.0560266	0.0168903	0.188016	0.110268	0.829137	0.583407	0.537666
RLTR20B4_MM	0.255804	-0.224609	0.364534	0.0289043	0.133142	0.250698	-0.090532	0.00978184	0.044912	-0.144784	-0.00850172	-0.421477	0.137554	0.202903	0.419621	0.169979	0.13611	-0.0696087	0.359109	0.167529	0.0978033	-0.0311208	-0.04553	0.0894314	0.124827	0.185103	0.00637153	0.172591	0.1784	0.819376	0.956801	0.342619
RLTR20B5_MM	0.34844	-0.194467	-0.0698147	-0.032583	0.12851	0.162879	-0.0283933	-0.0723775	0.0471781	-0.221736	0.039963	-0.555877	0.108232	0.252955	-0.0487246	0.0839519	0.204073	-0.050785	0.164013	0.127087	0.0874961	0.0254535	-0.0879558	0.0163554	0.0703479	0.126531	0.0241934	0.0962036	0.0836473	0.807141	0.518113	0.304439
RLTR20C	0.130809	-0.110718	0.656382	-0.0349157	0.155043	0.191962	-0.184123	-0.0831016	0.0398826	-0.0538853	0.119777	-0.705821	0.259108	0.437631	0.422226	0.384139	-0.0510664	-0.049213	0.0899421	0.0595419	0.0549399	-0.0777599	-0.187809	0.129106	0.0454902	0.15893	0.158993	0.0972932	0.106771	0.28366	0.439767	0.365109
RLTR20C1_MM	0.470383	-0.180677	-0.107143	0.146347	0.274351	0.27282	0.0960776	0.225553	0.0210609	0.0927843	0.0599697	-0.340604	0.260114	0.330906	0.255751	0.0591894	0.313922	0.182621	0.507737	0.273122	0.0934676	0.0827091	-0.00993591	0.286934	0.249526	0.37921	0.104208	0.441899	0.223733	0.929063	1.04712	0.194324
RLTR20C2_MM	0.284295	-0.607227	-0.239865	0.135006	0.280616	0.270361	-0.0413519	0.126392	-0.052195	-0.0196163	-0.0259596	-0.410408	0.188429	0.0660818	0.178888	-0.034705	0.364728	0.096447	0.38111	0.181775	0.119242	0.0754048	0.030136	0.197563	0.230216	0.189129	0.135868	0.503884	0.280348	0.710141	0.772553	0.149006
RLTR20D	0.514694	-0.0457572	0.559381	0.181559	0.28101	0.294188	0.101359	0.349003	0.0480607	-0.0507397	-0.0183271	-0.422479	0.28035	0.360648	0.590642	0.135983	0.302679	0.0740002	0.698847	0.542125	0.149342	0.0774367	-0.0640076	0.290297	0.287508	0.339873	0.0867915	0.458642	0.281998	0.824867	0.68136	0.475349
RLTR21	-0.965378	-1.55262	-1.5041	-0.486294	-0.308447	-0.707064	-0.359203	-0.505661	-0.287462	-0.812821	-0.506537	-0.980938	-0.73357	-0.790706	-1.09601	-0.707245	-0.312727	-0.589415	-0.853935	-0.462071	-0.422812	-0.13076	-0.343846	-0.39809	-0.308818	-0.798069	-0.338111	-0.643987	-0.734524	-0.81992	-0.874409	-0.467452
RLTR22_Mur	-1.2148	-1.1273	-1.02646	-0.376487	-0.214176	-0.388806	0.180966	-0.43454	-0.0116209	-0.576174	-0.225012	-1.22134	-0.596461	-0.692727	-1.16338	-0.3728	-0.421495	-0.755952	-0.732156	-0.32338	-0.0356819	-0.0561786	-0.177151	-0.187291	-0.266312	-0.527212	-0.237154	-0.899174	-0.649793	-1.29256	-1.07565	-0.315599
RLTR22_Mus	-1.43122	-1.46841	-1.71388	-0.602237	-0.449366	-0.823714	-0.214747	-0.740449	-0.463399	-0.94317	-0.62496	-1.40275	-1.06459	-1.04198	-1.72004	-0.808658	-0.800986	-0.899764	-1.09852	-0.350993	-0.406641	-0.189415	-0.471253	-0.614247	-0.480304	-0.958605	-0.27464	-1.34299	-1.08707	-1.60456	-1.42196	-0.68083
RLTR23	0.838543	0.0751796	-0.0390207	0.414584	0.221528	-0.0473196	0.468366	0.603249	0.12301	0.0264649	0.11711	-0.336315	0.339403	1.58879	0.320885	0.362766	1.28919	1.14058	0.653026	0.943547	0.160377	0.0943048	0.0175701	0.182572	0.238799	0.777793	0.0119093	0.187547	0.0107832	-0.0598202	-0.637639	0.513144
RLTR24	0.202909	-0.120965	-0.17405	0.0279474	0.126222	0.100193	0.0758436	0.0121501	0.101152	-0.10269	0.159547	-1.2008	-0.0114047	0.578199	-0.41059	0.327054	0.504284	-0.0137566	-0.204537	0.104708	0.189621	0.110673	-0.106584	0.169919	0.221819	0.115455	0.050369	-0.168836	-0.0898878	-0.316384	-0.363419	-0.0291559
RLTR24B_MM	-0.403328	-1.19246	-0.972207	-0.0136251	0.150478	0.0766683	0.0251665	-0.239388	0.180142	0.0621062	-0.0950898	-1.31381	-0.203789	-0.0478892	-1.02261	0.181956	0.211749	-0.233295	-0.474614	-0.139644	0.17663	-0.0103142	-0.173206	-0.0977253	0.0231145	-0.0669802	-0.0132848	-0.378797	-0.30283	-1.26341	-0.809769	-0.0475351
RLTR25A	-0.0890767	-0.637958	-0.749185	0.183465	-0.0167294	-0.121476	0.539984	0.101377	0.0810243	-0.154677	-0.0562731	-1.02286	-0.131663	0.441908	-0.63349	-0.00571297	0.302929	-0.16078	-0.5756	-0.20066	0.136863	0.0948783	-0.0951854	-0.009371	-0.0404259	0.16365	-0.0484976	-0.319886	-0.25608	-0.777576	-0.894107	0.111356
RLTR25B	0.0146964	-0.451899	-0.77144	0.166017	-0.0109974	-0.134816	0.408812	0.0617005	0.0715893	-0.240585	-0.00473292	-0.957316	-0.0494343	0.290915	-0.622256	-0.0589319	0.232412	-0.20765	-0.578229	-0.240451	0.136952	0.11123	-0.0567786	-0.0288233	-0.0424332	0.0916553	-0.0816609	-0.234113	-0.193615	-0.730703	-0.86551	0.139849
RLTR26	0.67316	0.295259	-0.166542	0.18748	0.150456	0.0552756	0.0940821	0.345122	-0.0488301	-0.27501	-0.127396	0.879173	0.351746	0.252596	0.161366	-0.141404	0.465459	0.20754	0.785731	0.258888	-0.0209578	-0.0380486	0.141175	0.18829	0.15742	0.374741	0.0667762	0.49292	0.344258	0.584839	-0.156254	0.523435
RLTR26B_MM	0.540443	-0.109579	-0.327794	0.129576	0.232024	0.206213	-0.0191266	0.251831	-0.108295	-0.264026	-0.185023	0.76238	0.388306	-0.0384755	0.118712	-0.192862	0.186336	0.0526275	0.657347	0.0235973	0.114261	0.0400995	0.276093	0.206987	0.253006	0.288613	0.0435317	0.531065	0.399558	-0.0721959	-0.219629	0.208361
RLTR26C_MM	0.429999	0.0269912	-0.131577	0.0924228	0.181333	0.299818	0.00652383	0.244036	-0.0568417	-0.269171	-0.00874097	0.461891	0.257042	0.102284	0.0645592	-0.101577	0.35979	0.0381472	0.627567	0.119584	0.127846	0.02597	0.392625	0.210524	0.208203	0.303783	0.0861488	0.567187	0.421378	0.175649	0.145914	0.364161
RLTR26D_MM	0.275535	-0.181603	-0.222646	0.0353629	0.25928	0.289012	-0.0774749	0.145558	-0.129225	-0.245214	-0.251562	0.583212	0.287974	-0.000348755	-0.00171755	-0.0804668	0.147127	-0.00715698	0.600371	-0.0634825	0.0782891	0.000914869	0.211373	0.0839747	0.168796	0.18413	0.156037	0.559723	0.394785	-0.288361	-0.173036	0.226435
RLTR26_Mus	0.650302	0.518589	-0.03511	0.146971	0.223894	0.0836348	-0.033208	0.353518	-0.14335	-0.374613	-0.132004	1.12092	0.375729	0.0681476	0.270737	-0.192255	0.296896	0.292877	1.1335	0.407399	-0.0826578	-0.00261966	0.40436	0.153739	0.170472	0.300895	0.0156651	0.637903	0.488135	0.631192	-0.0447514	0.476931
RLTR27	0.222169	-0.226515	-0.216263	0.344157	0.0382627	-0.0797056	0.674719	1.08521	-0.215188	-0.419901	-0.466931	1.39294	0.303287	-0.15975	0.372469	-0.505529	0.239233	0.438188	1.06719	0.452578	-0.284748	0.109858	0.911402	0.0793579	0.108127	0.582189	-0.0244201	0.640262	0.520129	0.832403	1.58174	0.0573614
RLTR28	0.405676	-0.21999	-0.445859	0.0829298	0.171503	0.251736	-0.00823593	-0.0384609	0.0155838	-0.0327002	0.0921285	-0.931991	0.170319	0.384297	-0.219201	0.13197	0.336196	0.0181122	-0.0705293	0.106686	0.235882	0.057963	-0.147649	0.12378	0.160384	0.338325	0.0635721	0.0934306	0.0550891	1.10034	0.555574	0.172486
RLTR28B	0.33941	-0.38533	-0.488333	0.0686505	0.154757	0.09162	-0.0968609	-0.101787	-0.00620902	-0.0452607	0.10173	-0.873593	0.00582355	0.231113	-0.263591	0.190981	0.259751	-0.0824395	-0.040653	-0.0614884	0.174604	-0.0122283	-0.02696	0.00756932	0.0215124	0.258368	0.0164913	-0.00856191	-0.0651571	0.375338	-0.0103871	0.275441
RLTR30	0.330135	-0.442909	-0.163403	0.151326	0.229608	0.176936	-0.0527276	0.076193	0.0457931	0.0301628	-0.238681	-0.852949	0.194772	0.142519	0.0331165	0.0902496	0.321998	0.0814562	0.298991	0.131513	0.244266	0.106887	0.125226	0.201233	0.240028	0.314884	0.0346875	0.199427	0.0613641	0.0683563	-0.317836	0.1938
RLTR30B_MM	0.188822	-0.465486	-0.520884	0.322953	0.212872	-0.00964485	0.150966	0.0793866	-0.0328011	-0.195335	0.0464855	-0.884569	0.140388	0.145619	-0.172658	0.0493105	0.32222	-0.0773875	0.116802	-0.0313712	0.209577	0.0520574	-0.181418	0.141382	0.19834	0.309838	-0.0336844	0.054876	-0.023937	-0.482395	-0.930834	0.438204
RLTR30C_MM	-0.169747	-1.10836	-0.745336	-0.0116235	0.25548	0.0904856	0.0151687	0.0636936	-0.132521	-0.425981	-0.128334	-1.30297	-0.157741	-0.080963	-0.3925	-0.0312463	0.19586	-0.242801	-0.186157	-0.0197438	0.173924	-0.145194	-0.195042	0.0776086	0.0154487	-0.051094	0.0384068	0.139234	-0.0198316	-1.26437	-1.06974	0.0170852
RLTR30D2_MM	0.238608	-0.814009	-0.633491	0.258832	0.0632791	0.0158369	0.160054	0.139424	0.046293	0.0157117	0.112923	-1.02657	0.109032	0.415801	-0.43492	0.0139409	0.552994	0.0930595	-0.291313	-0.068506	0.120143	0.0805714	-0.194262	0.15072	0.160271	0.0834012	-0.0324282	-0.10195	-0.156758	-0.861015	-0.708055	-0.0166962
RLTR30D_MM	-0.207107	-1.09591	-0.688481	-0.0638847	0.256251	0.228475	0.0235616	-0.112895	-0.0104042	-0.282815	0.133538	-1.08701	0.101748	-0.160982	-0.599628	-0.0788921	0.0484563	-0.161113	-0.47575	-0.487164	0.208957	0.0256741	-0.133483	0.0133309	0.12537	0.0584947	0.0531938	-0.109965	-0.0944435	-1.04202	-0.946758	0.0595253
RLTR30E_MM	-0.0469246	-0.869013	0.124658	0.198033	0.11261	-0.0147053	0.208004	0.145689	-0.124081	-0.047071	0.139538	-0.983724	0.0358366	0.311948	-0.337248	-0.112072	0.278873	-0.112124	0.0897463	-0.108928	0.145057	-0.0682465	-0.284396	0.0865833	0.15186	0.222623	0.0889393	-0.0278625	-0.0525798	-0.197986	-0.379256	0.464964
RLTR31A_Mm	0.0735794	0.0389755	0.354697	-0.0206827	0.0539872	-0.140628	-0.05688	2.07488e-05	-0.0304537	-0.275309	-0.0673325	0.263535	0.111044	0.100719	0.096293	0.220325	0.207391	-0.0816428	0.285952	0.333206	-0.0627949	0.0558332	0.0151082	-0.0472942	-0.0445153	-0.226332	-0.249321	-0.124816	-0.0962592	0.84007	0.994561	0.207374
RLTR31B2	-0.087396	-0.618502	-0.428399	0.0590214	0.125267	0.0942287	-0.0652282	-0.209783	0.0709941	0.12027	0.0428676	-1.3173	-0.0622825	0.154333	-0.431993	0.167127	0.0553837	-0.210284	-0.279852	-0.0779025	0.219535	0.0699145	-0.0367515	0.101951	0.149736	0.136316	0.0693766	-0.0517641	-0.00690984	-0.0552827	0.177652	0.121411
RLTR31B_Mm	-0.174619	0.0617245	0.0826054	-0.072596	0.120361	0.0442457	-0.0644298	0.0453489	0.0124354	-0.287217	-0.00819295	0.746957	0.216361	-0.0201139	-0.0330932	-0.0179442	-0.0661594	-0.247177	0.220005	0.0890013	0.0409767	0.028358	0.336659	0.0608748	0.0356163	-0.0874012	-0.0511919	0.0697512	0.116845	1.0825	1.13247	0.087091
RLTR31C_MM	-0.492277	-0.946146	-0.400431	-0.288651	-0.169786	-0.225651	-0.251029	-0.592663	-0.200284	-0.280083	-0.0541245	-1.51255	-0.303604	-0.408535	-0.729104	-0.101182	-0.371513	-0.558772	-0.57314	-0.295905	-0.046784	-0.168545	-0.267905	-0.230212	-0.155492	-0.220712	-0.241201	-0.466665	-0.298024	0.687842	0.887964	-0.264826
RLTR31D_MM	-0.406097	-1.04663	-0.498152	0.0144519	0.113117	0.0753615	-0.0769631	-0.326695	0.0748105	0.0377895	-0.0785527	-1.10333	-0.0980146	-0.243895	-0.53098	-0.00921513	-0.0646196	-0.323311	-0.430395	-0.160154	0.181968	-0.0202332	-0.0469317	0.0886345	0.0980382	-0.0263039	-0.0224593	-0.187929	-0.0808307	-0.121315	0.176142	-0.00566503
RLTR31M	-0.13193	-0.5503	-0.569996	-0.0583857	0.12146	0.21395	-0.0500979	-0.0587618	0.106509	-0.181877	-0.218611	-0.11467	0.06657	-0.177448	-0.225134	-0.0161795	0.0901192	-0.103523	0.1018	0.0309005	0.097225	0.0123498	-0.0188637	0.0709407	0.0397005	-0.0844627	-0.0965895	0.087678	0.114959	1.11291	0.999184	0.055365
RLTR31_Mm	-0.438397	-0.716882	-0.4365	-0.0613569	0.0552911	-0.0789011	-0.174335	-0.208939	-0.0147471	-0.187995	-0.188815	0.0934253	-0.0864937	-0.289173	-0.394371	-0.0912409	-0.222735	-0.307147	-0.347909	-0.311595	-0.00607383	-0.0551617	-0.0187348	-0.0263475	-0.211583	-0.270699	-0.213412	-0.19859	-0.125615	0.211912	0.52009	-0.0574652
RLTR31_Mur	-0.21782	-0.597005	-0.484248	-0.00208732	0.0791742	0.116863	-0.0269067	-0.117874	0.0027298	-0.238738	-0.0804651	-0.0898667	0.0637092	-0.0677829	-0.199557	0.0379928	0.080393	-0.218015	-0.182166	-0.0614029	0.0846775	-0.0423785	0.027996	-0.0318997	0.0525073	-0.0688765	-0.050394	-0.0205669	-0.00524461	0.912088	0.909831	0.146206
RLTR33	-0.0155769	-0.816634	-0.549306	0.47419	0.350435	0.145196	0.25858	0.234411	0.277664	0.186929	0.179523	-1.0261	0.0632905	0.395435	-0.257522	0.224959	0.610338	0.290374	0.13726	0.467995	0.330905	0.370257	0.189942	0.518558	0.640404	0.195436	0.375008	0.154816	0.102718	-1.12586	-0.921759	0.137945
RLTR34B_MM	0.375409	-0.047404	0.187916	0.103434	0.211313	0.175424	0.0401527	0.160774	-0.0426619	-0.046399	-0.0562727	-0.27624	0.327856	0.330881	0.385132	0.093508	0.266647	0.0585997	0.576276	0.351857	0.0971651	-0.0357428	-0.183856	0.124048	0.207634	0.229485	0.0234514	0.33561	0.163356	0.724742	0.476056	0.17851
RLTR34C_MM	0.0278847	-0.516004	-0.294975	0.0389848	0.170209	0.202096	0.0214203	0.13599	-0.121289	-0.175114	-0.135549	0.229295	0.265544	-0.0570811	-0.0612768	-0.118921	0.0858448	-0.153418	0.459803	-0.0788401	0.0684601	-0.100218	0.0185694	0.0763055	0.073475	0.0804757	-0.00149547	0.280527	0.139513	0.630545	0.771241	0.155066
RLTR34D_MM	0.239512	-0.0431518	0.518074	-0.0148181	0.292741	0.237995	0.0421215	0.0726486	-0.00943236	-0.294145	0.00364742	0.201599	0.240506	0.375882	0.527653	0.373726	0.431763	0.0751317	0.594864	0.164975	0.106374	-0.0898853	-0.00837379	0.0723048	0.127495	0.105785	0.00886874	0.224628	0.148231	0.574906	0.718039	0.259252
RLTR35B_MM	0.284525	-0.190991	-0.261046	0.0126501	0.0433063	0.119508	-0.187131	-0.0812892	-0.216236	-0.137358	-0.0118054	-0.711238	0.0357147	0.502308	-0.051389	0.177962	0.275962	-0.0293039	0.0361004	0.132748	0.105007	-0.0896328	-0.222235	0.105938	0.14337	0.22277	0.0379423	0.0391368	-0.0883426	0.411138	0.045036	0.229813
RLTR40	-0.637553	-1.34368	-1.11508	-0.10669	0.0633794	-0.0594235	-0.0123713	-0.287505	0.0544247	-0.082602	-0.0613097	-1.13864	-0.365959	-0.346478	-1.01209	-0.206691	-0.0319011	-0.441379	-0.454888	-0.252263	0.183107	0.131011	-0.078386	0.0177892	0.0171206	-0.169977	0.0113151	-0.352838	-0.135227	-0.828085	-0.462965	-0.134412
RLTR41	1.07916	0.317805	0.413075	0.389343	0.0360011	-0.0219321	0.701582	0.885602	0.0656569	-0.073578	0.0180592	-0.550222	0.316827	1.44877	0.428599	0.337036	1.19649	0.896543	0.603156	0.831012	0.0701578	0.168344	-0.168542	0.148752	0.1876	0.785601	0.0206446	0.332602	0.0832479	0.562717	-0.49954	0.805475
RLTR41A2	1.29359	0.58286	0.535475	0.286083	0.0134539	-0.0532712	0.311959	0.562844	0.0816317	-0.168638	0.0364601	-0.512922	0.261059	1.47902	0.488431	0.348896	1.17302	0.812045	0.936374	1.12919	-0.0289552	0.105895	-0.10908	0.154039	0.131698	0.563777	-0.0289911	0.314496	0.132196	0.638174	-0.286328	0.963917
RLTR41B	0.318154	0.662757	0.915964	0.173481	0.199639	0.261355	0.739997	0.257162	0.151423	-0.039312	0.0126941	-1.00905	0.232761	1.08491	0.17358	0.617809	0.767292	0.763992	-0.0119313	0.215972	0.189488	0.182511	-0.146568	0.0802217	0.293758	0.444083	0.0466688	-0.0418995	-0.0756865	-0.272659	0.297608	0.125221
RLTR41C	1.35762	1.00917	0.290734	0.414792	-0.236293	-0.261065	0.770829	1.19591	0.0453284	0.00701642	0.0858538	-1.13098	0.196383	1.80204	0.311507	0.456255	1.26676	0.897666	0.421157	0.552681	0.198527	0.212551	-0.145576	0.0223422	0.0388122	1.2879	-0.0484249	0.239799	-0.0140875	0.75557	-0.762054	1.61385
RLTR42-int	-0.044919	-0.699149	-0.740965	-0.104803	0.0140945	-0.0131697	-0.106265	-0.153942	0.108357	-0.172973	0.0185064	-1.03299	-0.0863107	0.0298726	-0.524629	-0.0821521	0.190821	-0.262948	-0.190741	-0.172156	0.0936655	0.00882908	-0.0869291	0.0337968	0.00526629	-0.0555588	-0.0884873	-0.208842	-0.265018	-0.46082	-0.408787	-0.115575
RLTR43C	-0.599343	-1.63978	-0.723122	0.452938	0.150728	0.117082	0.697188	0.482382	-0.187489	-0.258816	-0.184282	-0.745238	0.257627	-0.385982	-0.222397	-0.170785	-0.0361266	-0.183159	-0.307488	-0.259573	0.115383	0.1244	-0.16972	0.0590904	0.117719	0.0617846	0.195391	0.326531	0.155077	-0.321923	-0.0799338	-0.0737523
RLTR44-int	-1.0161	-1.9721	-0.796083	0.386854	-0.226074	-0.317007	1.41946	1.23533	-0.354295	-0.438781	-0.506632	-0.653177	-0.047433	-0.800883	-0.387338	-0.648127	-0.267764	-0.243536	-0.446316	-0.386877	-0.278567	0.155018	-0.0663234	-0.2982	-0.209853	1.0439	-0.0540273	0.0720199	-0.0559148	-1.05864	0.318339	-0.318656
RLTR44A	0.526196	0.123146	0.0499014	0.598575	0.257737	0.121339	1.1439	1.51102	-0.0866689	0.0289595	-0.204173	1.36377	0.434935	0.288979	0.649642	-0.261323	0.423398	0.565737	1.78334	1.29013	-0.104901	0.187862	0.892319	0.153583	0.191653	1.12101	0.0926432	0.918946	0.825829	1.24492	2.21646	0.289932
RLTR44B	0.244549	-0.0347783	0.00461576	0.377722	0.121069	-0.0563765	0.951424	1.37558	-0.117064	-0.348979	-0.251321	0.98738	0.165793	-0.0801312	0.375159	-0.492772	0.0999819	0.265839	1.33604	0.861494	-0.309999	0.0767255	0.700487	-0.0996105	0.0150041	0.681795	0.0271781	0.628466	0.483228	1.43414	1.99278	0.19831
RLTR44C	0.829493	0.293388	0.235186	0.417167	0.201242	0.170262	0.96834	1.03955	0.0206535	0.080418	0.100067	1.21676	0.471887	0.629503	0.36908	-0.0125841	0.557569	0.960125	1.35444	1.08678	0.0387396	0.30617	0.647608	0.22034	0.0785971	0.977106	0.0353199	0.696661	0.702474	2.55802	2.19144	0.911849
RLTR44D	0.634968	0.537357	0.442595	0.132977	0.101134	0.182847	0.928922	1.09255	-0.359935	-0.078244	-0.0327632	1.22923	0.405231	0.714624	0.422846	0.02424	0.674596	0.605195	1.33786	1.1332	-0.0187865	0.166516	0.677039	0.10565	0.089354	0.895997	-0.00497468	0.609529	0.613782	2.26879	2.24151	0.504134
RLTR44E	1.24567	0.88323	0.941512	0.625969	0.0273328	0.219792	1.09153	1.43936	0.163953	0.824812	0.0348708	1.59135	0.541885	1.14848	1.02338	0.428781	0.72321	0.86309	1.75228	1.59784	0.0319044	0.304052	1.12026	0.403018	0.338576	1.27361	0.161603	0.971282	0.894594	2.69361	2.47412	0.928515
RLTR45	0.573847	-0.685578	-0.436025	0.617445	-0.0528165	-0.201734	1.01194	1.02433	-0.162386	-0.301312	-0.398991	0.0553906	0.140706	0.215755	0.185799	-0.346563	0.352961	0.73928	0.0774282	0.00891399	-0.226903	0.226704	-0.0679356	-0.0201751	-0.0450268	0.908718	-0.0228441	0.381825	0.235615	2.12492	1.14058	-0.0909205
RLTR45-int	-0.166549	-0.635356	-0.380337	0.499056	-0.133437	-0.329448	1.29007	0.84683	0.131885	-0.134694	-0.00147226	0.131045	-0.0534038	0.397034	0.0699029	-0.192003	0.190645	0.734891	0.00881055	0.236955	-0.0730188	0.310649	0.0714549	-0.070685	-0.163984	0.0849894	-0.0827429	-0.28009	-0.233307	-0.349316	0.334101	-0.446212
RLTR46A	0.20774	0.165342	-0.102911	1.14259	-0.0276935	0.0935954	2.02896	2.12465	-0.164534	-0.0978265	-0.106402	1.02361	0.454807	-0.398573	0.289731	-0.300657	0.112898	0.373264	1.13959	0.632124	0.0292317	0.298267	0.606984	0.0169156	0.253339	1.05325	0.327729	0.928448	0.741873	0.367392	1.47629	0.220332
RLTR46B	0.915256	0.796516	0.59231	0.455347	-0.117159	-0.115758	0.632727	0.928293	-0.224047	-0.353282	-0.108004	0.603041	0.485555	0.555075	0.76839	0.327331	0.599631	1.01485	1.32364	1.7988	-0.148209	0.0675643	-0.0835541	0.161407	-0.0430609	0.437638	-0.0291289	0.234398	0.0982061	1.45125	0.192605	0.560025
RLTR47	-0.591338	-1.15255	-1.09803	-0.0566047	0.00477224	-0.0381257	0.217233	-0.185679	-0.148069	-0.382418	-0.14903	-1.69701	-0.274497	-0.0663863	-0.909614	-0.0114022	0.0813445	-0.334436	-0.464273	-0.206711	0.0501008	0.13055	-0.115024	-0.0219375	-0.0640209	-0.121835	0.00677605	-0.298944	-0.24072	-0.670493	-0.662366	-0.00699135
RLTR48A	-0.183815	-1.21509	-0.728059	0.266221	0.19538	0.105111	0.425883	0.11528	0.0658289	-0.0528852	-0.022486	-1.16975	0.00247253	-0.0457365	-0.51837	-0.164634	0.219425	0.012086	-0.312708	-0.0206152	0.132863	0.157998	-0.132301	0.103405	0.129907	0.0906032	0.0885319	-0.00789047	0.00504298	-0.804379	-0.492331	-0.0869227
RLTR48B	0.536983	1.37317	1.76872	0.35601	-0.0563182	0.206834	0.480149	0.538324	0.169144	-0.00174751	0.15095	-0.75186	0.18798	1.26682	0.938722	1.22239	0.659748	0.637389	0.548481	0.966873	0.157713	0.136712	-0.23337	0.203313	0.0995232	0.34237	0.0295888	-0.0715785	-0.0122644	0.323921	0.550505	0.152986
RLTR48C	0.0255392	-0.45753	-0.231248	0.1267	0.101389	0.0572389	0.280167	0.144785	0.159259	0.159223	0.0670723	-1.19752	0.129969	0.565204	-0.193011	0.21161	0.390407	0.0232185	-0.205875	0.0533837	0.0970631	0.0139333	-0.293419	-0.0129736	0.0931523	0.129709	0.0590407	-0.172433	-0.184014	-0.551886	-0.512718	-0.0761227
RLTR49	0.34406	-0.494312	-0.177674	0.13763	0.351853	0.300769	0.105399	0.142991	0.0929674	-0.082119	0.0702642	-0.986542	0.262951	0.517659	-0.0270378	0.284351	0.425255	0.335893	0.205016	0.180564	0.263925	0.194097	-0.00972681	0.242922	0.232529	0.254061	0.0727217	0.17726	0.083749	-0.258167	-0.268987	0.0625694
RLTR4_MM-int	0.454943	2.02477	1.75576	0.182259	-0.0136411	0.391827	0.987214	1.11847	-0.105871	0.222111	0.038788	0.993711	0.411051	0.53925	1.44505	0.462335	0.394301	1.16873	0.926707	0.947805	-0.0267053	0.0533208	0.497993	0.137914	0.377412	0.616222	0.206008	0.201564	0.170947	1.29522	1.09118	0.19042
RLTR4_Mm	0.744051	1.38693	1.49644	-0.162042	-0.381755	0.541851	1.36685	1.08714	-0.710579	0.197107	0.0488788	1.65404	0.285809	0.861517	1.38798	0.582913	0.471238	1.7998	0.889392	0.952757	-0.382879	0.0205859	0.368442	-0.112439	0.126706	0.714364	0.425815	-0.284724	-0.115667	1.79845	2.1118	-0.129129
RLTR50A	-0.364404	-0.583956	-0.307366	0.0208541	-0.177963	-0.0401915	0.699274	0.309814	-0.044673	-0.565389	-0.243254	-0.512411	0.140852	-0.311345	-0.169317	-0.301995	-0.162564	-0.291295	-0.189968	-0.0795419	-0.235644	0.150469	-0.075627	-0.129169	-0.121476	0.307842	-0.0976648	-0.0519514	-0.0743823	0.39451	1.11558	-0.159473
RLTR50B	-0.337585	-1.56499	-0.563413	0.248999	0.105078	0.082365	0.905629	0.620736	-0.194467	-0.39608	-0.348888	-0.225074	0.262665	-0.323594	-0.0468569	-0.396192	0.0733247	0.171635	-0.00553145	-0.0930752	-0.00279473	0.164382	-0.0765905	0.104681	0.0498409	0.295969	-0.00649643	0.469473	0.220925	-0.0043429	0.852846	-0.182338
RLTR53_Mm	0.658488	-0.061288	-0.064352	0.217079	0.293043	0.245055	-0.100229	0.201969	0.0293546	0.095674	0.0318327	-0.0519236	0.417152	0.579355	0.32652	0.207149	0.619705	0.291874	0.574386	0.282798	0.119302	-0.0337038	0.0907304	0.228872	0.347615	0.438584	0.115726	0.461697	0.256896	0.946901	0.928758	0.263435
RLTR5_Mm	-0.579849	-1.29854	-1.06163	-0.254187	-0.498236	-0.911928	0.304986	0.319137	-0.930442	-1.14121	-1.09047	-0.162369	-0.45227	-0.691227	-0.304785	-0.880458	-0.184154	-0.458007	-0.317292	-0.268371	-1.07412	-0.320309	-0.571652	-0.872797	-0.407455	-0.672657	-0.251082	-0.595478	-0.86307	-0.342132	0.180632	-0.704362
RLTR6-int	-0.588305	-1.0065	-0.511237	0.362276	-0.123012	-0.19383	1.35379	1.50981	-0.342673	-0.293623	-0.32147	1.11274	0.230419	-0.506149	-0.118692	-0.367726	-0.1231	0.512468	0.0765573	-0.21066	-0.279999	0.073757	0.632466	-0.0709409	-0.0110288	0.15945	0.0550112	0.187266	0.305459	-0.76422	1.38873	-0.386653
RLTR6B_Mm	-0.507018	-1.23201	-0.431708	0.36196	-0.208017	-0.204966	1.51753	0.724777	-0.285534	-0.366669	-0.327481	0.412456	0.156192	-0.566462	-0.176326	-0.38081	-0.157056	0.716166	-0.635891	-0.244778	-0.188116	0.0422596	-0.115652	-0.168331	-0.0918245	0.201584	0.109696	-0.19866	-0.146191	-0.490227	0.221009	-0.365503
RLTR6C_Mm	-0.37447	-0.765474	-0.357151	0.095695	-0.410504	-0.378821	1.1814	0.593595	-0.392775	-0.37791	-0.0587118	0.774258	0.333931	0.184187	-0.0142999	-0.46823	0.192622	0.475193	-0.438468	-0.0463342	-0.535863	-0.13187	0.410167	-0.217563	-0.245057	0.336952	-0.0219032	-0.391443	-0.424202	0.175546	0.95188	-0.264536
RLTR6_Mm	0.0800109	-0.545031	-0.313665	0.346841	-0.0338906	-0.0127694	1.24823	0.513824	-0.111641	-0.027498	0.162232	-0.0559284	0.328964	0.117308	-0.124282	-0.0724872	0.103053	1.13885	0.218934	0.244143	0.0309663	0.191949	-0.00687405	0.11581	0.188095	0.709165	0.403732	-0.11832	-0.0133664	-0.00273033	0.534287	-0.189516
RLTR8	-0.0306182	-0.734734	0.0215248	0.16464	0.276123	0.287127	0.246974	0.250907	0.0334922	0.139404	-0.0485981	-0.92601	0.12295	0.0717123	-0.0637587	-0.095063	0.249145	0.169445	-0.0587884	-0.0220686	0.18671	0.164017	0.0487919	0.214005	0.219415	0.281779	0.207396	0.473652	0.301472	-0.202095	0.510931	0.0513198
RLTR9A	1.14601	0.823253	0.216198	0.440624	-0.03046	-0.229969	0.358765	0.672337	0.0619932	-0.218428	-0.0362511	-0.13798	0.294663	1.34284	0.338115	0.348106	0.738881	0.607918	0.592942	0.651822	0.0355928	0.0659464	-0.218494	0.103734	0.126575	0.710349	-0.000865142	0.204718	-0.043604	0.360485	-0.704103	0.691685
RLTR9A2	1.31935	1.2316	0.139392	0.47544	-0.0338038	-0.280178	0.5242	0.859387	-0.077172	-0.263616	0.0862217	-0.565751	0.341345	1.46981	0.260574	0.230554	0.73203	0.495595	0.710846	0.737176	0.041079	0.113953	0.0540526	0.00150131	-0.0157781	1.01658	-0.0289621	0.260707	0.0190661	0.659701	-0.82558	1.39695
RLTR9A3	0.851583	0.640643	-0.28254	0.279696	-0.000658286	-0.0860149	0.490094	0.458421	0.0469093	-0.283834	-0.0597994	-1.03096	0.189612	0.67488	-0.29124	0.110804	0.375274	0.206583	0.0308555	0.123323	0.173325	0.191604	-0.0542577	0.0562184	-0.0193367	0.957175	0.0459794	0.0936606	-0.112648	0.133598	-0.753376	1.21484
RLTR9A3A	1.04706	0.767693	-0.198547	0.359846	0.0858283	-0.114823	0.452267	0.454664	0.00386243	-0.157181	-0.0888364	-0.862212	0.253576	1.06481	0.0133479	0.131608	0.41193	0.654751	0.424303	0.663371	0.144614	0.236896	0.000254079	-0.00803391	-0.0564326	0.78605	0.0833247	0.134335	0.00353271	0.0960349	-0.820687	1.08709
RLTR9A3B	0.939061	0.600228	-0.159742	0.369683	0.00246581	-0.064815	0.285817	0.301459	-0.0223828	-0.379626	-0.168192	-0.861705	0.182124	0.782702	0.0811273	0.211096	0.339251	0.125239	0.145955	0.232198	0.105386	0.130771	-0.118765	0.00458254	0.0348107	0.679521	-0.0319662	0.0777683	-0.0946146	0.155425	-0.730377	0.821658
RLTR9B	1.31459	1.08419	0.340061	0.607249	0.100827	-0.0929556	0.524721	0.783317	0.243815	-0.0137569	0.0547585	-0.364778	0.482152	1.083	0.475306	0.237646	0.629823	0.560543	0.888358	0.648358	0.159638	0.240317	0.158838	0.233163	0.228648	1.09567	0.0212458	0.557213	0.255303	0.808427	-0.456948	1.16318
RLTR9B2	1.05981	1.18929	0.0207299	0.5051	-0.325388	-0.463812	0.751139	0.905507	-0.0932252	-0.312595	-0.138765	-0.642603	0.228224	1.1584	0.0906726	-0.137458	0.49392	0.506245	0.276347	0.266322	-0.127917	0.116256	-0.0629378	-0.0838095	-0.168857	1.11128	-0.0682416	0.0977681	-0.0513474	0.262962	-0.864427	1.51098
RLTR9C	0.445903	0.0244487	-0.794986	-0.00735661	-0.265158	-0.667976	0.30875	0.3961	-0.587825	-0.87261	-0.699924	-0.934125	-0.363706	0.280218	-0.364774	-0.467587	0.307119	-0.0773459	-0.169931	0.182901	-0.589144	-0.182655	-0.656961	-0.593544	-0.260252	-0.0382508	-0.291201	-0.401984	-0.669645	-0.134727	-1.45744	-0.183933
RLTR9D	1.31521	1.38258	0.585085	0.529756	-0.268347	-0.30632	0.830583	1.1262	0.148285	-0.118594	0.0493443	-0.343926	0.412311	1.64716	0.774533	0.491304	1.06823	0.880114	0.784604	0.938466	-0.00280944	0.139799	-0.115797	0.00269369	-0.0227979	1.18813	-0.0216001	0.262956	0.0262217	1.22214	-0.348409	1.94573
RLTR9D2	1.65597	1.70389	0.594376	0.495085	-0.248187	-0.246224	0.479297	0.873023	0.0448357	-0.0171755	0.104135	-0.356184	0.41561	1.72252	0.694889	0.490111	1.14761	0.871769	0.986737	0.967831	0.0734069	0.196992	0.0965548	0.0995633	0.172624	1.16618	-0.0186795	0.344045	0.0924036	1.17572	-0.325871	2.02374
RLTR9E	1.29011	1.09566	0.490671	0.597266	-0.29145	-0.370304	0.988148	1.2928	0.145235	-0.0995836	0.0210409	-0.0120601	0.415508	1.77758	0.642438	0.62648	1.3521	1.0697	0.838826	1.1888	-0.0357527	0.140188	-0.0943342	0.0914637	-0.0454392	1.18817	-0.0609389	0.182999	0.0163043	1.40156	-0.192296	1.65498
RLTR9F	0.986309	1.11989	0.378165	0.436356	0.0105843	-0.228029	0.603575	0.926393	-0.00859005	-0.228509	-0.166446	0.766127	0.559265	0.89388	0.538022	0.0472591	0.546484	0.481978	0.994282	0.645159	-0.331621	0.0363062	0.219491	-0.0165293	0.0668735	0.871169	-0.108031	0.388527	0.223007	0.9935	-0.308772	0.594478
RLTRETN_Mm	1.56902	1.53827	1.53521	0.665025	0.00312798	0.0535447	1.28066	1.54047	0.17163	0.0459402	0.158035	1.27174	0.788728	1.75885	1.71306	0.831674	0.771883	1.84004	1.55553	2.06275	-0.0502439	0.302317	0.260811	0.184947	0.124334	1.08449	0.192723	0.413585	0.5064	2.25995	1.63808	0.638987
RMER10A	1.22854	0.654506	0.314926	0.303689	0.1844	0.164576	0.0386084	0.280754	0.0634335	0.107907	0.33324	-0.12131	0.489597	1.0739	0.587314	0.420043	0.673534	0.606109	0.472913	0.528045	0.161109	0.0654654	-0.00928368	0.275129	0.303602	0.660209	0.0398034	0.430231	0.315797	1.83475	1.28809	0.717249
RMER10B	1.25008	0.914874	0.551775	0.201893	0.0661985	0.0194387	-0.111221	0.109173	0.103983	0.071946	0.252336	-0.164915	0.478409	1.32958	0.634147	0.560218	0.664411	0.661771	0.298969	0.495136	0.028458	0.00345376	-0.128895	0.203857	0.239448	0.678146	-0.0480119	0.16016	0.0707432	1.76429	0.99193	0.652425
RMER12	-0.677659	-1.23288	-1.0562	-0.049419	0.0425112	-0.120612	0.0216891	-0.206722	0.123145	-0.181402	-0.139214	-0.853825	-0.222539	-0.485346	-0.714993	-0.275242	-0.179469	-0.45781	-0.572835	-0.287635	0.117622	0.111348	0.0611841	-0.0121367	-0.0461861	-0.157986	-0.08064	-0.242903	-0.183426	-0.699001	-0.395987	-0.201316
RMER12B	0.540966	-0.435701	0.0129238	-0.0119054	0.0592347	1.70425	0.511413	0.308146	0.240312	0.228018	0.13254	-0.374139	0.907975	-0.107772	0.0895388	0.257736	0.241979	1.02986	0.36591	0.235629	0.442403	0.982547	0.348844	0.347904	0.335653	0.558904	0.466896	0.443773	0.46256	0.318074	1.03846	-0.024754
RMER12C	-0.678616	-1.1174	-1.07266	-0.1892	-0.0762135	-0.191876	-0.131835	-0.229824	0.0522314	-0.221391	-0.169823	-0.867729	-0.317337	-0.444489	-0.716998	-0.243628	-0.129331	-0.486787	-0.6591	-0.311074	0.0382552	0.149681	0.0645908	-0.0319542	-0.123236	-0.321497	-0.103256	-0.30205	-0.265243	-0.453069	-0.334662	-0.17332
RMER13A	0.369507	-0.0860328	-0.166095	0.189564	0.312559	0.126676	-0.0489636	0.287855	-0.106352	-0.188356	-0.0850897	0.669821	0.404463	0.211076	0.261745	-0.147321	0.343578	0.161087	0.815521	0.24193	0.0430694	-0.0247966	0.356025	0.187003	0.23567	0.141089	0.00451947	0.598109	0.402009	0.150328	0.14769	0.246226
RMER13A1	0.394289	-0.376852	-0.220862	0.179103	0.303251	0.196413	0.0505854	0.277435	-0.0653414	-0.133154	0.0235165	0.358205	0.371121	0.179862	0.138356	-0.112057	0.378157	0.247998	0.622276	0.0697185	0.133889	0.0136181	0.256709	0.227023	0.244327	0.220108	0.0553606	0.560563	0.404649	0.0622193	0.0214432	0.196552
RMER13A2	0.404898	-0.337095	-0.263375	0.171034	0.32348	0.247416	0.051891	0.344392	-0.0843204	-0.168666	-0.0976956	0.0826332	0.27553	0.0933503	0.174593	-0.15927	0.335392	0.223153	0.482181	0.0701725	0.118877	0.083231	0.137397	0.184091	0.227223	0.184308	0.0526132	0.570914	0.380482	0.0906163	-0.00619152	0.240242
RMER13B	0.55535	0.619052	0.0813383	0.179714	0.330485	0.166933	0.110383	0.465304	-0.0960072	-0.152953	-0.0361139	1.28499	0.550736	0.283404	0.348549	-0.101594	0.389069	0.370895	1.27457	0.43594	-0.0359261	-0.0103285	0.718226	0.173938	0.184292	0.18132	0.052052	0.662355	0.555086	0.599085	0.380834	0.353603
RMER15	-0.0447132	-0.973225	-0.613816	0.167004	0.235123	0.233127	0.229772	0.10767	0.0421963	0.00512283	-0.00186501	-0.56629	0.171686	-0.0189799	-0.329566	-0.10649	0.209223	-0.103206	-0.00579258	-0.157427	0.255346	0.0439129	0.0211207	0.209155	0.222042	0.282828	0.0722209	0.291451	0.152045	-0.811026	-0.769987	0.107174
RMER15-int	-0.139926	-1.12137	-0.946698	-0.0325037	0.0969354	0.141318	-0.0558753	-0.10762	-0.0594031	-0.165499	-0.139623	-0.788783	-0.0294424	-0.222183	-0.558646	-0.193949	0.138373	-0.231355	-0.150435	-0.254226	0.160321	0.0130881	-0.0290678	0.13944	0.171643	-0.00383315	-0.00173085	0.174318	0.0597807	-0.582654	-0.335598	0.0184902
RMER16	0.0312888	-0.690756	-0.581958	0.184794	0.139413	0.000159105	0.334278	0.0192926	0.0844133	-0.0543741	0.0745163	-1.09972	-0.0462923	0.251241	-0.519852	-0.0157117	0.199541	-0.052847	-0.218494	0.0622495	0.1564	0.162882	-0.0146151	0.0968987	0.183635	0.100847	0.0573398	-0.175218	-0.126733	-0.572574	-0.576595	-0.115112
RMER16-int	-0.610969	-0.902454	-0.819774	0.0901006	-0.164713	-0.385097	0.925241	0.331122	0.109875	-0.210386	-0.0381915	-1.10327	-0.288906	0.32705	-0.94448	-0.0468209	0.227061	-0.2449	-0.539525	-0.0790443	0.0158692	0.154632	-0.124469	-0.0762141	-0.120117	-0.042878	-0.116111	-0.645085	-0.478417	-1.26737	-1.10421	-0.300062
RMER16A2	0.0519544	-0.0605584	-0.565859	0.132459	0.0308117	0.0404546	0.306132	-0.076818	0.222058	-0.0671416	0.239556	-1.2211	-0.00159526	0.426931	-0.583109	0.264242	0.306274	0.174065	-0.133801	0.122798	0.252334	0.026328	-0.0963788	0.18071	0.097461	0.327913	0.0803875	-0.270708	-0.129221	-0.384927	-0.67116	0.202852
RMER16A3	0.246384	0.589691	0.321917	0.407932	-0.2502	-0.269138	0.959747	0.523007	0.178624	-0.156086	0.15994	0.195433	0.067259	1.59266	-0.354673	0.849636	0.802478	0.581203	-0.23741	0.253916	0.128989	0.194497	-0.184025	-0.0124562	-0.152085	1.01211	0.00456707	-0.30494	-0.275277	-0.316166	-1.18789	0.556325
RMER16B	0.428585	0.0384776	-0.606558	0.47639	0.144129	0.235353	0.367282	0.276712	-0.140622	0.242666	-0.0111407	-1.18422	0.134179	0.381618	-0.42658	0.0635048	0.259926	-0.0114439	-0.0268636	0.220934	0.273552	0.215051	0.0491944	0.155614	0.0935938	0.60989	0.0563663	0.132139	0.0133251	-0.0467203	-0.546725	0.431251
RMER16B2	-0.0722731	-0.092179	-0.805603	0.160252	0.0588029	-0.0399093	0.201955	-0.0433328	0.00611993	0.00530382	0.108236	-1.29563	-0.0723273	0.676508	-0.789304	0.22855	0.583938	0.120256	-0.326314	-0.0539683	0.27118	0.191188	-0.00523961	0.178853	0.263908	0.213405	0.0284653	-0.232223	-0.182972	-0.579317	-0.601379	0.458461
RMER16B3	-0.498934	-0.720865	-0.996212	-0.0486769	0.139601	-0.130323	-0.0345346	-0.246406	0.127153	-0.297126	-0.360036	-1.06985	-0.241247	-0.134726	-1.11257	-0.172021	0.0459964	-0.404922	-0.437237	-0.149102	0.0752457	0.0570817	0.150694	0.0955821	0.113088	-0.133029	-0.214975	-0.515499	-0.226809	-0.933855	-1.19436	0.0344191
RMER16C	-0.149511	-0.684313	-0.615521	-0.0873382	0.061954	0.148919	-0.10993	-0.115309	0.0120545	-0.110074	-0.117721	-1.1971	-0.00702695	-0.079743	-0.539954	0.00414493	0.120174	-0.206705	0.0679524	-0.0813378	0.157145	0.0226123	-0.0349174	0.0344764	0.0760201	-0.000842819	-0.00175909	-0.0632884	-0.0240233	-0.38392	-0.0738837	-0.0482245
RMER16_Mm	0.192614	-0.253652	-0.562386	0.317876	0.188967	0.0508387	0.241057	0.0958627	0.10122	-0.0892988	0.118806	-0.955342	-0.0369768	0.586928	-0.377812	0.132752	0.493792	0.182325	-0.0379408	0.265888	0.194494	0.116861	0.0371677	0.195759	0.276412	0.214209	-0.0116127	-0.0650946	-0.0265336	-0.206579	-0.271524	-0.0167222
RMER17A	0.190582	-0.416259	-0.420723	0.000710929	0.0476979	0.0579742	0.239591	0.192299	-0.135121	-0.454496	-0.264735	0.675862	0.366235	-0.188034	0.0374363	-0.349304	0.0772099	0.19795	0.0379491	0.00469742	-0.205406	-0.0638159	0.306918	0.0692478	0.00993599	0.0799523	-0.0792174	0.362972	0.28146	1.89201	0.935397	0.104558
RMER17A-int	0.135801	0.160916	-0.252704	-0.0201466	0.146272	-0.0783254	0.149571	0.0189247	-0.198122	-0.332067	-0.223486	-0.693185	-0.0472618	0.147937	-0.187392	-0.0786966	0.178473	-0.0986715	0.102844	0.171514	-0.0247894	-0.0621823	-0.00205277	-0.0731164	-0.181903	-0.00864478	-0.0434647	-0.0498065	-0.112287	-0.162854	-0.578843	0.136928
RMER17A2	-0.112134	-0.45382	-0.699989	-0.0677306	-0.0373596	-0.162705	0.151127	0.227034	-0.389545	-0.534167	-0.416879	0.724862	0.142499	-0.384583	-0.154412	-0.536614	-0.0878182	-0.0979736	0.109351	-0.162504	-0.300573	-0.0928795	0.455911	-0.0798108	0.0227626	-0.0261675	-0.112151	0.306793	0.176256	1.35321	0.688322	-0.0242559
RMER17B	0.753916	1.42958	1.14519	0.0721489	0.15849	0.0934558	0.0534274	0.419449	-0.12555	-0.285485	-0.0377497	1.21692	0.502238	0.419663	0.899142	0.0828788	0.29272	0.364973	1.26816	0.759174	-0.189025	-0.0893049	0.682212	0.0977876	0.145268	0.261534	-0.019013	0.600151	0.51254	1.84574	1.17475	0.476735
RMER17B2	0.722018	0.80106	0.30663	0.153577	0.226367	0.157511	0.13664	0.428879	-0.128544	-0.158662	0.079585	1.1713	0.582947	0.278379	0.423311	-0.103896	0.298105	0.306722	1.16784	0.547929	-0.123478	-0.0976345	0.674351	0.155934	0.180738	0.273118	0.0380264	0.6588	0.553545	1.79709	1.1896	0.387787
RMER17C	1.03975	0.344161	0.111946	0.0292756	0.00239667	-0.0107215	-0.129185	0.0523093	0.0409172	-0.0956423	0.0431281	-0.0223804	0.300103	0.865689	0.453844	0.185831	0.446261	0.437456	0.139373	0.361776	-0.191743	0.0047379	-0.0626471	0.109623	0.15065	0.456591	-0.0816513	0.258745	0.210739	2.7076	1.76854	0.503556
RMER17C-int	0.114624	-0.284618	-0.472513	0.0155631	0.0937424	-0.04711	0.0601694	0.0828216	0.0295333	-0.358364	-0.0880029	-0.790697	-0.0573807	0.178958	-0.317934	-0.106973	0.24684	-0.0852586	0.0410252	0.143932	0.0722647	-0.0292758	-0.0791955	-0.00861628	-0.0026603	0.00672643	-0.0731884	-0.0706861	-0.170164	-0.0334066	-0.307923	-0.0114153
RMER17C2	0.639718	-0.0238257	-0.369641	-0.180833	-0.121696	-0.0928976	-0.350613	-0.132309	0.0285615	-0.403745	-0.199819	-0.0147659	0.209217	0.317665	0.0290065	-0.0975562	0.216548	0.153589	-0.145034	0.147473	-0.413044	-0.10907	-0.126342	0.00194018	-0.0614804	0.143345	-0.168992	0.0847746	0.0993564	2.76174	1.86896	0.227772
RMER17D	-0.00563544	-0.841575	-0.328608	-0.0133619	-0.0767877	-0.098439	0.432233	0.305312	-0.144334	-0.442817	-0.191866	0.419315	0.277675	0.1191	0.0104576	-0.336599	0.117603	0.319326	-0.161874	-0.152763	-0.222344	-0.109984	0.0707836	0.00273438	-0.0334338	0.151816	-0.0992336	0.272375	0.167642	1.70913	0.802878	0.0437341
RMER17D2	0.113195	-0.486829	-0.558106	0.0359694	0.0639197	-0.0262762	0.302762	0.269955	-0.182038	-0.493756	-0.272591	0.956329	0.377307	-0.156445	-0.0251037	-0.382158	0.138443	0.157164	0.00782453	-0.077528	-0.161959	-0.0236278	0.576811	0.0575144	0.0372036	0.147543	-0.0481774	0.429176	0.382648	1.76503	0.988861	0.143927
RMER19A	-0.12586	-1.11854	-0.558996	0.105826	0.231325	0.281615	0.281318	0.228665	0.023395	-0.094376	-0.106632	-0.227049	0.0987284	-0.129679	-0.146827	-0.14571	0.199191	-0.0370137	0.298003	-0.0578864	0.111204	0.0720307	0.047815	0.193591	0.18321	0.265726	0.0687143	0.420281	0.263573	-0.659308	-0.297776	-0.00211692
RMER19B	0.170528	-1.10322	-0.479279	0.184253	0.318682	0.346666	0.323254	0.399523	0.0896567	-0.0162436	-0.0121313	-0.351643	0.234907	0.0540718	0.0117936	-0.0966313	0.374007	0.114749	0.625896	0.197933	0.212587	0.125014	0.0700915	0.279428	0.256412	0.406208	0.114552	0.608501	0.399252	-0.2992	0.252957	0.0703069
RMER19B2	-0.585463	-1.62038	-0.870034	0.00308887	0.225386	0.281992	0.446729	0.0636734	0.02899	-0.28825	-0.119019	-1.09905	-0.0543533	-0.377043	-0.598068	-0.157845	0.0747809	-0.354792	-0.196823	-0.217004	0.191378	0.0415452	-0.0666985	0.0826691	0.0579574	0.0260285	0.0424086	0.180358	0.0964135	-0.927034	-0.269413	-0.101796
RMER19C	-0.291316	-1.32514	-0.767222	0.0265198	0.267506	0.267016	0.200394	0.101167	0.0406476	-0.267868	-0.0913374	-1.04222	-0.004062	-0.162286	-0.478038	-0.142297	0.20464	-0.25303	0.0674186	-0.0389199	0.224027	0.0542304	-0.0503851	0.145922	0.0997359	-0.020633	0.0346737	0.218012	0.140441	-0.717841	-0.175903	-0.055806
RMER2	0.230881	-0.901113	-0.683687	0.141074	0.215832	0.0762848	-0.0625172	0.0650936	-0.0497913	-0.259144	-0.106013	-1.02817	0.0536258	0.120513	-0.251439	-0.100396	0.39011	0.0578942	0.0485677	-0.0224687	0.0960651	0.00115656	-0.0771003	0.118427	0.216506	0.111375	0.0210234	0.213347	0.00540103	-0.406579	-0.31448	0.0913572
RMER20A	0.449769	-0.423855	-0.52598	0.184664	0.240987	0.178408	0.0439243	0.146179	-0.055377	-0.195586	0.0108346	-0.809322	0.139252	0.276621	-0.202957	-0.0845359	0.383142	0.117933	-0.0589265	-0.00619978	0.217771	0.0886797	-0.0209046	0.117157	0.1921	0.257987	0.0744067	0.311185	0.178272	0.234798	-0.0842918	0.282637
RMER20B	0.330239	-0.318955	-0.498774	0.0212145	0.117729	0.108577	0.0177795	0.0723563	-0.0213845	-0.259531	-0.0553374	-0.620629	0.115835	0.391747	-0.26009	-0.0641774	0.38851	0.0030494	-0.00382766	-0.0131159	0.167367	0.0392689	-0.107446	0.0736916	0.125569	0.207391	0.0457427	0.172859	0.0583275	0.119659	-0.258272	0.276868
RMER20C_Mm	0.598847	-0.378839	-0.446684	0.125708	0.233978	0.202288	-0.0305047	0.243527	-0.0620562	-0.242107	-0.131259	-0.0768695	0.282728	0.225969	0.0485398	-0.164474	0.444291	0.171618	0.414505	0.190482	0.10181	0.07037	0.0839035	0.147207	0.183277	0.242546	0.0542242	0.519648	0.305437	0.472613	0.0622869	0.417639
RMER21A	0.811754	0.65667	0.516412	0.331392	0.0904599	0.225657	-0.0276551	0.37257	-0.1074	0.0362004	0.0815299	0.807076	0.659003	0.325186	0.436507	0.179699	0.258838	0.331815	0.775655	0.241504	0.0501886	-0.0627024	0.149316	0.212226	0.286998	0.758416	0.0827548	0.595367	0.429544	0.857279	0.0751689	0.823118
RMER21B	0.662104	-0.00979471	-0.284428	0.0678569	0.155008	0.139076	-0.027465	0.058495	-0.0660842	-0.170012	0.0352652	-0.0784809	0.379297	0.371977	-0.0509372	0.109431	0.298073	0.0458895	0.399409	0.100669	0.0356271	-0.112826	-0.15771	0.0674294	0.17373	0.388526	-0.0208468	0.327876	0.062318	0.601603	0.0753375	0.392029
RMER3D-int	-0.969721	-1.21532	-1.24066	-0.224769	-0.153444	-0.410417	0.26508	-0.253763	-0.0863287	-0.519128	-0.213733	-1.43349	-0.458792	-0.226657	-1.28822	-0.273126	0.0243783	-0.396991	-0.726544	-0.176707	-0.0564824	-0.0603324	-0.353391	-0.218889	-0.228567	-0.567071	-0.180435	-0.730745	-0.652658	-1.34124	-1.13971	-0.29712
RMER4A	0.140223	-0.702992	-0.601971	0.198894	0.0977245	0.162732	0.0297025	-0.161718	0.197273	0.392616	0.25215	-0.785162	0.189886	0.102418	-0.407873	0.244737	0.0411117	-0.00089255	-0.465754	-0.29621	0.13602	-0.0598761	-0.241319	0.182578	0.243893	0.338386	0.00419683	-0.138914	-0.111637	0.146983	0.237578	-0.0581866
RMER4B	-0.127377	-0.919498	-0.736675	0.0940054	0.111794	0.195141	0.0927932	-0.138685	0.0779937	0.156058	0.092632	-0.738094	0.0487537	-0.048287	-0.497376	0.0615758	0.0343509	-0.138648	-0.408262	-0.261197	0.155426	-0.0522342	-0.122376	0.0835339	0.137929	0.161785	0.0183488	-0.0574852	-0.0548206	-0.186518	-0.0251203	-0.0238518
RMER5	-0.202589	-0.690648	-0.64786	-0.07776	0.113196	0.0599736	-0.0857461	-0.193597	0.0698825	-0.217035	0.0772264	-1.27126	-0.152357	0.052471	-0.684677	0.0361976	0.156548	-0.183121	-0.296624	-0.162008	0.158683	0.0395722	-0.0622886	-0.0087405	-0.0123349	-0.0539584	-0.018509	-0.233723	-0.175444	-0.881678	-0.640173	-0.0790193
RMER6-int	-1.18819	-1.62617	-1.39495	-0.331268	-0.153293	-0.323068	-0.0341994	-0.421919	-0.13897	-0.427839	-0.308501	-1.45797	-0.49086	-0.604836	-1.55141	-0.395351	-0.165245	-0.752551	-0.662219	-0.311486	0.00927888	-0.148201	-0.191404	-0.0711198	-0.132209	-0.593235	-0.180936	-0.60084	-0.471147	-1.62722	-1.17343	-0.287822
RMER6A	-0.0762218	-0.897193	-0.605751	0.280472	0.188198	0.23165	0.462832	-0.0204944	0.178502	0.303955	0.172682	-0.956089	0.11999	0.175646	-0.372141	0.210865	0.261012	0.0235859	-0.256574	-0.0319482	0.355808	0.145895	-0.159411	0.20511	0.170058	0.416306	0.121556	0.0846035	0.258227	0.663317	0.563675	0.0192746
RMER6B	0.0934355	-0.783034	-0.585716	0.138071	0.115794	0.136335	0.165069	0.00915985	0.097033	0.176303	0.181587	-1.02028	0.193082	0.118009	-0.391635	0.18	0.130266	-0.125699	-0.0833871	0.0060031	0.25571	0.105414	-0.149927	0.140899	0.114797	0.179967	0.0594673	-0.0250777	0.0124841	0.388679	0.234993	-0.0313728
RMER6BA	0.0259636	-0.766018	-0.644926	0.0853572	0.184254	0.224282	0.178085	-0.0783641	0.0848071	-0.0552337	0.0727461	-1.02175	0.160512	0.146026	-0.537139	0.174184	0.101046	-0.054138	-0.0560027	0.0135099	0.301824	0.0429925	-0.104424	0.130035	0.0851594	0.20824	-0.0339031	-0.00624489	0.0260457	-0.0561001	-0.238654	0.0121546
RMER6C	-0.818186	-1.50547	-1.03184	-0.101104	0.0830399	0.0807792	0.376601	-0.154664	-0.0376299	-0.385681	-0.192195	-1.09977	-0.221509	-0.388081	-0.886535	-0.206252	0.0595685	-0.491467	-0.385476	-0.240379	0.164232	0.0347966	-0.158221	0.0408627	-0.037632	-0.0848978	-0.0412292	-0.107225	-0.0124025	-0.0350774	-0.0164046	-0.056653
RMER6D	-0.837884	-1.40762	-1.02056	-0.0878341	0.0139808	0.0123954	0.328265	-0.165189	-0.0244777	-0.406911	-0.232983	-0.721554	-0.293681	-0.356842	-0.891105	-0.227486	0.00804255	-0.399723	-0.485751	-0.302335	0.132932	0.0383665	-0.134406	0.0181147	-0.0384931	-0.177115	-0.0605449	-0.162111	0.00801892	0.220967	0.191995	-0.0449527
RodERV21-int	-0.260091	-0.997554	-0.547719	-0.0679618	0.0979327	0.136363	0.267946	0.141852	-0.212843	-0.3353	-0.136626	-0.90655	0.0405662	0.0629074	-0.219007	-0.120822	0.358157	-0.093507	-0.286067	-0.149008	0.0946996	0.00585398	-0.123971	0.0443389	0.134683	-0.168735	0.0023986	0.111621	0.00950575	-0.0311821	0.104957	-0.0586179
SRV_MM-int	-1.0819	-1.5703	-1.06709	-0.0962782	0.028275	-0.0398873	0.153098	-0.147541	-0.186524	-0.559651	-0.119746	-1.05339	-0.13863	-0.701446	-0.835646	-0.479306	-0.12074	-0.566017	-0.48637	-0.435371	0.0780249	-0.0376306	-0.103106	-0.0377797	-0.0353784	-0.341655	-0.011805	-0.17919	-0.178111	-1.79848	-1.07589	-0.163226
Tigger1	-0.63071	-1.21467	-1.01458	-0.112622	-0.0332054	-0.110233	-0.190596	-0.276211	0.0540024	0.00191532	0.0477127	-1.09251	-0.293948	-0.498317	-0.898724	-0.270687	-0.157341	-0.514487	-0.472114	-0.36322	0.114793	0.0410024	-0.0821218	-0.0335232	-0.0616569	-0.195163	-0.0266074	-0.214014	-0.176774	-0.946685	-0.539113	-0.128816
Tigger10	-0.378619	-0.483972	-0.563741	-0.228208	-0.00205895	-0.0582227	-0.238406	-0.341003	-0.0199013	-0.024023	-0.0110429	-1.0628	-0.392231	-0.396189	-0.632478	0.0443272	-0.235594	-0.655745	-0.360324	-0.203263	0.0701621	-0.0872305	-0.28996	-0.231218	-0.00932267	-0.195104	-0.180064	-0.268952	-0.147009	-0.992929	-0.712193	-0.125085
Tigger13a	-0.272138	-0.707449	-0.886676	-0.0618365	-0.0225539	-0.0619743	-0.211933	-0.305403	0.0652435	-0.158867	0.287312	-1.00214	-0.235509	-0.18079	-0.817878	0.0678137	-0.0658886	-0.382917	-0.442234	-0.259594	0.0907578	-0.156891	-0.126521	-0.0641652	-0.16406	-0.192909	-0.197833	-0.362439	-0.334065	-0.728769	-0.271591	-0.213292
Tigger15a	-0.277907	-1.0999	-1.03431	-0.144756	0.0125081	0.13475	-0.132398	-0.244407	-0.138606	-0.322761	-0.0498107	-1.04018	-0.00872128	-0.500086	-0.82751	-0.356928	-0.281338	-0.304728	-0.411362	-0.424622	0.161653	-0.182485	0.0787612	-0.0627167	-0.187517	-0.17537	-0.115079	-0.0757719	-0.00645489	-0.307569	0.046486	-0.285233
Tigger17a	-0.277457	-0.88585	-0.656265	-0.0141753	0.137804	0.119391	-0.127642	-0.179007	0.142718	0.0492389	0.0512084	-1.03404	-0.155205	-0.170954	-0.494009	-0.0930141	0.0695759	-0.309553	-0.175807	-0.162068	0.159937	0.0752867	-0.000693657	-0.0260104	-0.0798986	-0.0996652	0.0139177	-0.0532294	-0.0201002	-0.751561	-0.0861676	-0.0410084
Tigger17c	-0.162176	-0.720818	-0.598696	0.204462	0.131558	0.0509767	-0.160948	-0.0717306	0.24811	0.123381	0.18347	-0.931328	-0.0297535	-0.00175351	-0.433707	0.094813	0.26313	-0.302646	-0.0846222	-0.171165	0.208872	0.077615	0.0137113	0.142735	0.0802586	0.00674984	0.0400713	0.0969823	0.081631	-0.674777	-0.186527	-0.0667737
Tigger18a	-0.178315	-0.707459	-0.943494	-0.10675	0.0204601	-0.116439	-0.376239	-0.385362	0.136924	0.0242173	0.325341	-1.22678	-0.222377	-0.277606	-0.85349	-0.110513	-0.290319	-0.548227	-0.276164	-0.0532652	0.024329	0.10827	-0.094147	-0.151724	-0.169832	-0.203498	-0.0436815	-0.422511	-0.385482	-0.393168	-0.345826	0.0539288
Tigger2b	-0.693296	-1.69251	-1.09157	0.156881	-0.0204545	-0.309505	-0.316633	-0.31296	0.363063	0.402715	0.322672	-1.19857	-0.422617	-0.414479	-0.691584	-0.202105	-0.310532	-0.737883	-0.593505	-0.488798	0.115919	0.0338162	0.200892	-0.137237	-0.197382	-0.170376	-0.142765	-0.321791	-0.139986	-1.46442	-0.382494	-0.212599
Tigger5	-0.570941	-1.69308	-1.36885	-0.00345209	0.022197	-0.0283636	-0.1689	-0.296122	0.0368053	-0.291465	0.101329	-1.25642	-0.442269	-0.591508	-1.24269	-0.288681	-0.113333	-0.467155	-0.630447	-0.623656	0.102153	0.207338	-0.0742672	-0.152181	-0.0761636	-0.375223	0.0285072	-0.181101	-0.197317	-1.52848	-0.719732	-0.0734039
Tigger5b	-0.57694	-1.36344	-0.915811	0.0788909	0.127228	0.0432514	-0.097177	-0.0725909	0.027302	-0.132944	-0.105815	-1.26405	-0.206278	-0.450756	-0.755819	-0.204858	-0.0452375	-0.493847	-0.389985	-0.23381	0.146369	0.072127	0.0411196	0.0910439	-0.0234596	-0.23006	0.0303694	-0.0959464	-0.0404754	-1.26456	-0.625014	0.0419394
Tigger6a	-0.366557	-1.39123	-1.1759	-0.0309322	0.0396001	-0.0443686	-0.219406	-0.215365	0.0322673	-0.0041993	-0.0978874	-1.0482	-0.286069	-0.486392	-0.941369	-0.252444	0.0236754	-0.513787	-0.370296	-0.296521	0.10758	0.0736452	-0.106298	-0.107987	-0.0917873	-0.177184	-0.0105255	-0.110315	-0.132725	-0.618557	-0.106846	-0.113599
Tigger6b	-0.464729	-1.01359	-0.114637	-0.0494406	0.137721	-0.0214929	-0.0814728	-0.20964	0.17549	0.122267	0.159463	-1.00346	-0.315337	-0.520251	-0.732809	0.0255794	-0.2551	-0.459819	-0.27267	-0.509327	0.0498412	-0.00364999	-0.124312	0.0669059	-0.101133	-0.16269	0.11753	-0.0146363	-0.0920142	-0.632335	0.134429	-0.0405826
Tigger7	-0.256875	-1.08261	-0.704201	0.00818281	0.0654331	0.0476855	-0.138799	-0.173848	0.133292	0.0780657	0.0825709	-1.12988	-0.16211	-0.191505	-0.616446	-0.0624893	-0.00989502	-0.379925	-0.387722	-0.312872	0.161538	0.06924	-0.00231519	0.052787	0.0188876	-0.0418819	0.0174017	-0.0428115	-0.0160518	-0.800603	-0.222315	-0.019781
Tigger9b	-0.118755	-0.620397	-0.75065	0.263486	0.120816	-0.00346343	-0.0470703	-0.0128043	0.137477	0.133383	0.0765112	-1.01829	-0.157511	-0.107822	-0.538325	-0.210667	0.0543446	-0.305616	-0.230483	-0.0962408	0.161225	0.12706	0.288413	-0.0230876	-0.067105	-0.0728095	0.059258	0.0609958	-0.000637532	-0.252023	0.395268	0.0565575
Zaphod	-0.555395	-1.42024	-1.13619	-0.311755	0.0419526	-0.224533	-0.251789	-0.377482	0.0732385	-0.615527	-0.127182	-1.13248	-0.385704	-0.585039	-0.871864	-0.363169	-0.196135	-0.604219	-0.210455	-0.228845	-0.073341	0.0796978	-0.0691313	-0.156344	-0.165389	-0.382092	-0.239751	-0.394665	-0.409305	-0.926633	-0.532141	-0.212619
Zaphod3	-0.646731	-1.70538	-1.31245	-0.394886	-0.0221029	-0.172468	-0.238176	-0.372972	0.122558	-0.633083	-0.110752	-1.35245	-0.494594	-0.468798	-1.00761	-0.282285	-0.0337285	-0.620236	-0.291188	-0.179819	-0.0633591	-0.0194043	-0.190888	-0.239953	-0.27878	-0.449891	-0.275208	-0.464202	-0.428058	-0.848611	-0.404201	-0.229595
