# Supplementary material for: Transposable elements are regulated by context-specific patterns of chromatin marks in mouse embryonic stem cells
Source: Nat Commun. 2019 Jan 3;10:34. doi: 10.1038/s41467-018-08006-y (PMC6318327; doi:10.1038/s41467-018-08006-y)
Supplement: Supplementary file 6 — Supplementary Data 3 [file 41467_2018_8006_MOESM6_ESM.xlsx]

## Sheet: Selected
Table S3a - All CMs bound to selected TEs, log2 fold enrichment >1 (Fig 2a)
TE name	NAP1	MTF2	SETDB1	KDM1A	KDM2A	EZH2	JARID1A	JARID2	CTR9	NELFA	Pol II ser-5P	SPT5	TBP	CHD7	P300	MED1	MED12	NIPBL	SMC1	WDR5	CBX7	RNF2	RAD21	SIN3A	PRDM14	DPY30	ATF7IP	REST	TET1	COREST	HDAC1	HDAC2	CTCF	Pol II	ATF4	ELL2	CAPH2	TAF3	KDM5B	CAPD3	CAPG	KDM5C	HCFC1	MAFK	ZC3H11A	ZNF384	BRD4	STAG1	STAG2
BGLII	0.132276	-0.213649	0.222717	0.529479	-0.0686752	-0.0792821	-0.00519015	-0.0893782	-0.094674	0.40438	0.353162	0.198469	0.282235	0.617075	0.5321	0.554441	0.745746	0.435608	0.00344084	-0.0309038	0.114279	0.207182	-0.105233	-0.110321	0.419782	0.215576	0.173312	0.0834765	-0.101351	0.386863	0.606266	0.426041	-0.645514	0.137166	0.328516	0.234802	0.371996	0.630109	-0.0717466	0.182827	0.196115	0.205955	0.146531	1.73027	0.190507	0.146976	1.07625	-0.410585	-0.178695
BGLII_Mus	0.135991	-0.163672	0.0343186	0.374208	-0.118778	-0.11274	0.0636638	-0.0846073	-0.167552	0.570393	0.291857	0.105886	0.12315	0.563234	0.357363	0.353437	0.537199	0.159063	-0.0591323	-0.0399161	0.0807834	0.136878	-0.143202	-0.0767766	0.541111	0.00286634	0.109475	0.0442238	-0.0837375	0.287732	0.371099	0.181357	-0.637712	0.0880703	0.156941	0.175344	0.200806	0.326342	-0.0865706	0.136124	0.0882795	0.205106	0.0425631	1.27476	0.138766	0.222988	0.574557	-0.420985	-0.273846
ERVB2_1A-I_MM-int	0.0731578	0.110955	0.123826	-0.021564	-0.201287	0.0979912	-0.231921	0.0284486	-0.50691	0.318497	-0.379625	-0.275549	-0.18942	0.468378	-0.0899093	-0.169266	-0.404931	-0.270495	-0.369419	-0.332476	-0.0804847	-0.204162	-0.129569	-0.298546	-0.339891	-0.354929	-0.0588205	0.0247097	-0.508884	0.0445611	-0.115407	0.0157332	-0.555142	-0.640295	-0.262413	-0.132581	-0.0142883	-0.246168	-0.113988	0.0548934	0.0229638	-0.473095	-0.245322	0.123297	0.0739225	0.246497	-0.0599891	-0.608487	-0.386745
ERVB3_1-LTR_MM	0.568466	-0.0263549	0.25801	0.936272	0.0407973	0.142651	0.581132	0.137293	-0.0403957	0.478612	0.216161	0.211369	0.479398	0.860028	1.2108	1.42259	1.41056	1.01927	0.623599	0.17235	0.433241	0.242815	0.387727	0.210924	1.00745	0.370856	0.564157	0.379202	0.339966	0.48943	1.08498	1.24537	0.0203235	0.245765	0.0750356	0.36355	0.850688	0.968508	0.218828	0.594181	0.503967	0.153012	0.850197	1.01672	0.711437	1.43415	0.982718	0.26786	0.451548
ERVB4_1-I_MM-int	-0.193542	-0.182207	0.342255	-0.266968	-0.0957621	-0.313459	-0.260335	-0.357132	-0.731695	-0.630949	-0.289121	-0.267189	-0.349764	-0.343058	-0.292427	-0.340765	-0.322898	-0.41097	-0.409286	-0.196599	-0.221348	-0.162759	-0.352747	-0.275126	-0.338837	-0.490808	0.145547	-0.15724	-0.347923	-0.142331	-0.437931	-0.33224	-0.567111	-0.44408	-0.180913	-0.0895348	-0.256989	-0.592155	-0.144684	-0.27398	-0.372181	-0.225601	-0.487407	-0.0868657	-0.19101	-0.432966	-0.388076	-0.498921	-0.199576
ERVB4_1B-I_MM-int	0.252254	-0.0768282	1.28224	0.125773	-0.227627	-0.240731	-0.0759897	-0.175805	-0.483513	-0.130086	-0.105394	-0.217418	0.00394187	0.177794	-0.156005	-0.0712645	-0.0432855	-0.0247726	-0.247375	-0.161002	-0.255064	-0.168806	-0.234468	-0.280949	-0.189998	-0.376343	0.702745	-0.0431474	-0.233532	0.269931	-0.334702	-0.142186	-0.733766	-0.566404	-0.200537	-0.139356	0.159876	0.211831	-0.157252	0.370029	0.361326	-0.536066	0.555763	0.307744	0.370379	0.510295	0.19819	-0.467315	-0.177039
ERVB4_1B-LTR_MM	-0.00591159	0.0240194	0.434258	0.00425537	0.0443151	-0.193146	0.00704589	-0.198368	-0.220865	-0.436944	-0.213882	-0.0632761	-0.191854	-0.13461	0.146653	-0.0716105	0.0200975	-0.0947558	-0.0703219	0.210737	0.0787566	0.0433329	-0.213816	0.0561943	0.214277	-0.155057	0.48706	-0.078198	-0.0747762	0.0195161	-0.302218	-0.178626	-0.437245	-0.201545	0.108326	0.147652	-0.102959	-0.402956	0.0824347	-0.255614	-0.269085	0.330188	-0.218766	-0.204189	-0.122949	-0.342072	-0.153354	-0.354906	-0.246355
ERVB4_1C-LTR_Mm	0.249561	-0.068985	0.199357	-0.0898236	-0.144996	-0.148691	0.0621493	-0.126217	-0.376451	-0.685105	-0.271759	-0.206232	-0.502648	-0.0187001	0.15791	-0.19509	-0.00291041	-0.142643	-0.124282	0.181803	0.134464	0.0853183	-0.126408	0.0437038	0.358249	-0.112097	0.359011	0.00465163	0.049525	-0.0242718	-0.144881	-0.153609	-0.390362	-0.328561	0.038179	0.0219856	-0.132157	-0.245842	0.0642352	-0.271091	-0.233655	0.262518	-0.208051	-0.144483	-0.059801	-0.344178	-0.102367	-0.314834	-0.225561
ERVB4_2-I_MM-int	0.117585	0.0208109	0.452735	-0.161089	0.271123	-0.211254	-0.126456	-0.215861	-0.49447	-0.201783	-0.170189	-0.125803	-0.107045	-0.0673095	-0.0236688	-0.129571	-0.11064	-0.0746171	-0.119238	0.163387	0.00950894	0.0426253	-0.273499	-0.0897241	0.0737754	-0.201716	0.288307	0.0744802	-0.124446	-0.102387	-0.310741	-0.124925	-0.572186	-0.356234	-0.0361098	-0.0415015	-0.0488245	-0.305735	0.078159	-0.173123	-0.117083	0.14207	0.0056742	0.0485444	0.0305656	-0.260352	-0.0535866	-0.30853	-0.132351
ERVB4_2-LTR_MM	-0.219961	-0.160128	0.448409	0.305977	0.121864	-0.319956	0.101898	-0.333665	-0.17534	-0.311868	-0.147106	0.0392861	0.14637	0.168021	0.910266	0.341726	0.724415	0.330263	0.169666	0.241022	0.0515191	0.146067	-0.185423	0.125344	0.336049	-0.112048	0.393514	-0.18493	0.193374	0.114742	-0.098206	0.106079	-0.411117	-0.249581	0.22619	0.289958	0.126829	0.381903	0.171199	-0.169097	-0.194596	0.36334	0.310131	-0.0449325	0.0588199	-0.0766283	0.935795	-0.0878211	-0.0881313
ERVB5_1-I_MM-int	0.0402621	-0.0227881	0.131637	-0.0891443	-0.0536815	-0.118327	-0.101018	-0.080603	-0.430646	0.272697	-0.323279	-0.208349	-0.171836	0.480327	-0.0505675	-0.201316	-0.395099	-0.301842	-0.345219	-0.0837298	-0.0147681	-0.111198	-0.298735	-0.222156	-0.225334	-0.154349	0.186934	-0.141715	-0.298421	-0.0508302	-0.19241	-0.207389	-0.457331	-0.448904	0.0122907	-0.00140679	-0.0836464	-0.228007	0.0356265	-0.203242	-0.148201	0.00411965	-0.210739	0.121692	0.00144334	0.0306383	-0.156531	-0.496528	-0.39176
ERVB5_1-LTR_MM	0.0924086	0.0610346	0.494804	0.0711537	-0.0836528	-0.0382073	0.0201428	0.11887	-0.167518	-0.0251025	-0.0752442	-0.141444	-0.0102377	-0.00335024	0.140963	-0.0118766	-0.0386852	0.0560514	0.00131538	0.00144901	0.226292	0.152311	-0.011029	0.152796	0.139346	0.0939297	0.724121	0.180124	-0.0258859	0.0597076	-0.0294355	-0.0332441	-0.559544	-0.167524	0.00236414	0.300426	0.0168495	-0.170009	0.170703	-0.0255488	0.00605508	0.294488	-0.0210447	0.119354	0.114196	-0.246566	0.00282076	-0.245248	-0.208566
ERVB7_1-LTR_MM	0.342487	0.0507427	1.32229	1.17671	0.752	0.00190768	0.865638	0.00699694	1.25123	1.81073	1.70802	0.878917	0.983147	0.971457	1.1562	1.24399	1.72985	1.20201	0.886786	0.989196	0.102327	0.772843	0.209776	0.667588	0.34741	0.612415	1.11233	0.313437	1.02798	0.652031	0.857979	0.80583	0.0485712	1.67239	1.06395	0.955634	0.822428	1.29906	0.522213	0.814183	0.544271	0.793392	1.06406	0.779141	0.57139	1.32818	1.96566	0.432333	0.623033
ERVB7_2-LTR_MM	0.262962	0.0306687	0.581296	0.974733	0.441387	0.0382921	0.582902	0.0261871	0.208545	0.988231	0.531839	0.119234	0.339008	0.578456	0.851689	0.76061	1.20308	0.923651	0.938807	0.647493	0.244679	0.66101	0.253158	0.566123	0.316333	0.248991	0.737271	0.277158	0.769489	0.720884	0.524314	0.79196	0.251533	0.444859	0.167086	0.467039	0.428195	0.186778	0.368362	0.343032	0.374186	0.841434	0.279717	0.474414	0.302811	0.0361733	1.16932	0.497726	0.684405
ERVB7_2B-LTR_MM	-0.0862411	-0.273476	0.225729	0.707412	0.205931	-0.356538	0.217301	-0.341103	-0.10061	1.02552	0.674462	-0.181236	0.157577	0.190833	0.402256	0.629472	0.922149	0.709865	0.516677	0.196789	-0.297817	0.282519	-0.0342913	0.237451	0.173747	0.0161131	0.434888	-0.199887	0.42233	0.452442	0.246062	0.385042	-0.211311	0.343573	-0.0367044	0.0371946	0.1716	0.0935312	0.0974674	0.245244	0.168274	0.439082	0.168916	0.132741	-0.0326735	0.00751757	0.856821	0.130287	0.328278
ERVB7_3-LTR_MM	0.271834	0.044606	0.368597	0.470291	0.151298	-0.204435	0.231153	-0.0676962	0.0851313	-0.161642	0.102803	0.0440985	0.0541316	1.08665	0.929504	0.1571	0.515008	0.393141	0.296815	0.27855	0.145819	0.130476	0.0941534	0.209259	0.9683	0.18972	0.287145	0.141653	0.337515	0.32463	0.390843	0.295809	-0.21785	0.0913793	0.417168	0.545311	0.210539	-0.0323408	0.249653	-0.00891383	0.0550821	0.477412	0.0947057	0.267672	0.246581	0.0222702	0.483343	-0.0240063	0.148538
ERVB7_4-LTR_MM	0.165688	0.162577	0.202652	0.51443	0.248812	-0.00920759	0.41756	0.00823981	-0.022881	-0.112644	0.202123	-0.145765	0.126591	0.982326	0.926737	0.326284	0.645383	0.465601	0.308292	0.314248	0.264841	0.360979	0.153846	0.372558	1.01873	0.0672879	0.409229	0.209226	0.440362	0.342051	0.53909	0.5238	-0.170368	-0.0462797	0.501285	0.685992	0.494192	-0.136508	0.470217	0.00238267	0.130059	0.648323	-0.12773	0.327379	0.2342	0.303486	0.313416	-0.0693453	0.150075
ETnERV-int	0.115452	-0.111726	1.15774	0.337112	0.260133	-0.23302	0.221324	-0.305334	0.500145	0.313865	0.425176	0.338965	0.0938097	0.572152	0.505268	0.286495	0.526136	0.248143	-0.0568668	0.618511	-0.123672	0.108593	-0.257195	0.0163849	0.113017	0.386172	0.875875	0.0981626	0.353085	0.0826576	-0.0410173	-0.0731731	-0.588883	0.591911	0.924085	0.313777	0.347259	0.639056	0.159521	0.164107	0.0688598	0.151994	0.606436	0.391036	0.316104	0.407022	1.07042	-0.410935	-0.18801
ETnERV2-int	0.0611104	-0.231934	0.350851	-0.110567	-0.37972	-0.492838	-0.413172	-0.372573	-0.686199	-0.193813	-0.36755	-0.480848	-0.397506	0.462861	-0.0713362	-0.201183	-0.126091	-0.207599	-0.459354	-0.392403	-0.552872	-0.530495	-0.428412	-0.574104	-0.0768524	-0.547941	0.0263984	-0.295949	-0.41373	-0.0342218	-0.166378	-0.132139	-0.768233	-0.591942	-0.232725	-0.0416066	0.0166379	-0.23631	-0.451391	-0.022672	0.0423477	-0.716384	-0.0185506	0.222894	0.00739853	0.192223	0.217503	-0.586875	-0.352045
ETnERV3-int	0.261889	-0.155379	0.720665	-0.177487	-0.483432	-0.383437	-0.3687	-0.28723	-0.907014	-0.4075	-0.312842	-0.591518	-0.369384	0.118493	-0.341849	-0.296462	-0.355671	-0.348598	-0.487282	-0.526231	-0.484951	-0.449806	-0.400749	-0.596559	-0.318069	-0.787904	0.279168	-0.206302	-0.50959	0.00914845	-0.319055	-0.24459	-0.890288	-0.78081	-0.344073	-0.401157	-0.0989995	-0.17608	-0.420255	0.0321452	0.105187	-0.892534	0.0261135	0.0861622	0.136834	0.273531	-0.132216	-0.61205	-0.363037
IAP-d-int	0.0630233	0.0295051	1.21093	-0.0131131	0.155415	-0.187024	-0.0123781	-0.127527	-0.0437478	-0.474784	-0.128071	0.160752	-0.0302086	-0.242285	0.0306384	-0.209525	0.0205876	0.0924604	-0.0606549	0.21195	0.236225	0.131031	-0.181241	0.112252	-0.265872	-0.0876538	1.24859	-0.0572493	0.124076	0.0568421	-0.501884	-0.274938	-0.48429	-0.181966	0.126866	0.107246	-0.108579	-0.228772	0.195604	-0.219834	-0.189429	0.244695	0.0768973	-0.133803	-0.0311801	-0.324654	-0.155619	-0.270288	-0.195247
IAP1-MM_I-int	-0.0117481	-0.0977122	0.569226	-0.194619	-0.0490921	-0.375985	-0.135303	-0.286371	-0.347671	-0.389805	-0.12198	-0.0288902	-0.209607	-0.312789	-0.0271762	-0.272028	-0.149648	-0.140223	-0.234205	0.115174	0.0194271	-0.0350115	-0.290057	0.0144894	-0.293001	-0.171949	0.286245	-0.0467817	-0.0404243	-0.0569774	-0.57566	-0.435783	-0.511607	-0.318176	0.0290433	0.041039	-0.167031	-0.512817	0.0188781	-0.294165	-0.267587	0.094856	-0.147194	-0.139681	-0.128494	-0.414651	-0.305419	-0.456498	-0.361282
IAPA_MM-int	0.591094	0.305133	3.98323	1.09118	0.429051	-0.087995	0.650966	-0.0257788	0.233887	0.15177	0.097922	-0.116529	0.636295	0.456463	0.474871	0.612906	0.773319	0.895071	0.606007	0.658862	0.10901	0.680535	0.141504	0.757399	0.333842	0.285654	3.57448	0.510739	1.13879	0.703689	-0.173913	0.362377	-0.241318	0.0307487	0.343308	0.361995	0.626313	0.749187	1.57301	0.587591	0.490729	0.401675	2.27543	0.827887	1.1082	1.26979	0.723491	0.0397052	0.308718
IAPEY2_LTR	0.167963	0.268642	1.92725	1.19099	0.860195	0.137439	0.625228	0.00309914	0.448801	0.0943203	0.377298	0.303068	0.499379	0.240617	0.678177	0.55182	0.990224	1.13533	0.978372	0.921531	0.506586	0.825996	0.458588	1.18716	0.232082	0.537505	1.67813	2.14652	1.26865	0.821744	0.0701374	0.32556	0.00616473	0.331368	0.279402	0.526101	0.788443	0.0895835	0.633227	0.579693	0.292892	0.751881	0.889185	0.703794	0.578157	0.347322	0.69776	0.297001	0.462439
IAPEY3-int	-0.166295	-0.21357	0.454843	-0.412996	-0.19853	-0.623631	-0.689867	-0.577414	-0.664251	-0.79226	-0.562557	-0.369891	-0.369877	-0.553466	-0.340064	-0.541358	-0.437963	-0.408577	-0.507731	-0.20439	-0.372697	-0.44169	-0.530703	-0.332587	-0.65319	-0.469231	0.350391	-0.384299	-0.211894	-0.237824	-0.861194	-0.695627	-0.886805	-0.681801	-0.18114	-0.171679	-0.432013	-0.653445	-0.206414	-0.465361	-0.506532	-0.200689	-0.26084	-0.392868	-0.288743	-0.538787	-0.46836	-0.657697	-0.51967
IAPEY3C_LTR	0.0811638	-0.0552919	1.10785	0.0303354	-0.0201799	-0.4356	-0.234323	-0.495352	-0.333939	-0.534954	-0.465388	-0.157128	-0.0444491	-0.386138	0.0597544	-0.370433	-0.034948	0.0360327	-0.0586107	0.112497	-0.026897	0.0230212	-0.157392	0.235231	-0.503012	0.0246311	0.803616	-0.456775	0.214036	0.0813811	-0.660545	-0.452392	-0.586643	-0.21419	0.0485362	0.229579	-0.258057	-0.620423	0.289659	-0.33475	-0.461137	0.285367	-0.226193	0.265995	-0.239977	-0.451851	-0.22271	-0.395046	-0.30311
IAPEY3_LTR	-0.0516859	0.177391	1.51289	0.749957	0.416553	-0.0302131	0.423832	-0.125316	0.0816169	-0.101865	0.12179	0.0381336	0.23066	0.042356	0.493395	0.294711	0.604292	0.663613	0.572237	0.674891	0.333301	0.592907	0.193234	0.881097	0.156693	0.252197	1.41958	1.4552	0.938764	0.398177	-0.140109	-0.0183666	-0.145689	0.158197	0.171549	0.445676	0.484129	-0.0412041	0.551018	0.156386	0.112307	0.6673	0.650428	0.543901	0.314337	0.0479119	0.371396	-0.0378817	0.117595
IAPEY4_I-int	0.809266	0.23021	1.064	0.536858	0.535227	0.0898238	0.39425	0.180075	0.0621144	0.495387	0.351341	0.22743	0.492274	0.477428	0.417445	0.27434	0.530735	0.544987	0.904069	0.422844	0.537241	0.406613	0.906614	0.462134	0.658925	0.567545	0.896657	0.298771	0.695488	0.459388	0.0231152	0.110681	1.94177	0.25983	0.413777	0.373036	0.389662	0.446822	0.429058	0.257645	0.378389	0.693601	0.559736	0.472884	0.809828	0.617752	0.629096	1.44304	1.29949
IAPEY5_I-int	0.397001	0.0100159	0.67721	-0.121955	0.0380314	-0.216004	0.157851	-0.0670861	-0.146405	-0.617514	-0.270079	-0.201671	-0.759267	-0.19339	-0.0445136	-0.158566	-0.0730589	-0.0889156	-0.139165	0.105994	0.0294371	0.230136	-0.312898	-0.0303276	-0.225744	-0.368498	0.522598	0.0721255	1.83314	-0.040006	-0.583006	-0.239254	-0.908518	-0.318565	0.067099	0.0908145	0.0371724	1.15273	0.285632	-0.154857	-0.248899	-0.0206772	-0.167067	-0.237359	-0.0679467	-0.422723	-0.341541	-0.352145	-0.308654
IAPEY_LTR	-0.24768	-0.174318	1.33346	0.463005	0.300398	-0.579569	-0.256028	-0.631163	-0.236823	-0.355911	-0.0537197	-0.196065	-0.348994	-0.234351	0.0354758	-0.110898	0.23867	0.291717	0.150278	0.262049	-0.404756	-0.0209072	-0.21596	0.446172	-0.494381	-0.190254	0.923635	1.29746	0.607046	0.169984	-0.677016	-0.400276	-0.669249	-0.215715	-0.113085	0.048328	0.165975	-0.523883	0.16955	-0.0626529	-0.299993	0.0522404	0.524029	-0.0928076	0.0647466	-0.171387	0.0250416	-0.321612	-0.189012
IAPEy-int	-0.198396	-0.238286	0.608124	-0.253826	-0.0824445	-0.640663	-0.536244	-0.565744	-0.652604	-0.715631	-0.544748	-0.348148	-0.364519	-0.313484	-0.244941	-0.521189	-0.383626	-0.352618	-0.416401	-0.0390443	-0.414364	-0.406725	-0.485794	-0.245371	-0.536	-0.458099	0.410262	0.279065	-0.174751	-0.169892	-0.890704	-0.653397	-0.807396	-0.581599	-0.145839	-0.14004	-0.295079	-0.612141	-0.165424	-0.385081	-0.570069	-0.206453	-0.166711	-0.327112	-0.280044	-0.472679	-0.459102	-0.496293	-0.421594
IAPEz-int	0.446774	0.114734	2.04634	0.257941	0.209519	-0.141149	0.171592	-0.130667	-0.0267858	-0.177187	-0.140266	-0.00747257	0.0603738	-0.0523767	0.148086	-0.0699959	0.0157025	0.146547	0.0400417	0.227953	0.154532	0.21173	-0.130759	0.176829	0.0552502	-0.0339994	1.4422	0.0785141	0.436854	0.153194	-0.501379	-0.217483	-0.243314	-0.218482	0.108376	0.134162	0.182402	-0.0460474	0.749031	-0.0018455	-0.0216525	0.206967	0.77246	0.244308	0.428138	0.34932	0.0176252	-0.109873	-0.0365956
IAPLTR1_Mm	0.273578	0.135038	2.3045	0.467141	0.467197	-0.0509775	0.387097	-0.219063	0.163001	-0.0742051	-0.0118877	0.213976	0.26535	-0.0562372	0.495983	0.165981	0.301944	0.431836	0.447732	0.564027	0.562244	0.482891	0.147023	0.388069	0.0612682	0.287475	1.56022	0.0545432	0.634145	0.277255	-0.474633	-0.289454	0.598588	0.326677	0.161296	0.234004	0.263411	0.237251	0.789984	-0.0115385	-0.116582	0.736398	0.55793	0.088699	0.343887	0.313187	0.122164	0.505932	0.465165
IAPLTR1a_Mm	0.322664	0.221376	2.73715	0.633688	0.548778	-0.0193892	0.433325	-0.142237	0.186556	-0.182183	-0.00237467	0.127783	0.130284	-0.00858295	0.590304	0.22085	0.434919	0.549649	0.518127	0.649164	0.535848	0.570474	0.195815	0.507683	0.115482	0.273778	1.89873	0.0842197	0.774921	0.371876	-0.402542	-0.127347	0.476896	0.250074	0.168776	0.31136	0.364241	0.0968529	1.05308	-0.0186675	-0.0886038	0.77719	0.980676	0.235744	0.441058	0.446486	0.210121	0.355695	0.376354
IAPLTR2_Mm	0.198391	0.17723	2.18736	0.579061	0.827457	-0.0448062	0.482518	-0.163963	0.193215	0.236205	0.198819	0.185737	0.247885	0.0192702	0.488134	0.236591	0.45591	0.476478	0.518476	0.483534	0.409289	0.440975	0.182132	0.431311	0.0959392	0.293244	1.73958	0.130047	0.667003	0.338856	-0.387451	-0.110331	0.665213	0.339303	0.135547	0.25925	0.30495	0.2451	0.753182	0.0837543	-0.0227997	0.64506	0.777128	0.0938571	0.352015	0.19489	0.23893	0.433422	0.429494
IAPLTR2a	0.138883	0.215758	2.09416	0.566101	0.663291	-0.0802353	0.474662	-0.15284	0.250719	0.107027	0.144407	0.169868	0.0857568	0.0759814	0.499206	0.218141	0.497698	0.559582	0.4772	0.513535	0.434835	0.536498	0.211335	0.457887	0.0234771	0.271186	1.72566	0.155816	0.616166	0.457915	-0.373401	-0.0956061	0.392355	0.271525	0.251888	0.248377	0.280109	0.218296	0.74523	0.0608872	0.0535379	0.687332	0.636307	0.0769399	0.348442	0.173999	0.350783	0.395632	0.384841
IAPLTR2a2_Mm	0.0798454	0.0841366	1.47611	0.221831	0.457037	-0.105355	0.299783	-0.144419	-0.122918	-0.204214	-0.113087	0.0219812	0.269201	-0.00017113	0.287831	-0.00686328	0.0666195	0.152967	0.110843	0.379473	0.387204	0.407827	-0.143243	0.261655	-0.101518	0.0463258	0.992916	0.00821064	0.329665	0.249686	-0.531717	-0.427046	-0.271962	-0.0850289	0.185253	0.143944	0.0864717	0.306435	0.59684	-0.169344	-0.139057	0.548955	0.514433	0.120174	0.289876	0.164376	-0.00568567	-0.131742	-0.0259249
IAPLTR2b	0.211693	0.260121	2.01159	0.571966	0.439524	-0.0230728	0.460171	-0.12345	0.305618	-0.0609482	0.0323705	0.177528	0.0661473	0.0618196	0.522682	0.228919	0.504328	0.601924	0.447905	0.552507	0.488735	0.627538	0.196042	0.420984	0.0345461	0.271	1.68503	0.157769	0.543129	0.494252	-0.34381	-0.0420695	0.100053	0.273948	0.258166	0.329889	0.311916	-0.0201498	0.712327	0.0629524	-0.0163599	0.760088	0.652687	0.0597258	0.307006	0.108675	0.362374	0.274306	0.325529
IAPLTR3-int	-0.554538	-0.591077	-0.296797	-0.602106	-0.616409	-1.27484	-2.07027	-1.24876	-1.33531	-1.14284	-0.830448	-0.941554	-0.85535	-0.605937	-0.742655	-0.984377	-0.88367	-0.842114	-0.960634	-0.27614	-1.45658	-1.30796	-0.855882	-0.323516	-1.55405	-0.899354	-0.542469	0.685433	-0.495782	-0.53058	-1.15995	-0.869774	-1.30953	-1.11495	-0.496681	-0.446969	-0.331346	-1.1763	-0.636485	-0.782699	-0.835729	-0.837679	-0.784905	-0.851324	-0.774257	-0.924381	-0.822761	-1.01816	-0.854619
IAPLTR4	-0.124877	-0.137639	1.12269	-0.0644201	-0.118181	-0.493253	-0.332537	-0.563696	-0.301868	-0.741019	-0.369279	-0.291561	-0.0674387	-0.400344	-0.0359181	-0.343174	-0.223057	-0.0482829	-0.23752	-0.0116153	-0.0918777	-0.119028	-0.22112	0.0814806	-0.519956	-0.136543	0.82327	-0.257661	-0.0928412	-0.0499951	-0.815183	-0.651904	-0.732935	-0.347224	-0.0581993	0.00482667	-0.142239	-0.234594	0.0764633	-0.315578	-0.325533	0.206372	-0.201408	-0.348362	-0.227865	-0.501337	-0.224385	-0.50754	-0.298143
IAPLTR4_I	0.0190821	-0.0409879	0.890127	-0.0245129	0.181517	-0.214731	-0.049512	-0.213598	-0.303075	-0.661182	-0.385401	-0.263355	-0.0261637	-0.286831	-0.0108485	-0.22799	-0.113011	-0.0188733	-0.000370638	0.192421	-0.0749695	0.0580168	-0.323359	-0.0242532	-0.121554	-0.323288	0.639193	0.348504	0.0681389	-0.0117456	-0.612596	-0.187437	-0.544185	-0.349631	0.0142169	0.0765076	-0.0919812	-0.0173916	0.133385	-0.319486	-0.296371	0.101995	-0.0588787	-0.137347	-0.0882049	-0.21312	-0.25796	-0.303702	-0.24735
L1M6	-0.0263617	-0.265304	-0.238037	-0.25003	-0.358371	-0.0464576	-0.110592	-0.0709108	-0.659079	0.0406624	-0.10923	-0.620729	0.0377186	0.0362641	-0.150493	0.037233	0.0866735	-0.14293	-0.233757	-0.11162	-0.129518	-0.435519	-0.0486564	-0.291264	-0.197086	-0.11687	-0.206116	0.00273882	-0.244715	-0.0994982	-0.0142031	0.233289	-0.253531	-0.355913	-0.0720664	-0.142319	-0.0488744	-0.0138543	-0.320482	0.258922	0.0823084	-0.465394	1.27788	0.140025	0.138278	0.156491	0.199058	-0.0687273	0.176926
L1Md_F	0.0131186	0.0809606	0.852615	-0.0864273	0.209652	-0.295332	-0.177198	-0.232678	-0.473517	-0.367075	-0.283574	-0.226568	-0.00272494	-0.272269	-0.11115	-0.295254	-0.255356	-0.129541	-0.201668	0.073166	-0.211713	-0.205323	-0.331538	-0.105034	-0.439729	-0.262634	0.510498	-0.177001	-0.201683	-0.0924316	-0.671881	-0.530014	-0.628892	-0.356112	-0.110535	-0.0498609	-0.193236	-0.0687207	-0.109421	-0.29612	-0.314846	-0.123787	-0.165946	-0.34334	-0.174642	-0.424902	-0.238833	-0.412539	-0.252839
L1Md_Gf	0.363067	0.0112502	1.23257	0.744145	1.55489	-0.0703459	0.384246	0.160817	0.082304	1.15855	0.688073	0.890617	0.745618	0.134727	0.0461857	0.394115	0.428859	0.754895	0.581044	0.423573	-0.340535	0.193892	0.09744	0.361411	-0.336588	1.18392	0.790799	-0.0807364	0.723395	0.290596	-0.208117	0.368058	-0.117983	0.711072	-0.0681822	0.147832	0.365358	1.20351	0.1438	0.441344	0.175898	0.268793	0.705892	0.347024	0.215726	-0.0762244	0.872328	0.317304	0.626891
L1Md_T	0.16286	0.0302637	0.601715	0.088309	0.707225	-0.168849	0.0335004	-0.065796	-0.240958	0.128691	0.0445712	0.203291	0.0925605	-0.144987	-0.119549	-0.128622	-0.118955	0.0679135	-0.0891998	0.16327	-0.245832	-0.0714049	-0.212428	0.0328495	-0.456736	0.376362	0.281972	-0.154421	0.066905	-0.0399096	-0.493744	-0.170435	-0.57324	0.0682797	-0.0557062	0.0473576	-0.135222	0.279697	-0.0796802	-0.149891	-0.245962	0.0717972	0.0736984	-0.126436	-0.103621	-0.21985	0.128221	-0.298638	-0.118072
LTR41	0.109397	0.166343	0.266137	0.306627	0.20739	-0.0248336	0.39824	0.0308023	0.206759	-0.0289243	0.112742	0.171237	0.251636	0.146854	0.265898	0.488145	0.36555	0.379291	1.30207	0.345435	0.149626	0.185966	1.12274	0.302042	0.369621	0.394007	0.402589	0.367347	0.556748	0.437393	0.336541	0.467584	2.06202	0.419846	0.21945	0.182828	0.224679	0.263358	0.424627	0.339186	0.328559	0.454594	0.294173	0.382667	0.596046	0.142128	0.386737	2.2127	1.70408
LTR48B	0.0981302	0.105704	0.026112	0.678963	0.102636	0.116798	0.264501	0.184535	0.146989	1.57247	0.16656	0.101228	0.0726323	1.5328	0.207144	0.242316	0.145152	0.109051	0.106856	0.0967724	0.0524786	0.0519319	0.0649043	-0.0838223	0.537727	0.0447896	0.105066	0.103869	0.092085	0.262379	0.382831	0.0190275	0.00888556	0.0868012	0.406033	0.066573	0.23373	0.035611	0.299148	0.207159	0.112511	0.149838	0.0764691	0.0686686	0.0644161	0.0968635	0.482015	0.0771964	0.0551191
LTR67B	0.00866489	0.00146727	0.101682	0.000643526	0.133092	0.0443336	0.23507	-0.0175205	0.472241	-0.00672218	0.44449	0.295158	0.144969	0.00428194	0.0605945	0.0467244	0.254937	0.185008	0.223565	0.14385	0.132231	0.0730688	0.15375	0.393566	0.107526	0.264795	0.0608887	0.106881	0.219933	0.05355	0.306223	0.283745	-0.0584436	0.263388	0.0340736	0.392986	-0.00562576	0.162246	0.213647	0.887433	0.0377956	0.311166	1.50447	0.557492	0.10509	0.0776903	0.222548	0.162084	0.280789
LTRIS2	0.34714	0.0100004	2.13882	1.2291	0.20559	0.00268104	0.487099	0.0290716	0.510558	0.601482	0.360809	0.592134	0.526205	1.18741	1.24308	1.33917	1.88894	1.03841	0.624997	0.26029	0.114848	0.382794	0.116848	0.342125	2.01099	0.244614	1.97478	0.316779	0.589477	0.594835	0.955849	1.01939	-0.168093	0.428204	0.621645	0.53779	0.945751	1.01303	0.378885	0.581968	0.486139	0.458846	0.92863	0.97566	0.60307	1.0518	1.53459	-0.0233612	0.179109
LTRIS3	0.497603	0.0617209	2.28031	1.09112	0.177214	0.108534	0.594533	0.031228	0.784102	0.399334	0.258334	0.658126	0.476798	0.690829	0.882146	1.03706	1.4326	0.743665	0.450522	0.314146	0.122431	0.292168	0.0709511	0.328824	1.7786	0.228617	2.03926	0.218067	0.452762	0.311126	0.653487	0.622818	-0.0674758	0.468558	0.583446	0.353794	0.761257	0.962328	0.446399	0.458059	0.406397	0.506325	0.831992	0.65252	0.536514	0.758106	1.13921	0.147144	0.121658
LTRIS4	0.244329	-0.0136913	1.43125	0.25562	-0.175143	-0.111513	0.149408	-0.0804347	-0.198231	-0.109395	-0.311038	0.0486909	-0.0595389	-0.242695	-0.0544102	-0.0291754	-0.0338182	-0.0451999	-0.301033	0.0271578	-0.0544372	0.0363347	-0.591986	-0.10441	-0.219403	-0.599835	1.27044	-0.0234197	-0.0747378	-0.00399719	-0.147108	-0.000924302	-0.808001	-0.350139	-0.0720645	0.109236	-0.0436527	0.248598	0.240964	-0.0696587	-0.159949	0.133189	-0.072703	-0.0817974	0.0352658	0.0334777	-0.074296	-0.648707	-0.460047
LTRIS4A	0.18645	-0.119521	1.49706	0.711703	0.104043	-0.0708719	0.512354	-0.139553	0.140885	-0.142476	0.0281461	0.122408	0.169591	0.351803	0.497349	0.415417	0.691936	0.384855	0.152153	0.294155	0.0792812	0.231507	-0.0290772	0.252142	1.29644	0.111525	1.17737	0.119431	0.266087	0.290677	0.333056	0.447952	-0.274332	0.125527	0.250195	0.268634	0.425808	0.485524	0.317032	0.103452	0.268122	0.443481	0.391524	0.291995	0.251021	0.0813477	0.760911	-0.139829	-0.0541856
LTRIS4B	0.317925	0.0661243	1.5301	0.465354	0.322987	0.121017	0.340081	0.100098	0.138096	0.0211682	0.112259	-0.217028	0.241485	0.0925934	0.31263	0.311091	0.259401	0.301193	0.293168	0.470373	0.172433	0.459246	-0.0528085	0.38722	0.0200122	-0.0561851	1.18213	0.0930659	0.388247	0.294458	-0.000453622	-0.0312369	-0.0232974	0.298209	0.238582	0.161366	0.0710577	0.224689	0.626847	0.115932	0.214698	0.597931	0.653864	0.0660532	0.406778	-0.0975089	0.359422	-0.00081822	-0.0942367
LTRIS5	0.00643057	0.129317	1.08094	0.132046	0.0670409	0.0937628	-0.0281762	0.0592251	-0.0952225	-0.0269528	-0.101025	-0.0521154	0.157098	0.496246	0.324065	0.133238	0.225681	0.276962	0.101563	0.322138	0.104014	0.19756	-0.076293	0.0560882	-0.187943	0.0274463	1.03269	0.0970915	0.210826	0.121904	0.0383263	-0.0450251	-0.49807	0.0590147	-0.012179	-0.0238803	0.263571	0.186163	0.252936	0.00624551	0.136772	0.245099	0.147212	-0.0257464	0.0866081	0.0757608	0.309264	-0.31304	-0.272298
LTRIS6	-0.0968346	-0.00207036	1.46019	0.386805	-0.0473657	-0.161945	0.123961	-0.216057	0.0361985	-0.387844	0.00378384	-0.272054	0.129555	0.180611	0.0210932	-0.048605	0.0842119	0.209902	0.138425	0.144833	0.03079	0.148461	-0.049553	0.208022	-0.290577	-0.0293117	1.30753	0.160222	0.275112	0.166405	-0.249302	-0.0268438	-0.471246	-0.242316	0.0963779	0.211451	0.207545	0.356482	0.115967	0.0306421	0.0538194	0.352156	-0.0315334	0.162107	0.120834	0.120246	0.253311	-0.34229	-0.159533
LTRIS_Mm	-0.114158	0.0365717	0.608097	0.0164413	0.0374642	-0.100041	0.0816171	-0.0587739	-0.13692	-0.177503	-0.00334503	0.00295187	8.73474e-05	-0.0297144	0.105858	-0.03168	0.0237135	-0.0617189	-0.0890281	0.18232	0.0489981	0.0533375	-0.162086	0.1013	-0.0552282	-0.163532	0.423904	0.0847772	0.00740238	-0.0390729	-0.263989	-0.203157	-0.479261	-0.136771	0.0863001	0.16518	-0.0087579	-0.155761	0.114975	-0.182735	-0.181047	0.326143	-0.0444534	-0.158014	0.000171741	-0.178372	-0.015531	-0.395255	-0.286547
LTRIS_Mus	-0.0926438	-0.0224545	0.713115	0.0597294	-0.0644118	-0.184678	0.0178942	-0.177875	0.0804217	-0.151598	-0.0352214	0.0526037	-0.0694774	-0.0982357	0.00123769	-0.0701742	-0.0227106	-0.0673565	-0.130384	0.119058	-0.0787044	-0.0602578	-0.278594	0.0874519	-0.291125	-0.323646	0.516203	-0.00828634	-0.0208544	-0.121414	-0.274124	-0.260554	-0.561966	-0.0534388	0.0468779	0.0903532	-0.0388177	-0.187834	0.0893138	-0.185255	-0.224097	0.249609	-0.17533	-0.247176	-0.105508	-0.234841	-0.0964605	-0.437005	-0.374617
Lx5c	0.261396	0.811495	-0.0294943	-0.218263	-0.0593395	0.0753218	0.0185608	0.11462	-0.56079	-0.389591	-0.12055	-0.248092	0.313392	-0.0973499	0.133856	-0.0734819	-0.20828	-0.224776	-0.203327	0.109335	0.0740314	0.0102706	-0.0245655	-0.0982189	-0.0973561	-0.108885	0.1743	0.0505466	-0.262364	0.0127754	-0.0740482	-0.0196209	-0.17099	-0.0784512	0.533787	0.144642	-0.082008	0.122457	-0.029783	-0.118162	-0.0295678	-0.00223891	-0.0731272	0.048947	0.0830916	-0.0831185	0.129494	0.0127829	-0.16216
MER45B	0.131386	0.13476	0.0374691	-0.0527808	-0.0396661	-0.0558961	-0.073424	0.00208147	-0.277401	-0.209442	-0.172963	-0.0288884	-0.195985	0.10382	0.113163	0.0885818	-0.0516772	0.06131	0.00311127	0.20522	0.186314	0.0995295	0.0933606	-0.00181984	-0.0713369	0.111497	0.231684	0.0887865	-0.00562099	0.176012	0.0592151	0.176583	-0.254286	-0.220173	0.0225289	0.159804	0.108706	-0.157295	-0.034481	0.133726	0.112436	0.0909067	-0.0334891	0.260164	0.0468574	-0.00615421	0.143604	-0.10802	-0.0448425
MER67A	0.102755	-0.0264999	0.275508	0.140285	0.122251	0.13547	0.0639801	0.132831	-0.437466	-0.613971	-0.462844	-0.33679	-0.304723	0.0320452	0.236355	0.239787	0.359932	0.148986	0.115632	0.0254478	0.172933	-0.0213148	0.174923	0.205773	0.579455	0.0664287	0.166771	0.15872	0.159543	0.299087	0.407329	0.402318	-0.156092	-0.42041	0.125127	0.252493	0.0656714	-0.127255	0.100053	-0.0831913	0.10773	0.351603	0.112342	0.198304	0.107562	-0.142015	0.252258	-0.137589	0.131972
MER89	1.07065	0.0734231	0.401689	-0.0370108	0.278731	0.0308175	0.0390132	0.0513205	-0.409476	-0.441963	0.152154	-0.0363946	0.122623	0.0533741	0.261887	0.107728	0.141619	0.0791036	-0.0413022	0.306489	0.549928	0.264046	0.0728528	0.450225	0.18042	0.223218	0.244824	0.188479	0.104339	0.348967	0.0184994	0.112714	-0.390638	0.105413	0.339495	0.220382	0.0482281	0.0550121	0.558477	-0.0522352	0.13454	0.447786	0.102659	0.154284	0.196606	-0.0678604	0.0781971	-0.295058	-0.201822
MER92B	-0.0650628	-0.132679	-0.0824042	0.506408	-0.223523	-0.0443671	-0.01839	-0.000873577	-0.115144	0.236091	0.329859	-0.17154	0.0372315	0.141219	0.534311	0.973351	1.18245	0.327358	0.075353	-0.129123	-0.00801694	0.0789725	-0.145171	0.0265787	0.356787	0.0715841	0.125511	0.0232923	-0.0117207	0.018212	0.430286	0.272306	-0.85098	0.109276	0.176656	0.156851	0.18033	0.178224	-0.0952771	0.267864	0.271535	-0.0507683	0.228223	0.0351504	0.0839512	-0.0268457	0.975778	-0.469839	-0.163209
MERV1_I-int	-0.0816288	-0.108087	0.009824	-0.159933	-0.0729802	-0.167912	-0.0484107	-0.194378	-0.421766	-0.453532	-0.18961	-0.1051	-0.200888	-0.212221	-0.00345058	-0.0776848	-0.0903927	-0.128326	-0.21467	0.0389246	0.0440417	-0.051394	-0.224683	-0.0269919	0.132386	-0.129396	0.0352032	0.0541323	-0.15384	-0.0883039	-0.0959895	-0.0942382	-0.543478	-0.224274	0.102378	0.0870819	-0.137838	-0.195151	0.0533047	-0.162177	-0.181113	0.176853	-0.19507	-0.23343	-0.0711639	-0.352082	-0.0550288	-0.40951	-0.291665
MERV1_LTR	-0.0693687	-0.114114	0.283697	0.308847	-0.146516	-0.097497	0.17697	-0.134475	-0.332169	0.0859665	0.1553	0.0222051	0.0694868	0.341066	0.400969	0.583698	0.706719	0.326587	0.0568634	0.0611108	0.0191707	0.101071	-0.054313	-0.0532224	0.68339	0.117374	0.3784	0.14455	0.0164267	0.0986885	0.354709	0.260497	-0.510133	-0.135458	0.0961336	0.0682121	0.227361	0.0924062	0.0643051	0.229309	0.154359	0.0987303	0.42739	0.641846	0.291937	0.709326	0.64362	-0.166605	-0.0406854
MLT1H-int	-0.0146452	-0.098217	-0.314068	-0.492993	-0.271993	-0.174284	-0.2518	-0.092806	-0.630209	-0.836472	-0.241165	-0.290813	-1.14379	-0.113912	-0.245196	-0.219724	-0.405378	-0.406555	-0.484305	-0.353459	-0.223408	-0.273268	-0.242244	-0.419788	-0.177768	-0.52849	-0.29651	-0.0343408	-0.485419	-0.0278852	0.0512374	0.12164	-0.988533	-0.661094	-0.0179876	-0.101029	-0.24578	-0.333244	-0.229494	-0.205455	-0.0276453	-0.360557	-0.313608	-0.170179	-0.0885617	-0.426679	-0.253086	-0.64623	-0.610088
MLT1I	3.61233e-05	0.0299321	0.0696355	0.0411337	0.038644	0.0416007	0.130583	0.00817799	-0.502947	0.165013	-0.101114	-0.0673044	0.0517843	0.0542671	0.158618	0.128948	0.0507058	0.219474	0.594721	0.180569	0.229095	0.182145	0.524745	0.0885735	0.143151	0.410502	0.163743	0.0987535	0.0696943	0.162576	0.15654	0.116436	1.15243	-0.180349	0.223717	0.206769	0.147187	-0.121242	0.00319472	0.0690685	0.118578	0.295475	0.237668	0.110054	0.210969	0.0496464	0.169196	0.970577	0.610968
MLT1J1	-0.166661	0.151137	-0.0267372	0.0938874	-0.00370345	-0.00771478	-0.0894897	0.0762348	-0.522683	-0.233813	0.180607	-0.00305433	-0.00391558	0.0774519	0.122427	0.0711911	-0.0466729	0.103084	0.0885036	0.128614	0.235256	0.112475	0.072124	0.183675	0.00114818	0.230427	0.179071	0.167711	0.0700291	0.0896555	0.109747	0.120252	-0.387139	-0.252981	-0.116208	0.0284506	0.0135535	-0.261352	0.130959	0.112916	0.284699	0.250861	1.39486	0.145555	0.136648	0.147118	0.118938	-0.313491	-0.102948
MLTR32C_MM	0.467697	0.0860349	0.0595955	0.182498	-0.121789	-0.092897	0.15615	0.0616398	0.055683	-0.104954	-0.00487002	0.0886559	-0.00430263	0.46213	0.312865	0.256172	0.480175	0.202248	-0.0584194	-0.15858	0.210085	0.0612964	0.04538	0.0444988	1.87913	0.266293	0.06178	-0.433729	0.0838401	0.208101	0.412602	0.409245	-0.427738	-0.115935	0.178103	0.457725	0.151231	0.300703	0.0452776	0.266057	0.326921	0.121108	0.510856	0.420632	0.457357	0.621436	0.66916	-0.566452	-0.127675
MMERGLN-int	-0.0622925	-0.271064	0.135192	-0.283177	-0.105722	-0.509062	-0.519038	-0.499612	-0.386749	-0.602059	-0.376181	-0.141546	-0.232083	-0.400661	-0.166445	-0.312191	-0.330118	-0.256747	-0.292112	-0.0713298	-0.272044	-0.342985	-0.369249	-0.210843	-0.54887	-0.374346	0.0710263	-0.369748	-0.218327	-0.221363	-0.545729	-0.556239	-0.432064	-0.455233	-0.133264	-0.129453	-0.242984	-0.110046	-0.078324	-0.384172	-0.294537	0.0328869	-0.265532	-0.350966	-0.196235	-0.412714	-0.262136	-0.434909	-0.409928
MMERGLN_LTR	0.526757	-0.0501872	1.47914	1.3405	0.407094	-0.0269601	0.756502	-0.0211837	0.894394	1.59116	1.82697	1.29561	0.817001	0.653725	0.890682	1.40177	1.57893	1.0061	0.574282	0.385661	0.0109247	0.493188	0.0831758	0.370929	0.555734	0.0885656	1.4574	0.278556	1.02764	0.631641	0.412745	0.728976	0.448098	1.29529	0.365605	0.32528	0.65648	2.97038	0.525022	0.933382	0.654718	0.676933	1.12519	0.576936	0.773322	0.811203	1.91355	0.164996	0.319822
MMERVK10C-int	0.218388	0.0130104	1.36332	0.148651	0.059903	-0.194417	0.0298268	-0.178273	-0.137934	-0.271677	-0.18147	-0.0959642	0.00569691	-0.0351903	-0.0115986	-0.106534	-0.0161749	0.0613024	-0.0630528	0.0766185	0.090963	0.0585898	-0.150538	0.0107226	-0.192357	-0.154189	1.18966	0.010056	0.101328	0.161809	-0.379076	-0.131939	-0.447824	-0.284865	0.0595175	0.102222	0.0434485	-0.0123555	0.0626013	0.041368	0.00350849	0.0307543	0.37496	0.107974	0.20667	0.0799936	-0.0197116	-0.281506	-0.156036
MMERVK10D3_I-int	-0.0275917	0.00967467	1.44787	0.117545	0.117774	-0.177723	0.0554775	-0.169787	-0.272137	-0.272016	-0.0998333	-0.0159271	-0.089667	-0.105803	0.131533	-0.0945126	0.0284031	0.168459	-0.0507976	0.146756	0.216721	0.170428	-0.0903836	0.160815	-0.0787838	-0.0035102	1.64141	0.0366225	0.19394	0.203092	-0.389817	-0.374042	-0.401686	-0.207736	-0.000848122	0.0797532	-0.0286811	-0.235259	0.166415	-0.13123	-0.139323	0.332204	0.190843	-0.149997	0.0834015	-0.0841527	-0.049892	-0.298143	-0.154983
MMERVK10D3_LTR	0.175861	0.294464	0.939324	0.280085	0.306926	0.0104261	0.344022	0.0774965	0.125531	-0.352392	0.116645	0.267738	0.111293	-0.151263	0.445372	0.215562	0.417664	0.440229	0.452466	0.534862	0.581451	0.51916	0.258878	0.402529	0.0693754	0.393259	1.06666	0.261358	0.256388	0.375663	-0.0658301	-0.107832	0.142445	0.214241	0.375225	0.295843	0.129672	-0.329747	0.372769	-0.139343	-0.233534	0.814539	0.0376547	-0.0744154	0.0795101	0.0361476	0.198552	0.38115	0.30196
MMERVK9C_I-int	0.0615735	-0.270918	0.560804	0.261609	-0.220026	-0.470016	-0.203434	-0.401493	-0.35285	-0.0547014	-0.176529	-0.278358	-0.267548	0.797902	0.4557	0.185047	0.504437	0.152663	-0.206777	-0.303398	-0.562461	-0.358051	-0.307571	-0.449684	0.410793	-0.23515	0.213386	-0.284565	-0.146435	0.0747457	0.140942	0.178228	-0.583464	-0.270514	0.0458254	-0.104262	0.174226	0.00245153	-0.307178	0.0947892	0.150785	-0.468018	0.239608	0.507422	0.164935	0.399419	0.840351	-0.386888	-0.159735
MMERVK9E_I-int	0.190159	-0.110966	0.671499	0.213681	-0.116128	-0.177851	-0.0132257	-0.149999	-0.157416	-0.179845	-0.191604	-0.0500192	-0.208681	0.44146	0.31319	0.108649	0.293427	0.148981	-0.102429	-0.142122	-0.0908634	-0.0958952	-0.133242	-0.272498	0.455017	-0.107408	0.427126	0.0406322	-0.186055	0.189151	0.150904	0.232453	-0.689656	-0.35299	0.0596432	0.0291195	0.271565	0.037629	-0.121361	0.226409	0.222923	-0.214209	0.207038	0.326546	0.294347	0.315038	0.492673	-0.318388	-0.135254
MMETn-int	0.22194	-0.106465	0.976409	0.287799	0.142501	-0.0639939	0.180418	0.212556	0.403772	0.397951	0.358896	0.239749	0.0661231	0.589904	0.186003	0.215066	0.298005	0.205214	-0.095912	0.161402	-0.146554	0.00372542	-0.197287	-0.0975818	0.0490329	0.151492	0.715076	0.0826856	0.111274	0.139871	0.0411323	-0.0673048	-0.518001	0.400242	0.702002	0.195093	0.304786	0.614083	0.0237572	0.280916	0.186029	-0.07869	0.509725	0.389853	0.419958	0.552364	0.959631	-0.37242	-0.137257
MMVL30-int	0.000206903	0.0086688	0.287828	0.161587	0.195418	-0.204449	0.10859	-0.197258	0.0149048	-0.125051	-0.0206457	0.0327	0.0767692	-0.142452	0.0426523	0.0498082	0.20933	0.152289	0.20018	0.141548	-0.0186649	-0.0294932	-0.11614	0.061438	-0.0179015	-0.168325	0.332908	0.0474277	0.0603483	0.0975311	-0.137966	-0.00742715	-0.119134	-0.12723	0.0887539	0.0642455	0.0371373	-0.00399877	0.0455906	-0.00405235	-0.0398919	0.114259	-0.00926561	-0.179052	-0.0580246	-0.0309215	0.00755162	-0.0276554	-0.0652161
MURVY-LTR	-0.502059	-0.575862	0.228002	-0.314933	-0.580538	-0.936326	-1.03215	-0.986765	-0.837756	-0.403075	-0.476917	-0.760545	-0.48313	-0.315707	-0.499665	-0.432621	-0.385482	-0.60564	-0.600917	-0.409281	-1.18236	-0.859861	-0.740374	-0.457004	-1.01334	-0.857129	0.0417099	-0.948285	-0.324119	-0.441993	-0.793756	-0.694687	-0.737996	-0.629347	-0.402914	-0.336139	-0.51521	-0.547431	-0.467678	-0.536031	-0.553645	-0.529928	-0.561169	-0.63069	-0.651699	-0.641499	-0.37577	-0.745409	-0.635313
MuRRS-int	-0.461368	-0.474318	-0.274545	-0.674974	-0.41944	-0.881287	-1.19034	-0.91855	-0.997352	-0.912118	-0.639667	-0.669284	-0.583244	-0.691743	-0.562587	-0.768748	-0.745617	-0.709664	-0.735705	-0.433527	-0.916332	-0.89995	-0.7361	-0.607647	-1.20309	-0.783353	-0.363244	-0.904568	-0.548347	-0.522853	-1.07546	-0.955472	-0.894113	-0.838187	-0.401126	-0.333163	-0.678913	-0.76908	-0.434644	-0.721115	-0.757832	-0.580388	-0.669871	-0.720589	-0.722863	-0.809132	-0.693811	-0.758487	-0.662927
RLTR10	0.100032	0.115315	0.729629	0.215735	0.548417	-0.18397	0.121493	-0.160076	0.040607	-0.193693	0.00892263	-0.0032188	0.0210499	-0.120207	0.227253	0.0139765	0.139454	0.117202	0.148634	0.363548	0.195561	0.136448	-0.0441826	0.171796	-0.165799	-0.124632	0.533724	-0.0324628	0.0954629	0.182575	-0.418738	-0.212809	-0.227999	-0.0149564	-0.0103419	0.127789	0.0168268	-0.0256366	0.241152	-0.19092	-0.202182	0.34426	0.000701753	-0.197214	-0.0137063	-0.273822	-0.093912	0.026206	0.147071
RLTR10-int	0.312016	0.143624	0.985484	0.218356	0.734821	-0.0930003	0.170658	-0.15212	0.153261	-0.288063	0.0232036	0.0786402	0.120741	-0.0947303	0.238398	-0.017023	0.208745	0.338329	0.205234	0.318014	0.3595	0.30585	-0.0512217	0.361295	-0.0641049	0.165128	0.785378	0.0243753	0.456452	0.194475	-0.436118	-0.165154	-0.369678	-0.0674344	0.138456	0.121977	0.112749	-0.050333	0.232964	-0.110732	-0.165416	0.537012	0.224024	-0.135584	0.144139	-0.198953	0.00310695	-0.203994	-0.0803884
RLTR10A	0.108615	0.210659	0.680825	0.553302	0.427808	0.0153895	0.391153	-0.0104851	0.33229	0.306072	0.407627	0.486762	0.215328	-0.157951	0.483954	0.384876	0.629023	0.570855	0.426605	0.552337	0.426464	0.512818	0.148807	0.45729	-0.027065	0.25395	0.794087	0.0727699	0.233733	0.412129	-0.125195	0.0175182	-0.125473	0.464194	0.199298	0.299122	0.17529	-0.141228	0.373017	0.0376988	-0.0688808	0.723324	0.131323	-0.0723804	0.0383014	-0.237964	0.279855	0.171253	0.145807
RLTR10B	-0.33468	0.150703	0.615708	0.222731	0.282322	-0.0538346	0.153156	-0.105031	0.230982	0.338041	0.12862	0.186991	1.41291	-0.129285	0.186456	0.102695	0.335901	0.431661	0.133775	0.259614	0.412433	0.364618	0.000481498	0.216191	-0.0675103	0.0400675	0.839877	0.175795	0.284707	0.139938	-0.363273	-0.0603536	-0.238472	0.136749	0.131843	0.444578	0.0447696	-0.312443	0.109558	0.141628	0.0564361	0.491316	0.37385	-0.0474618	0.203704	-0.00852206	0.275888	-0.0441089	-0.116433
RLTR10B2	-0.0132005	0.207314	0.679518	0.340156	0.237287	-0.152088	0.312939	-0.154173	0.27005	0.287679	0.375609	0.296558	1.60665	0.127117	0.306908	0.200635	0.442707	0.542442	0.229014	0.335023	0.44293	0.323164	0.0863603	0.378549	0.0415046	0.331696	1.00144	0.195481	0.406685	0.325373	-0.236997	-0.177376	-0.176472	0.286431	0.173166	0.31114	0.191627	-0.0519714	0.224129	0.166354	0.0606985	0.490567	0.603405	0.401646	0.387716	1.01357	0.379416	-0.0528046	-0.00690563
RLTR10C	0.107592	0.263498	0.824495	0.55009	0.420696	0.00304508	0.47838	-0.0227652	0.524042	0.145992	0.442514	0.499609	1.66645	0.0933668	0.468637	0.418402	0.794029	0.84401	0.51105	0.468505	0.667467	0.539788	0.283905	0.61761	0.234604	0.761777	1.21745	0.317124	0.619299	0.462182	-0.0833237	-0.0521722	-0.0905589	0.485794	0.378424	0.440014	0.395527	0.0417859	0.335165	0.370241	0.275373	0.794591	0.787934	0.913293	0.526566	0.475769	0.682463	0.0887581	0.0821653
RLTR10D	0.199684	0.164935	0.863718	0.313755	0.349865	0.06475	0.305144	0.0347801	0.239158	-0.303203	-0.0351887	0.217058	0.104387	-0.0735924	0.391722	0.200676	0.380546	0.375417	0.197334	0.458496	0.506589	0.351514	0.0923786	0.35387	0.0283729	0.18988	1.00046	0.0491321	0.322145	0.33985	-0.23044	0.055522	-0.146665	0.228366	0.188747	0.297939	0.117326	-0.21164	0.459469	-0.116683	-0.074325	0.633206	0.156756	0.340592	0.0846064	-0.0418788	0.156395	0.0407177	0.0650217
RLTR10D2	0.328683	0.313403	1.2009	1.04686	0.767758	0.194602	0.765235	0.324912	0.397873	1.01647	1.16617	0.989721	1.0483	0.296758	0.954718	1.14192	1.71366	1.21908	0.924932	0.821734	0.549963	0.83626	0.386302	0.86177	0.555268	0.551922	1.33836	0.306397	0.935889	0.886088	0.5019	0.678851	0.415832	0.906166	0.315399	0.622054	0.561597	0.457371	0.667303	0.529633	0.319701	0.938654	0.736489	0.590615	0.41291	0.160455	1.10257	0.469886	0.742652
RLTR10E	0.463293	0.198396	1.53658	0.782121	0.791545	0.204719	0.645198	0.162704	0.599814	0.638717	0.585017	0.460974	1.57576	0.390326	0.815108	0.740877	0.970621	0.866412	0.594474	0.723584	0.705345	0.734844	0.268833	0.758633	0.176441	0.800165	1.76393	0.503789	0.849884	0.553678	0.274387	0.260267	-0.12949	0.656601	0.522539	0.635013	0.4852	0.374081	0.66978	0.497291	0.354006	0.966058	0.977959	3.14136	0.536228	0.763589	0.806981	0.0920137	0.159739
RLTR10F	0.285296	0.150572	1.24289	0.534822	0.618448	0.119676	0.475405	0.17675	0.516227	0.194788	0.107797	0.285456	0.771971	0.167338	0.61688	0.326872	0.602308	0.669472	0.408785	0.55432	0.601723	0.641779	0.215883	0.631795	0.181717	0.498695	1.34901	0.291127	0.724157	0.499777	0.0663906	0.307985	-0.17896	0.267369	0.473332	0.552665	0.312966	0.0807344	0.540801	0.273012	0.142696	0.860305	0.690741	3.05879	0.434933	0.374473	0.370093	-0.0444454	-0.00518836
RLTR11B	0.0149095	-0.0819231	0.0412202	0.551783	-0.022514	-0.0457459	0.264794	-0.0416169	0.115955	0.704751	0.531076	0.24876	0.405127	0.562339	0.472692	0.880599	0.934877	0.486674	0.147251	0.0951366	0.128633	0.125015	0.0663494	0.103935	0.815346	0.179881	0.183098	0.171442	0.105163	0.393915	0.606969	0.357174	-0.444692	0.406722	0.239074	0.195732	0.507154	0.540316	0.188669	0.273816	0.338332	0.142693	0.222407	0.349131	0.203188	0.430811	1.03193	-0.206393	-0.00790181
RLTR13A	-0.0274439	-0.0866233	0.823513	0.0716374	-0.245761	-0.26682	-0.257281	-0.253377	-0.179963	-0.330047	-0.135275	-0.236356	-0.216286	0.1043	-0.0919663	-0.345895	-0.380572	-0.28271	-0.444492	-0.261686	-0.268394	-0.293476	-0.247273	-0.333648	-0.126611	-0.408367	0.680364	-0.103946	-0.627254	0.0611121	-0.448304	-0.335905	-0.731578	-0.516843	-0.0682101	-0.0173692	-0.0902491	-0.292959	-0.396546	-0.0360677	-0.051472	-0.792389	-3.42907e-05	-0.0977225	-0.00902452	-0.155686	-0.161982	-0.61191	-0.499554
RLTR13A1	0.293668	0.014986	0.864821	0.242834	-0.121685	-0.116552	-0.0703119	-0.0917359	-0.255563	-0.240087	-0.17789	-0.255258	-0.116959	0.624764	0.154437	-0.161333	-0.141258	-0.0749115	-0.245606	-0.129974	-0.0768558	-0.0126372	-0.148656	-0.149755	0.569249	-0.211876	0.6283	0.0493007	-0.227296	0.119569	0.117912	0.0988953	-0.663947	-0.433074	-0.00998616	0.0334242	0.148362	-0.128505	0.0493279	-0.00142973	0.123892	-0.296768	0.18945	0.284544	0.223088	0.0329691	0.0601032	-0.491857	-0.318873
RLTR13A2	0.345913	0.0827233	1.1677	0.355389	-0.0247438	-0.045965	-0.0712441	0.0547978	0.0405768	-0.20424	-0.0215532	-0.0475537	0.00127155	0.256083	0.111532	-0.166359	-0.108199	0.00841121	-0.21955	-0.0822494	0.0765334	-0.0314792	-0.0560348	-0.148889	0.22242	-0.227515	0.990464	-0.0767682	-0.333419	0.209015	-0.227978	-0.0840913	-0.646708	-0.216239	0.035119	0.0774584	0.135787	0.00855	-0.173499	0.223928	0.107608	-0.358671	0.299549	0.11019	0.209948	0.140713	0.0452765	-0.542589	-0.293229
RLTR13A3	0.197206	-0.078058	0.706086	0.108324	-0.334262	-0.238795	-0.140728	-0.174337	-0.191809	-0.191535	-0.153055	-0.34919	-0.277607	-0.0229892	-0.238485	-0.342697	-0.25425	-0.283387	-0.487101	-0.314623	-0.238919	-0.299676	-0.25004	-0.425608	-0.131643	-0.587659	0.633694	-0.123087	-0.468095	-0.152727	-0.37594	-0.245339	-0.690562	-0.541016	-0.12653	-0.163209	-0.180762	-0.280763	-0.255375	-0.150679	-0.0567335	-0.756927	-0.0323165	-0.101817	-0.0263418	-0.23797	-0.19418	-0.607197	-0.4267
RLTR13B1	-0.0398547	-0.179144	0.0515192	0.0580533	-0.359871	-0.522759	-0.536105	-0.491034	-0.414356	-0.564268	-0.41933	-0.361948	-0.393674	0.365054	0.213868	-0.0475086	0.0627613	-0.0295176	-0.401047	-0.252723	-0.41196	-0.368886	-0.29643	-0.391728	1.21672	-0.174078	0.167725	-0.336667	-0.258796	-0.0562949	-0.00588992	0.0245041	-0.900491	-0.571747	-0.134035	-0.125522	-0.0748914	-0.173551	-0.248662	-0.265611	-0.198808	-0.538399	0.075196	0.479805	-0.00202838	-0.00502768	0.175844	-0.680287	-0.462654
RLTR13B2	0.306049	0.020968	0.49459	0.761527	0.0929578	-0.107972	0.165113	-0.0831606	-0.0242056	0.113422	0.0722931	0.232506	0.257596	0.773531	0.927895	1.49433	1.49938	0.90418	0.379444	0.0645619	0.111645	0.199437	0.182499	0.0833484	1.55827	0.280534	0.405182	0.222538	0.15991	0.325941	0.982718	1.17966	-0.475004	-0.214479	0.244432	0.160115	0.598277	0.86397	0.17379	0.304375	0.307886	0.103038	0.859696	0.997453	0.704307	0.683685	1.73624	-0.0659049	0.100895
RLTR13B3	0.145155	0.126221	0.0882047	0.0764031	-0.0171961	-0.107021	0.0104917	-0.0311573	-0.170081	-0.352421	-0.11742	-0.0200315	-0.0861433	0.271474	0.212668	-0.0087316	-0.0629591	0.0926169	-0.111359	-0.0101512	0.110627	0.0558443	-0.0448171	-0.0319477	1.43471	0.0349555	0.194693	0.0541916	-0.161838	0.0681266	-0.0221344	0.0711081	-0.717946	-0.380641	0.0900666	0.108472	0.080644	0.0040418	-0.0249798	-0.115462	-0.0878847	0.0174114	0.226235	0.355171	0.27841	0.0643167	0.248715	-0.460796	-0.333763
RLTR13C1	0.0673533	-0.0852406	0.19426	0.196421	-0.224968	-0.206327	-0.174281	-0.18622	-0.390834	-0.163812	-0.126518	-0.100725	-0.10311	0.263921	0.135415	-0.0889066	0.0451196	0.0358539	-0.271889	-0.128305	-0.0652573	-0.151039	-0.156646	-0.164762	0.242074	-0.104287	0.310008	-0.00904413	-0.315446	0.110399	0.115154	0.201759	-0.62066	-0.340027	0.0507435	0.0220567	0.0985246	0.0536718	-0.0805536	0.0589872	0.0881656	-0.450122	0.400206	1.00632	0.307689	0.36903	0.265211	-0.563067	-0.383461
RLTR13D1	0.103053	0.0526118	-0.0328009	-0.0497016	-0.148798	-0.0707095	-0.171131	-0.0726608	-0.385911	-0.660621	-0.250337	-0.0976662	-0.155743	0.858224	0.415653	-0.177543	-0.0257773	0.0211915	-0.153875	-0.0214832	0.071602	-0.0256614	-0.0930859	-0.118025	0.27077	-0.0466358	0.0160829	0.0228821	-0.261112	0.0836896	0.193587	0.015777	-0.374144	-0.364864	0.247848	0.207488	0.118898	-0.282371	-0.240241	-0.0804001	0.0182996	-0.161151	-0.155387	0.165472	0.164809	-0.0069775	0.169535	-0.4077	-0.214307
RLTR13D2	0.170122	0.02146	0.153267	0.144496	-0.137559	-0.145007	-0.0701647	-0.118028	-0.181147	-0.29914	-0.0906568	-0.0876623	-0.465305	0.225742	0.110462	-0.0896332	-0.00469812	-0.0261884	-0.144807	-0.0603597	0.0270146	-0.0889874	-0.0354876	-0.079469	0.0863421	-0.124581	0.232474	0.00428886	-0.253936	0.070408	0.162497	0.134786	-0.378913	-0.338492	0.0796069	0.163888	0.0749583	0.0547106	-0.074578	0.0739112	0.0525686	-0.116501	0.292759	0.351582	0.328806	0.162982	0.206298	-0.378738	-0.203006
RLTR13D3	0.299194	0.226163	0.418594	0.467543	0.0832034	0.0995957	0.118907	0.0407689	-0.323821	-0.144153	0.0897781	0.0229481	0.16262	0.322594	0.243371	0.216391	0.1989	0.182891	0.122738	0.00829385	0.252284	0.10712	0.226615	0.148695	0.526339	0.178797	0.589803	0.146999	0.0257835	0.267225	0.379477	0.257032	0.0391932	-0.199029	0.0995735	0.196549	0.401078	0.197898	0.0400177	0.187022	0.280001	0.0883961	0.555914	0.767177	0.548989	0.480671	0.303045	-0.101584	0.0449091
RLTR13D3A	0.0864669	0.0436182	0.422677	0.342707	-0.0815447	-0.0266267	0.0323849	-0.0320246	-0.19507	0.139847	-0.135042	-0.107429	0.0958919	0.458147	0.150676	-0.0557792	0.194046	0.144458	0.0144819	-0.021024	0.125306	0.00189594	0.0670892	-0.0998195	0.207665	-0.0624728	0.421477	0.0408028	-0.160818	0.217367	0.164791	0.197509	0.144207	-0.178954	0.0836908	0.0474484	0.189384	0.00142886	-0.110557	0.121764	0.209284	-0.135633	0.636289	0.586592	0.415135	0.54665	0.265912	-0.164171	-0.173928
RLTR13D6	0.491553	-0.0993539	0.560747	1.18233	0.00508224	-0.0569667	0.183635	0.00176928	-0.00340121	0.386526	0.282193	-0.000966089	0.128624	1.90273	1.7327	0.953634	1.81484	1.19392	0.66485	0.000327923	0.0367337	0.323225	0.428986	-0.00232433	2.07469	0.599678	0.391715	0.303251	0.541838	0.741476	1.42818	1.39145	0.238549	-0.0865967	0.727503	0.469611	1.20828	0.622867	0.119784	0.65292	0.898988	-0.0560322	1.09501	1.51581	0.893321	1.48322	1.83467	0.0722225	0.398523
RLTR13E	0.239774	-0.0808248	0.28747	0.789801	-0.0627327	-0.157544	0.145315	-0.100944	0.12186	0.446534	0.120367	0.0836893	0.115781	1.88129	1.30456	0.583351	1.19421	0.84594	0.328269	-0.0462497	-0.0501107	0.220841	0.246697	0.0147172	1.71182	0.585445	0.322476	0.238785	0.340408	0.507367	1.18297	1.02914	-0.337099	-0.0523514	0.594486	0.516138	0.8815	0.479057	0.0211611	0.481948	0.595405	-0.0536734	0.68949	0.958116	0.636165	0.694885	1.52615	-0.123559	0.132589
RLTR13F	0.0463845	-0.103561	0.399307	0.734189	0.00455397	-0.0844878	0.180669	-0.0259905	0.223422	0.285625	0.222925	0.103336	0.134524	2.0057	0.828314	0.388672	0.799303	0.727054	0.48138	-0.0148763	-0.0671376	0.198392	0.236933	0.138414	1.15979	0.276768	0.8259	0.239293	0.286064	0.425633	0.999031	0.756788	-0.415212	-0.0611179	0.36345	0.387317	0.863186	0.486207	0.0747043	0.593501	0.601491	-0.0379125	0.575771	0.807565	0.539656	0.704489	0.969699	0.00961775	0.0450328
RLTR13G	0.380878	-0.107663	0.539207	1.08487	0.104649	-0.130283	0.272307	-0.0746648	0.0703481	0.405736	0.284134	0.196931	0.306698	2.05881	1.58371	0.737577	1.45517	1.02253	0.613853	0.0476663	-0.0840635	0.246454	0.382946	0.113391	1.65277	0.584974	0.565236	0.326109	0.626542	0.547368	1.5312	1.22641	0.110646	0.164209	0.711435	0.464664	1.18744	0.902447	0.141256	0.727346	0.817931	0.0590288	1.0956	1.3827	0.919315	0.987023	1.96794	0.0855518	0.339982
RLTR16B_MM	0.107149	0.0352976	0.167509	0.571861	0.211478	-0.058064	0.528575	-0.0538775	0.420642	1.66841	1.30666	0.554213	0.465766	0.382647	0.253191	0.462985	0.618709	0.479995	0.270115	0.24554	0.123145	0.285254	0.0709147	0.22206	0.395631	0.197997	0.359067	0.24595	0.251602	0.369474	0.405281	0.286366	-0.29629	0.773014	0.240952	0.252601	0.353361	0.552697	0.268509	0.609758	0.353289	0.408221	0.371686	0.371753	0.294905	0.517495	0.574495	-0.132694	0.020314
RLTR17	0.0403173	-0.0144715	0.19781	0.768001	0.255394	-0.0366363	0.578996	-0.0349856	0.601436	2.02974	1.62753	0.763266	0.59735	0.497582	0.317688	0.635591	0.820869	0.571483	0.29047	0.239084	0.105814	0.297937	0.0491629	0.283221	0.609853	0.325937	0.410187	0.284677	0.348754	0.411686	0.510872	0.431358	-0.300515	1.07894	0.312977	0.288401	0.387161	0.631242	0.328912	0.667187	0.404557	0.436304	0.547522	0.369104	0.363672	0.473166	0.768359	-0.217649	-0.0308712
RLTR17B_Mm	-0.128439	0.14706	-0.133071	-0.150998	0.104561	0.0765882	-0.281779	-0.231213	-0.221292	-0.832661	-0.346243	-0.119804	-0.357139	-0.170685	-0.0682018	-0.200931	-0.248155	0.447166	-0.0206306	-0.14286	0.785112	0.281417	0.295767	0.229901	-0.15974	0.725391	-0.207897	-0.0586772	-0.385656	0.472199	-0.110218	-0.0626098	-0.402388	-0.387038	0.299857	0.457176	0.0107676	-0.0498061	-0.0655934	0.0612361	0.0726261	0.150286	-0.128795	-0.150352	-0.0743978	-0.238993	0.0660811	-0.215519	-0.156299
RLTR17C_Mm	0.293861	0.0405062	0.684442	0.323322	-0.0298608	0.0554226	0.126863	0.13938	-0.0950813	0.327792	0.0915371	-0.0352075	0.0852466	0.393983	0.2918	0.200495	0.367461	0.270553	0.0963244	-0.0195903	-0.000640115	0.0568196	0.135086	0.0539925	1.18302	0.103914	0.427371	0.109522	0.131824	0.243787	0.357261	0.51245	-0.282497	-0.195565	0.030581	0.216301	0.426895	0.229802	0.0484616	0.348056	0.281216	-0.166553	0.333189	0.782256	0.348806	0.470024	0.490324	-0.00104425	0.112068
RLTR19C	0.135686	-0.0677335	-0.0780041	-0.0677725	-0.141752	-0.13377	0.0528009	-0.168172	-0.105995	-0.172483	0.055333	0.0500341	0.0247255	0.110739	-0.104707	-0.0467249	-0.0660041	0.00876328	-0.259885	-0.153632	0.0242654	-0.155354	-0.0238347	-0.158582	-0.0276593	0.0863377	-0.0274354	0.0731523	-0.25032	0.208691	0.138494	0.0204248	-0.582542	-0.189004	-0.0464188	0.044202	0.0810114	-0.199146	-0.049404	-0.0392316	0.0732537	-0.109483	0.0945381	0.272216	0.173331	0.133943	0.0293719	-0.37211	-0.308946
RLTR1A2_MM	0.156771	-0.0938925	1.59279	0.589325	0.0678449	-0.00290672	0.295784	-0.0204394	0.245402	0.115014	0.0973868	0.225332	0.225594	0.323815	0.226591	0.36622	0.514708	0.349072	0.0188775	0.257865	0.129667	0.296974	-0.0873908	0.332553	1.15239	0.0109207	1.49297	0.151448	0.3557	0.259704	0.148661	0.157901	-0.541886	0.0331613	0.23056	0.332645	0.233339	0.407961	0.284583	0.204898	0.193672	0.45008	0.374955	0.350269	0.223601	-0.0110893	0.40645	-0.391979	-0.265333
RLTR1B	0.42061	0.00691261	1.78745	1.20281	0.358377	0.0199075	0.667365	0.0112272	0.78128	0.910983	1.28738	0.903417	0.677584	0.520687	0.802801	1.10091	1.25751	0.915305	0.578717	0.482379	0.080415	0.474561	0.101022	0.474394	0.367951	0.0676894	1.68524	0.328355	0.900792	0.573866	0.26616	0.621012	0.732839	0.850909	0.403983	0.403363	0.558887	2.81156	0.471355	0.721503	0.573701	0.65627	0.851057	0.509405	0.601371	0.680897	1.27482	0.191313	0.251556
RLTR1B-int	0.293099	0.00753578	0.381587	0.338318	0.418147	-0.0564408	0.329986	0.051538	0.323952	-0.0821986	0.190164	0.466844	0.100275	0.124604	0.159901	0.189594	0.25905	0.320619	0.167183	0.296495	0.0968969	0.139268	-0.120099	0.14668	0.155612	0.00560377	0.381433	0.0341067	0.265702	0.190722	0.0390287	0.124561	-0.300805	0.277996	0.688455	0.241961	0.229217	0.618404	0.245176	0.0742726	0.103524	0.423197	0.344086	0.112883	0.265371	0.300381	0.394833	-0.16042	-0.113851
RLTR1C	-0.0616728	-0.168784	0.447943	-0.109045	-0.255804	-0.211482	-0.0747249	-0.19109	-0.295438	-0.438861	-0.243489	-0.0898213	-0.190306	0.0210275	-0.147225	-0.18832	-0.127429	-0.181077	-0.314292	-0.0759848	-0.119588	-0.0291264	-0.273183	-0.0774034	-0.164565	-0.193205	0.238701	-0.0540172	-0.17529	-0.0728005	-0.317825	-0.354233	-0.568045	-0.471485	-0.00463955	1.27253e-05	-0.157066	-0.260219	-0.0354357	-0.173193	-0.156325	0.0640574	-0.0507522	0.134643	0.010499	-0.0925908	-0.186615	-0.502399	-0.336136
RLTR1D	-0.0578534	-0.0936674	0.708223	0.208568	0.0379872	-0.0106183	0.266168	-0.125206	-0.000361846	-0.26393	0.0101609	0.236709	0.0151114	0.0850982	0.266871	0.227945	0.506669	0.26854	0.0232242	0.158551	0.132129	0.249179	-0.139056	0.186588	0.226433	0.108384	0.519193	0.145941	0.281768	0.15425	0.0481269	0.103843	-0.449113	-0.108562	0.159989	0.169506	0.267136	-0.116304	0.135573	0.0130941	0.13776	0.411484	0.177774	0.264477	0.0798616	0.130824	0.315795	-0.382229	-0.23287
RLTR1D2_MM	0.590872	0.0637295	1.59216	0.678702	0.405426	0.141755	0.537867	0.137814	0.472708	-0.0807537	0.125793	0.284608	0.435663	0.277111	0.754907	0.630284	1.04774	0.644574	0.567664	0.54342	0.489588	0.574703	0.237516	0.542294	0.442345	0.655621	1.37518	0.452823	0.814355	0.351475	0.256051	0.712571	0.106285	0.217008	0.306002	0.428379	0.615613	0.644895	0.517578	0.382603	0.431936	0.822761	0.691016	1.08918	0.667383	0.424822	0.900552	0.162559	0.350453
RLTR1F_Mm	0.780645	-0.0216793	0.884493	0.591426	0.277861	0.0752658	0.44799	0.142526	-0.149972	0.671825	0.370253	0.11444	0.322869	0.475706	0.648391	0.398296	0.716296	0.382262	0.508704	0.490524	0.0770339	0.35047	0.115604	0.410579	0.17058	-0.0550836	1.03514	0.132224	0.694371	0.423317	0.21963	0.362067	0.464085	0.16516	0.186363	0.316093	0.539667	2.00744	0.337018	0.15883	0.209194	0.773476	0.91877	1.58075	0.863397	0.514417	0.711589	0.219633	0.381924
RLTR20A2B_MM	0.0706443	0.0556165	0.160213	0.38192	0.22228	0.0382933	0.203759	0.0616558	0.152097	1.28398	0.734073	0.224783	0.408572	0.133916	0.202377	0.275617	0.386329	0.235424	0.16729	0.230524	0.31789	0.270825	0.0598385	0.25738	0.0954333	0.399641	0.25133	0.128771	0.257997	0.941901	0.179191	0.286403	-0.245154	0.610707	0.274237	0.353387	0.118014	0.690344	0.270582	0.199831	0.18907	0.56078	0.238762	0.204805	0.194049	0.222843	0.268879	-0.1811	-0.07427
RLTR23	0.234378	0.0939626	0.694954	0.988554	0.0660983	0.0434419	0.612558	0.119851	0.340319	0.578175	0.526881	0.422704	0.269752	0.804194	1.15614	1.48615	1.75515	0.868693	0.584413	0.279587	0.0907988	0.347381	0.179485	0.320928	2.51755	0.191357	0.85891	0.280711	0.574959	0.468686	0.796418	1.01548	-0.115952	0.492501	0.349216	0.362814	0.627729	1.52524	0.369646	0.569092	0.54157	0.580397	0.557905	0.906962	0.39081	0.891353	1.69271	0.115186	0.245498
RLTR25A	0.146974	-0.0821555	0.183073	0.131023	-0.191546	-0.12708	-0.0310121	-0.0900951	-0.216889	-0.00192832	-0.0749993	-0.110943	-0.0681242	0.457298	0.214611	0.247724	0.317157	0.156167	-0.170521	-0.030878	-0.0711064	-0.122237	-0.146935	-0.180024	0.403118	-0.0524125	0.215313	0.0413908	-0.197764	0.0948727	0.392292	0.30967	-0.637297	-0.271392	0.0818108	0.0684388	0.262038	0.118835	-0.025993	0.0871171	0.230085	-0.205571	0.181704	0.878946	0.223662	0.884556	0.349802	-0.442881	-0.255236
RLTR26C_MM	1.18712	0.355374	0.899029	0.536545	0.403532	0.268987	0.374378	0.194732	0.380476	0.376268	0.720563	0.61515	0.820319	0.376365	0.522829	0.452696	0.569218	0.569905	0.450844	0.506508	0.485001	0.598767	0.628814	0.697449	0.497513	0.610339	0.409933	0.619897	0.454818	0.483864	0.383788	0.309784	-0.0514265	0.348525	0.402085	0.488873	0.466219	0.430457	0.572449	0.405981	0.521412	0.528171	0.542131	0.552708	0.580781	0.246937	0.388402	0.193489	0.293464
RLTR26D_MM	-0.181297	0.0980717	0.0642917	0.0636523	0.165309	-0.0236386	0.163531	-0.0790881	0.0447518	-0.290213	-0.132505	0.00193629	0.0944674	-0.0198235	0.175819	0.168572	0.318359	0.233392	0.231122	0.346686	0.282156	0.264911	0.175605	0.346647	1.00776	0.10909	0.192921	0.227713	0.114723	0.0931053	0.101233	0.149592	-0.101821	0.0730119	0.19822	0.340823	0.00240651	-0.013917	0.191681	-0.0186323	-0.106056	0.440495	-0.0220701	-0.1753	-0.00148674	-0.294051	0.0722886	-0.0354188	0.0851621
RLTR27	-0.00968681	0.0799159	0.526234	0.248799	0.126646	-0.216784	0.199742	-0.235278	-0.205939	0.330163	0.17013	0.166054	0.328382	0.0320292	0.152273	0.0882304	0.221317	0.133948	0.171008	0.372211	-0.012806	0.124328	-0.160258	0.303769	-0.263504	-0.165003	0.573065	-0.104095	0.366842	0.0265311	-0.352596	-0.306278	-0.116662	0.129807	0.0431212	0.222902	-0.108017	-0.325815	0.332702	-0.171167	-0.188436	0.396896	0.0145881	-0.327274	-0.0834786	-0.233673	-0.184539	-0.145584	0.0156511
RLTR30	0.0417617	0.0881591	0.175922	0.224004	0.216101	0.0106421	0.304854	-0.00095298	0.229587	-0.241057	0.155219	0.1652	0.102159	0.189009	0.20091	0.344112	0.485283	0.352874	0.635731	0.13504	0.286113	0.203998	0.724545	0.209804	0.437756	0.411346	0.313029	0.0120055	0.450424	0.310848	0.307894	0.229426	1.2395	0.163766	0.183733	0.233168	0.192083	0.0980992	0.204849	0.225834	0.293917	0.349372	0.235671	0.197695	0.407799	0.223486	0.510469	1.01074	0.879126
RLTR30B_MM	0.0719574	-0.0352617	0.0984052	0.126006	-0.125696	-0.10834	0.0771489	-0.0276871	-0.192828	-0.198646	0.00478104	0.0131953	0.0751223	0.277948	0.223326	0.138922	0.176943	0.0782994	0.349195	0.0973151	-0.0507167	0.00797189	0.23343	0.0320451	0.363005	-0.119632	0.171537	0.115819	0.0865414	0.113056	0.223503	0.291121	0.753323	-0.0424395	0.213456	0.198334	0.125109	0.0501939	0.182498	-0.0402426	0.15607	0.235063	0.00431252	0.526789	0.295801	0.208697	0.22199	0.304571	0.299464
RLTR33	0.224286	0.126956	0.166032	0.0829981	0.151314	0.151667	0.134538	0.153809	-0.0351067	-0.0546608	0.0736242	0.119228	0.202828	0.170201	0.153139	0.242027	0.0938494	0.279413	0.122245	0.172046	0.453754	0.209277	0.213356	0.113049	0.320113	0.309218	0.275094	0.338168	0.0278431	0.220594	0.194521	0.271939	-0.383196	0.00817837	0.25201	0.232723	0.405092	0.302557	0.157145	0.171617	0.320582	0.221628	0.257333	0.18627	0.366009	0.255661	0.525242	-0.135303	-0.0618712
RLTR41	0.161955	-0.111659	1.03733	1.11851	0.21575	-0.0329523	0.671392	-0.00937316	0.407782	1.32522	1.05373	0.631718	0.617216	0.675236	1.06139	1.80122	1.9613	1.12774	0.846011	0.334168	0.216766	0.468586	0.510965	0.377205	0.966686	0.470315	1.08946	0.307262	0.617458	0.5844	0.874688	0.855481	0.499588	0.811747	0.576713	0.60632	0.666806	0.821342	0.326216	0.688508	0.535043	0.601699	0.596446	0.491298	0.438704	0.582307	1.69982	0.636402	0.801
RLTR41A2	0.118394	-0.0859602	0.53017	0.971602	0.194047	-0.00594322	0.693976	-0.0150189	0.209738	1.39538	1.04343	0.444313	0.337781	0.694458	0.977302	1.25507	1.56699	0.965481	0.822166	0.374968	0.203049	0.456827	0.316005	0.384199	1.06399	0.574414	0.668567	0.368597	0.602477	0.547309	0.781488	0.829606	0.437495	0.842127	0.470416	0.46147	0.504115	0.701633	0.310593	0.554295	0.49551	0.649763	0.573226	0.56799	0.402771	0.534564	1.6506	0.389782	0.485699
RLTR41B	-0.050212	-0.161797	0.413229	0.209541	0.157765	0.107094	0.141049	0.00856697	-0.105124	0.65597	0.627765	0.287414	0.0958527	0.459899	0.115471	0.285924	0.433676	0.200756	0.125067	0.0365393	0.0339523	0.187687	0.0849116	0.210371	1.35936	0.267266	0.513273	0.132584	0.291012	0.236295	0.480482	0.299355	-0.457949	0.0978453	0.220204	0.0504792	0.204687	0.1545	0.352538	0.24296	0.244503	0.308426	0.365576	0.144211	0.237543	0.20781	0.537435	-0.17781	0.0826063
RLTR41C	0.553455	-0.0628002	0.974655	1.83572	0.408426	0.0136094	0.935146	-0.091916	0.793815	0.759322	0.743613	0.819115	0.824985	2.15295	2.22609	2.76469	3.23729	2.13951	1.50321	0.411927	0.449164	0.599129	0.980721	0.552174	2.90757	1.35235	1.18947	0.702391	1.08595	1.28401	1.80011	1.98439	0.228448	0.719951	1.52707	1.22781	1.53028	1.57295	0.437488	1.23373	1.13798	0.734013	1.34827	2.40913	1.01773	1.46294	2.95248	1.16524	1.40632
RLTR43C	0.105002	0.0294606	0.196667	-0.287196	-0.0501961	-0.193113	-0.11816	-0.11659	0.0644402	-0.405811	-0.176699	-0.063541	-0.128068	-0.204126	0.0365452	-0.185773	-0.203005	-0.359848	-0.301564	0.0545196	0.205332	0.0102751	-0.345407	-0.0162271	-0.206669	-0.107793	0.201758	-0.0963151	-0.175444	-0.0197435	-0.240355	-0.299443	-0.548518	-0.167546	0.168999	0.189521	-0.153686	-0.163008	0.121189	-0.244177	-0.219333	0.200689	-0.210482	-0.219595	-0.0217035	-0.360928	-0.233457	-0.547428	-0.394691
RLTR44-int	-0.0899841	-0.0933686	1.81645	0.135732	-0.0596543	-0.441428	-0.306688	-0.360994	-0.123026	-0.549378	-0.428107	-0.227321	-0.112013	-0.275339	-4.59584e-05	-0.187903	0.00021792	0.219106	-0.0781597	-0.0348049	-0.0472759	-0.110015	-0.148507	0.0296634	-0.537279	-0.0879291	2.09227	-0.315677	-0.0183949	0.226758	-0.571774	-0.292116	-0.535828	-0.428197	-0.124396	-0.017765	-0.1201	-0.204775	-0.114548	-0.170869	-0.191161	0.0461862	-0.029077	-0.227179	-0.117841	-0.402311	-0.00340415	-0.246815	-0.282986
RLTR44A	-0.106621	0.248501	1.33884	0.558248	0.545696	0.0534299	0.481216	0.115598	0.27581	0.201345	0.399265	0.179358	0.366411	-0.169827	0.562114	0.572427	0.843773	0.802353	0.558067	0.654724	0.426477	0.667308	0.360119	0.552872	0.194826	0.412191	1.49105	0.277886	0.549493	0.51263	0.076695	0.166785	0.168317	0.590462	0.230655	0.38867	0.222227	0.155009	0.292484	0.212291	0.0526311	0.818377	0.316253	0.0344024	0.194878	0.0298948	0.542956	0.379224	0.398093
RLTR44B	-0.0405836	-0.0390407	0.951998	0.339618	0.414262	-0.221727	0.198104	-0.201825	-0.203063	0.0616781	0.381834	0.157109	0.169553	-0.108784	0.265563	0.4067	0.524281	0.508504	0.290104	0.471725	0.167451	0.305216	0.0343557	0.402585	-0.236949	0.287669	0.999867	0.00166255	0.478939	0.425309	-0.327134	-0.0278915	-0.130345	0.251874	0.165762	0.381028	-0.0124423	0.0488715	0.264562	-0.0205125	-0.125364	0.633861	0.062686	-0.0590929	0.0573144	-0.224059	0.229308	0.00794939	0.11594
RLTR44C	0.183649	0.190118	1.12874	1.07893	0.320019	-0.0433671	0.813237	-0.0132305	0.522381	1.65644	1.44252	0.590188	0.726879	0.40646	0.778223	1.25696	1.62773	1.16776	0.83251	0.918114	0.481197	0.763224	0.418962	0.787919	0.394511	0.55162	1.19571	1.27323	0.727423	0.933195	0.32409	0.651751	0.0422895	0.859789	0.282538	0.580586	0.605509	0.840626	0.398123	0.572331	0.509511	0.947843	0.710016	0.66592	0.540349	0.308156	0.998418	0.311204	0.51807
RLTR44D	0.0875473	0.215877	1.06256	0.848215	0.370449	0.17895	0.608914	0.163281	0.457957	1.47445	1.33988	0.633128	0.761872	0.385086	0.553432	1.04901	1.17415	0.97858	0.508141	0.627215	0.362516	0.742979	0.224775	0.634656	0.333052	0.401357	1.1732	0.699483	0.669021	0.882695	0.101852	0.597092	-0.127769	0.688284	0.147965	0.561332	0.298182	0.591067	0.395593	0.545508	0.317393	0.835009	0.403416	0.73327	0.240891	0.0172074	0.736792	0.221313	0.307229
RLTR44E	0.219019	0.29105	1.49886	1.27592	0.716669	0.100716	1.15834	0.19311	1.40023	2.32043	1.98094	0.942158	1.11644	0.440863	0.871539	1.55298	1.75596	1.47526	0.900189	0.94818	0.650694	0.895325	0.49808	0.880755	0.490491	0.740913	1.62795	0.640756	0.972945	1.10846	0.54372	0.782118	0.122363	1.50746	0.458799	0.724826	0.730291	1.2347	0.679949	0.941985	0.75862	1.23682	0.845312	0.585661	0.674156	0.587727	1.27085	0.435674	0.565039
RLTR45	-0.112677	-0.193185	0.539317	0.26472	0.0966799	-0.251125	0.053571	-0.247623	-0.197835	-0.259183	-0.120919	-0.0897265	0.11087	0.324777	0.53721	0.226315	0.556818	0.279726	0.0612852	0.228147	0.100954	0.319563	-0.202936	0.215379	0.359764	-0.0153688	0.571354	-0.0490403	0.181305	0.0541163	-0.105379	-0.0215493	-0.580289	-0.161656	0.149901	0.176642	0.154885	0.265408	0.138835	-0.135135	-0.184717	0.434263	0.153852	0.14322	0.0929116	0.0787672	0.69486	-0.351945	-0.270759
RLTR45-int	0.26135	-0.0864482	0.513953	-0.140536	-0.0857164	-0.287533	-0.0647419	-0.197037	-0.421567	-0.273408	-0.272623	-0.211234	-0.175272	0.214785	-0.0726582	-0.131005	-0.194486	-0.133942	-0.243905	-0.0685679	-0.237192	-0.211956	-0.29863	-0.273174	0.0136023	-0.421153	0.235531	-0.0868079	-0.19651	0.0146247	-0.233424	-0.154751	-0.753586	-0.428737	-0.146555	-0.0957011	-0.00133327	-0.246864	-0.0444516	-0.0595305	0.0775021	-0.227557	0.00923236	0.506554	0.100218	0.0493836	0.053401	-0.440231	-0.281672
RLTR46A	0.326171	0.272396	0.803625	0.419266	1.05376	0.11663	0.447435	0.0568999	0.0128033	-0.271059	-0.192979	0.078261	0.264246	0.0119024	0.420142	0.246145	0.146176	0.490038	1.33793	0.731761	0.428694	0.459284	1.4495	0.41684	0.192214	0.426022	0.800021	0.224542	0.579156	0.216082	-0.318708	-0.245186	2.45538	0.155889	0.345161	0.313902	0.267721	0.102269	0.484833	0.267659	0.0168803	0.846929	0.500335	0.260865	0.792778	0.11781	0.146468	2.32653	2.25742
RLTR46B	-0.000908635	-0.0872491	0.375873	0.550734	0.558998	0.0349098	0.604452	0.0312346	0.0831964	0.507016	0.443959	-0.101794	0.246594	0.218203	0.263565	0.4086	0.781981	0.642563	1.65374	0.354921	0.0765792	0.630128	1.89886	0.221313	1.35011	0.57378	0.620706	0.256113	0.684499	0.464297	0.278884	0.0574982	2.58626	0.358956	0.300995	0.31234	0.434321	0.314395	0.395723	0.724797	0.535194	0.532482	0.764653	0.209437	1.17966	0.112757	0.751664	2.96176	2.61215
RLTR48B	0.166609	-0.0458839	0.386567	0.619382	0.19372	0.251917	0.363494	0.158673	0.292567	1.18048	0.651665	0.329463	0.25701	0.94451	0.337059	0.500482	0.530334	0.283956	0.145773	0.343385	0.134575	0.35401	0.0404028	0.190438	0.442022	0.18445	0.41918	0.100986	0.423011	0.13727	0.521439	0.0522347	0.334011	0.448074	0.284522	0.213567	0.461109	0.440952	0.386338	0.342933	0.470681	0.334736	0.650658	0.86085	0.540375	1.45752	0.622081	0.15973	0.2208
RLTR4_MM-int	-0.0716769	0.353519	0.630571	0.335401	1.00722	0.580369	0.355078	0.666112	0.229543	0.231867	0.138751	0.252063	-0.213845	0.0926079	0.140224	0.259518	0.284677	0.388963	0.330358	0.245043	0.408843	0.713292	0.063049	0.270386	0.157361	0.286148	0.531962	0.145882	0.626726	0.114942	0.225871	0.168199	-0.00110273	0.275006	0.222282	0.100676	0.222004	0.31842	0.354944	0.152505	0.0750603	0.336546	0.177261	0.489708	-0.0446407	-0.0882306	0.232638	0.294701	0.177864
RLTR4_Mm	-0.181022	1.10881	0.441243	0.301993	0.740497	0.538586	0.0880273	0.446481	0.543551	0.378765	0.706222	0.572856	5.18752e-05	-0.0105889	-0.132403	0.359443	0.305104	0.163212	-0.00593282	0.0982995	-0.144752	0.512449	-0.407742	-0.0692446	0.0655432	-0.186048	0.396185	0.0689706	0.426624	-0.0725215	-0.0629926	-0.0480136	-0.66008	0.537583	0.148372	-0.0308101	0.244753	0.00929357	0.342995	0.0659421	0.00506613	0.0104895	-0.0349197	-0.0776023	-0.168512	-0.167097	0.304528	-0.290126	-0.319984
RLTR50A	-0.127478	-0.107743	0.16616	-0.107019	-0.0888767	-0.0852187	0.0552574	-0.261857	-0.663879	-0.292613	-0.181361	-0.14759	-0.127679	0.0157862	0.0278539	0.0297735	-0.0523146	-0.0780849	-0.00385305	0.0285027	-0.0926164	-0.0516187	-0.16079	-0.135532	-0.0452172	-0.236046	0.303655	0.0161295	-0.29487	0.0202763	-0.306384	0.0662013	-0.489727	-0.448077	-0.0214059	0.0214142	-0.092926	-0.0566211	-0.0717876	-0.134313	-0.284041	0.0757151	-0.0441006	-0.246905	-0.197574	-0.37086	0.0323172	-0.170116	0.156264
RLTR50B	-0.030158	-0.122657	0.243407	-0.0674993	-0.067445	-0.233721	-0.0239443	-0.212745	-0.490518	-0.286921	-0.287178	-0.165115	-0.068369	-0.204346	-0.0134355	-0.203156	-0.0297304	-0.208353	-0.261849	0.124274	0.105199	0.0109068	-0.281468	-0.0142541	-0.0813407	-0.183117	0.292475	-0.175558	-0.145909	-0.0585834	-0.400842	-0.375706	-0.627718	-0.321018	0.0267561	0.0393001	-0.198513	-0.308339	0.0521893	-0.403077	-0.302204	0.320607	-0.253809	-0.347485	-0.189297	-0.480034	-0.259463	-0.501182	-0.334265
RLTR6-int	0.0581361	-0.0705523	0.57409	-0.183434	0.0543387	-0.274983	-0.165217	-0.211697	-0.158718	-0.602231	-0.372038	-0.199975	-0.228062	-0.435488	-0.0888477	-0.320912	-0.274453	-0.21337	-0.211841	0.0445391	-0.121811	-0.187341	-0.290677	-0.200689	-0.261632	-0.36509	0.230801	-0.185984	-0.15652	-0.174791	-0.54999	-0.363007	-0.349392	-0.333604	-0.181591	-0.134867	-0.210829	-0.490718	-0.0664278	-0.390836	-0.346996	-0.0849933	-0.250309	-0.33591	-0.164352	-0.429609	-0.361784	-0.213866	-0.171896
RLTR6B_Mm	-0.0817508	-0.277778	0.532923	-0.245075	-0.198563	-0.507189	-0.108419	-0.473472	-0.40425	-0.46437	-0.31184	-0.205412	-0.36449	-0.250326	-0.257166	-0.316318	-0.385889	-0.435337	-0.157462	-0.083455	-0.392059	-0.245466	0.00184481	-0.38961	-0.40193	-0.755986	0.41902	-0.264912	-0.170755	-0.213201	-0.704097	-0.701672	0.616159	-0.498374	-0.110859	-0.180596	-0.335457	-0.1886	-0.0475106	-0.28876	-0.374699	-0.0807263	0.109723	-0.0630056	0.20143	-0.161879	-0.27491	0.53276	0.309495
RLTR6C_Mm	-0.424005	-0.171206	0.826611	0.0154079	-0.174695	-0.382228	-0.0837067	-0.458326	-0.186229	0.351149	0.00882562	-0.109803	-0.227833	-0.207382	-0.303255	-0.178176	-0.225005	-0.33691	-0.216031	-0.00290313	-0.456625	-0.230453	-0.208474	-0.432722	-0.319368	-0.483973	0.551486	-0.147111	-0.363959	-0.233978	-0.547413	-0.325005	-0.0632332	-0.387556	-0.236608	-0.131989	-0.377421	-0.0291084	-0.073563	-0.282977	-0.230022	-0.348698	0.0122547	-0.28359	-0.127026	-0.293923	-0.104312	-0.198506	-0.0727036
RLTR6_Mm	-0.0191447	-0.165802	1.21962	0.309416	0.0520432	-0.16953	0.300609	-0.173967	0.183201	-0.0139602	0.00402038	-0.00610584	0.175458	0.125776	0.0070813	0.205659	0.254891	0.213317	0.653524	0.0669983	-0.168167	0.0619269	0.674197	-0.0474932	-0.073545	-0.337013	1.45384	0.0828156	0.110494	0.317821	-0.304842	-0.329383	1.35827	-0.280288	0.054468	0.0537928	0.124733	0.664436	0.0659785	0.251592	0.334495	0.180227	0.419506	0.348073	0.696833	0.276157	0.42845	1.57086	1.17331
RLTR9A	0.0899996	-0.107178	0.489297	1.10343	0.169979	-0.181638	0.613313	-0.098707	0.355144	0.76242	0.573666	0.225292	0.432493	1.24055	1.55217	1.24493	2.07359	1.0554	0.722669	0.393698	0.185668	0.319235	0.291971	0.383724	1.23024	0.279468	0.604902	0.238325	0.690087	0.481381	0.920664	0.906101	-0.174943	0.54165	0.877241	0.975811	0.683596	0.811437	0.271827	0.509507	0.521019	0.537036	0.470113	0.867087	0.297346	0.264085	1.951	0.134359	0.413125
RLTR9A2	0.434833	-0.0845865	0.765734	1.41964	0.200145	0.019335	0.692093	0.128405	0.267983	0.618548	0.566247	0.160547	0.570512	1.28151	1.7607	1.25396	2.06475	1.21961	1.03819	0.445731	0.205839	0.434788	0.463363	0.517848	1.63767	0.418218	0.869932	0.471422	0.887311	0.780515	1.43235	1.42876	0.306793	0.321911	0.934057	0.937323	1.064	0.869201	0.423926	0.52663	0.604027	0.585301	0.873909	1.48738	0.601666	0.719253	1.73388	0.49079	0.702574
RLTR9A3	0.352806	0.0317467	0.542482	1.16976	0.118352	0.0537579	0.473596	0.188596	0.213083	0.454879	0.497564	0.120567	0.462375	1.89516	1.42802	1.28109	2.02994	1.15494	0.797052	0.247516	0.142105	0.46158	0.466874	0.330346	1.52109	0.43122	0.684433	0.72117	0.787002	0.815162	1.39754	1.35278	0.00471076	0.218024	1.09801	0.998188	1.17445	0.799713	0.316524	0.701541	0.747578	0.43357	0.550164	0.910377	0.476355	0.652933	1.76228	0.30038	0.494793
RLTR9A3A	0.363197	-0.0195771	0.466366	1.04742	0.178273	-0.0199984	0.385211	0.00498547	-0.0274661	0.406086	0.2387	-0.160039	0.566315	1.9226	1.36332	0.984949	1.73973	1.05113	0.738558	0.176092	0.100954	0.416648	0.244144	0.274975	1.14739	0.301735	0.532458	0.49193	0.59464	0.752315	1.18471	1.21542	-0.603531	0.14539	0.710268	0.711841	1.01373	0.712248	0.232674	0.695314	0.69745	0.434965	0.331399	0.771546	0.385636	0.327089	1.42563	0.0482692	0.366601
RLTR9A3B	-0.0131908	0.00179364	0.309042	0.827633	0.0837758	-0.0753555	0.41032	-0.0546475	0.0553827	0.459661	0.33061	0.05846	0.216031	1.4513	1.31023	0.880706	1.60293	0.878371	0.62894	0.129964	0.107399	0.176937	0.340554	0.15076	1.24135	0.316092	0.445379	0.455553	0.53398	0.506658	0.998716	1.03278	-0.170781	0.0162834	0.622585	0.645613	0.834697	0.444503	0.172909	0.402877	0.462189	0.327411	0.372825	0.500689	0.374572	0.733616	1.36593	0.147756	0.430114
RLTR9B	0.297244	0.0947039	0.737445	1.35986	0.393973	0.122961	0.713275	0.193974	0.473705	0.429432	0.6859	0.208113	0.593083	1.08625	1.47162	1.14263	1.63652	1.15184	0.93497	0.548477	0.318652	0.593801	0.415098	0.859735	1.45668	0.680745	0.922181	0.497722	0.93718	0.818686	1.23583	1.18945	-0.122788	0.443924	0.64599	0.636893	0.832211	0.655458	0.531401	0.723098	0.714112	0.743044	0.750932	0.780128	0.515014	0.548733	1.27955	0.122729	0.380641
RLTR9B2	0.431918	-0.191448	0.735334	1.28114	0.184735	-0.0979299	0.676514	0.0393996	0.0997974	0.648547	0.130231	-0.137355	0.337907	1.37058	1.87343	0.7901	1.71417	0.915027	0.825673	0.464568	0.228523	0.551367	0.250211	0.609408	1.63871	0.530769	0.727672	0.247429	1.02654	0.744481	1.27122	1.27971	0.0281722	0.198629	0.802324	0.908004	0.945791	0.580167	0.319312	0.470878	0.48802	0.546364	0.793271	1.04301	0.568599	0.706594	1.35785	0.22807	0.411029
RLTR9C	-0.186737	-0.43091	0.0102243	0.00469462	-0.439661	-0.764317	-0.784804	-0.691518	-0.816537	-0.669784	-0.458737	-0.631758	-0.423297	0.598635	0.310827	-0.247161	0.156466	-0.0919184	-0.32047	-0.254192	-0.737291	-0.571091	-0.421886	-0.343142	-0.240719	-0.621959	-0.0686098	-0.704446	-0.125648	-0.0780017	-0.113813	-0.384334	-0.935847	-0.531301	-0.183321	0.0922921	-0.198946	-0.596138	-0.19929	-0.367698	-0.344977	-0.159921	-0.238859	0.0923237	-0.267745	-0.419347	0.187764	-0.612932	-0.413731
RLTR9D	0.350001	-0.087453	0.859254	1.8548	0.352405	-0.0270828	1.00678	0.0242206	0.627538	1.06535	0.895934	0.565273	0.676801	1.61357	2.23695	1.93468	2.76868	1.72145	1.39144	0.624152	0.223452	0.685466	0.664296	0.624475	2.04354	0.949736	0.968239	0.490901	1.22534	1.00475	1.57788	1.86755	0.118244	0.817282	1.1177	1.14045	1.4162	1.31567	0.565977	0.950418	1.03259	0.730214	1.23738	1.06142	0.846748	1.04847	2.27342	0.69096	1.2298
RLTR9D2	0.660538	0.0157896	0.796201	2.10541	0.504279	0.0850269	1.02173	0.106511	0.67533	1.08558	0.903366	0.411056	0.928548	1.8779	2.59902	2.118	2.86839	1.88827	1.57412	0.754558	0.479581	0.83221	0.832023	0.750462	2.33944	1.22724	0.979756	0.670026	1.552	1.21683	1.92653	2.28441	0.354926	0.815481	1.56388	1.4656	1.66077	1.41812	0.698541	1.09634	1.1352	0.808951	1.47956	1.42798	1.02736	1.50302	2.37805	0.744106	1.19192
RLTR9E	0.425651	-0.105334	0.835999	1.69719	0.410593	-0.0294281	0.948773	0.0407501	0.608375	0.749204	0.739926	0.355756	0.472246	1.45235	2.10894	1.67399	2.56879	1.64029	1.25816	0.619769	0.182384	0.705251	0.575349	0.614607	1.9122	0.716212	0.92374	0.510714	1.10829	0.903405	1.49042	1.72593	0.137938	0.7346	1.14979	1.3422	1.33585	1.43401	0.551115	0.837442	0.911253	0.710846	1.1224	1.3584	0.812316	0.896727	2.35004	0.614068	0.99113
RLTR9F	-0.0345807	0.0703378	0.567555	0.778603	0.197293	-0.0931336	0.361335	0.0115011	0.140906	0.916528	0.234719	0.0290773	0.24821	1.02241	1.04258	0.47173	1.06797	0.627218	0.752889	0.360329	0.0237332	0.277508	0.10932	0.41928	1.14776	0.149486	0.554043	0.178971	0.685467	0.300522	0.666335	0.499046	0.00477258	0.366037	0.4279	0.535979	0.447971	0.177818	0.319266	0.273376	0.269486	0.610449	0.516719	0.908637	0.387234	0.452731	0.750153	0.150451	0.306465
RLTRETN_Mm	0.502507	0.0936505	0.90172	1.31737	0.665031	0.123304	0.972594	0.10937	0.961895	1.77137	1.46085	0.605973	0.870183	0.972147	1.05894	1.19652	1.65772	1.3231	1.01073	0.834287	0.250757	0.861458	0.344348	0.77255	0.384103	0.532569	1.03763	0.438502	0.943972	0.847185	0.969124	0.945308	0.248456	1.33155	0.714401	0.802311	0.819686	0.909046	0.591866	0.845513	0.688611	1.02075	0.948045	0.803014	0.640697	0.891155	1.87022	0.5849	0.714926
RMER10A	-0.0251458	-0.0656545	0.245227	0.79854	0.23125	0.0629978	0.481084	-0.00576765	0.465566	0.699711	0.623121	0.33604	0.508292	0.583553	0.696576	0.805379	1.04161	0.640793	0.593509	0.391619	0.261251	0.306298	0.187442	0.403823	1.28952	0.429565	0.453379	0.315242	0.536938	0.352703	0.624897	0.543675	-0.069916	0.598996	0.517544	0.483398	0.460335	0.675085	0.407142	0.312041	0.319956	0.568385	0.291715	0.213139	0.201877	0.277223	0.910364	0.181345	0.232357
RMER10B	-0.0249073	-0.11567	0.163214	0.837169	0.114208	0.0369288	0.467594	-0.0570252	0.406661	0.995069	0.559631	0.376577	0.430255	0.725106	0.766278	1.01487	1.26651	0.63979	0.541209	0.309658	0.108774	0.235587	0.0524649	0.24498	0.876196	0.344271	0.389815	0.273895	0.48333	0.314374	0.72444	0.574197	-0.0643655	0.646495	0.515873	0.559372	0.475362	0.602698	0.374398	0.364101	0.321548	0.470326	0.257417	0.260227	0.135324	0.19112	1.11563	0.0584156	0.16215
RMER12B	0.508797	0.924241	0.267007	0.180242	0.403715	1.61825	0.328057	1.53612	-0.162004	-0.35204	-0.174167	0.00228261	0.463431	0.309804	0.374929	0.314492	0.306026	0.483162	0.316981	0.535319	1.82531	2.48521	0.33337	0.435438	0.257978	1.19543	0.349211	0.401954	0.619547	0.463895	0.406153	0.282535	-0.0466434	0.111954	0.235608	0.255795	0.497362	0.449067	0.597258	0.247335	0.486659	0.570043	0.531088	0.474587	0.582947	0.444933	0.338224	-0.0641126	0.0411497
RMER16A2	0.292845	0.00146759	0.194316	0.186518	0.0166439	0.113987	0.242165	0.0829587	0.0781897	0.391217	0.16913	0.224482	0.0308003	0.534234	0.411408	0.405184	0.432637	0.27508	0.052531	0.107892	0.127371	0.0198756	0.0266888	-0.143761	0.7458	-0.0197714	0.191522	0.125458	-0.0290957	-0.0579686	0.507582	0.577398	-0.563551	-0.0890503	0.244853	0.217051	0.277005	0.340838	0.0422882	0.226611	0.146514	-0.0221973	0.414498	0.349799	0.393562	0.659155	0.765813	-0.315706	-0.121752
RMER16A3	0.780799	-0.0941807	0.42938	0.782088	-0.0479954	-0.172107	0.410042	0.105984	-0.123073	0.632343	0.490263	0.18462	0.391058	1.7478	1.00804	1.23104	1.6889	0.753289	0.110394	0.040032	-0.0753649	0.118599	-0.119475	-0.126034	0.649692	0.0835785	0.373901	0.22707	0.302962	0.314409	1.14924	1.10027	-0.726843	0.189929	0.406137	0.49932	0.807432	0.937402	0.0641076	0.526732	0.534707	-0.0125058	0.532694	0.654908	0.334331	1.17466	1.5933	-0.503756	-0.21771
RMER16B	0.312752	0.0437311	0.188569	0.207739	0.090562	0.173943	0.103979	0.211735	-0.0619249	-0.332755	-0.132503	-0.192345	0.156579	0.792708	0.513121	0.279627	0.514579	0.432794	0.108646	-0.048933	0.264286	0.263665	0.0952174	-0.00421539	0.40684	0.121175	0.169537	0.254669	0.120561	0.210019	0.521767	0.477848	-0.301404	0.00361766	0.36178	0.51518	0.325677	0.416024	0.183812	0.162681	0.257754	0.361493	0.27667	0.880353	0.210544	0.317875	0.479015	-0.206998	0.0206417
RMER16B2	0.488719	0.0960547	0.0486811	0.659223	-0.0532187	0.0448171	0.1937	0.0797645	-0.247495	0.0619679	0.0631418	0.386471	0.119783	1.2851	1.1642	1.22569	1.31159	0.650352	0.244451	-0.0989718	0.405706	0.0769634	0.154667	-0.0862214	1.11014	0.39831	0.137343	0.298895	-0.13137	0.424231	0.943063	0.96038	-0.279324	-0.0282955	0.260998	0.187258	0.608447	0.320067	-0.0246826	0.32166	0.38682	-0.221713	0.735461	0.963473	0.52434	1.46768	1.35265	-0.162497	0.0244588
RMER19C	0.016731	0.0388624	0.0395003	-0.125039	-0.0483116	0.00422453	0.0601222	0.0027988	-0.323115	-0.515681	-0.0724995	-0.109166	0.0370004	-0.0800354	0.0963106	-0.00267152	0.020318	0.0337105	-0.112858	0.0886882	0.16885	0.0968173	0.00467189	0.0802357	-0.0825882	0.0671669	0.160471	0.133495	-0.0165464	0.10664	0.0100756	0.0532236	-0.573941	-0.258791	0.115391	0.156876	0.0346256	-0.0511218	0.0595134	-0.0314324	0.03625	0.249508	-0.0596092	1.04418	0.0966722	-0.123886	-0.0130525	-0.354488	-0.227684
RMER20A	0.0266666	-0.0306166	0.0878012	0.234769	0.048906	-0.0106165	0.193882	-0.0155789	-0.034926	-0.240962	0.0359382	0.0332121	0.0124335	0.261611	0.415466	0.524463	0.693394	0.29321	0.170483	0.189254	0.206002	0.161058	0.0321976	0.160048	1.01922	0.272067	0.2595	0.151451	0.132231	0.139972	0.346434	0.305111	-0.30662	-0.0345113	0.173628	0.230966	0.180735	-0.0601693	0.167462	0.0135395	0.03517	0.416261	0.129967	0.174004	0.141271	-0.0729051	0.474371	-0.157844	-0.0815701
RMER21A	0.211691	0.0800592	0.419741	1.24749	0.395415	0.24234	0.789031	0.145707	0.875322	0.953198	0.789251	0.460609	0.638994	0.374474	0.486209	0.836017	1.2495	1.21209	1.13701	1.23064	0.253454	0.604777	0.435755	1.64785	0.265229	0.423549	0.783456	3.17316	1.33476	0.561972	1.12731	1.25924	0.415834	0.758897	0.258785	0.619145	1.18454	0.608652	0.486108	0.879398	0.670333	0.647426	0.877151	0.613729	0.7289	0.862685	0.855472	0.636916	0.569031
[truncated: 63 more columns]

## Sheet: All
Table S3b - All EFs bound to all TEs, log2 fold-enrichment
TE name	NAP1	MTF2	SETDB1	KDM1A	KDM2A	EZH2	JARID1A	JARID2	CTR9	NELFA	Pol II ser-5P	SPT5	TBP	CHD7	P300	MED1	MED12	NIPBL	SMC1	WDR5	CBX7	RNF2	RAD21	SIN3A	PRDM14	DPY30	ATF7IP	REST	TET1	COREST	HDAC1	HDAC2	CTCF	Pol II	ATF4	ELL2	CAPH2	TAF3	KDM5B	CAPD3	CAPG	KDM5C	HCFC1	MAFK	ZC3H11A	ZNF384	BRD4	STAG1	STAG2
Arthur1	0.0586811	-0.0482102	-0.254297	-0.43843	-0.318227	-0.100599	-0.183761	-0.137433	-0.994268	-0.560826	-0.222296	-0.417877	-0.27251	-0.0721981	-0.178922	-0.152933	-0.4045	-0.246947	-0.356348	-0.203209	-0.201832	-0.271637	-0.222744	-0.282714	-0.229512	-0.365091	-0.304903	-0.067944	-0.342527	0.00562346	-0.0424184	0.00461047	-0.77623	-0.531855	-0.136456	-0.215925	-0.121221	-0.380384	-0.276612	-0.0251872	-0.0727835	-0.405775	-0.222004	0.0187956	-0.100328	-0.225894	-0.200697	-0.50457	-0.365003
Arthur1B	0.136065	-0.035857	-0.212691	-0.193977	-0.0683938	-0.0646184	-0.0749998	-0.0386596	-0.742409	0.0117167	-0.342131	-0.305874	-0.0808434	0.0151418	-0.0780451	-0.060616	-0.085264	-0.0853538	-0.134348	-0.00311741	0.0904552	-0.0562469	-0.196472	-0.19134	-0.194086	-0.149285	-0.131064	0.122302	-0.222359	0.247412	-0.125779	0.0776696	-0.661715	-0.377563	-0.0274492	-0.0514162	-0.0732973	-0.0369639	-0.0481125	0.0189706	0.0487926	-0.0780643	-0.275978	-0.00263304	-0.031602	-0.0325037	-0.111286	-0.560056	-0.2961
B4	-0.129268	0.0896486	0.0189383	0.00168938	0.0979239	0.0039291	0.161471	-0.0821435	0.0814396	-0.392097	-0.0933551	0.0172256	-0.0366966	0.00313915	0.205151	0.0739497	0.142948	0.173978	0.0619514	0.264803	0.303079	0.138554	0.0729148	0.2266	0.045187	0.248866	0.23746	0.163639	0.147763	0.12353	0.0495069	-0.0169813	-0.354858	0.0261352	0.225841	0.266828	0.048689	0.0254614	0.309811	-0.0774308	-0.0101359	0.478535	-0.147724	0.0149218	-0.00630486	0.0326124	-0.0338523	-0.159195	-0.167961
B4A	-0.189791	0.119993	0.0574155	0.0929881	0.155264	0.0139751	0.220286	-0.0443992	0.0421222	-0.217734	-0.015922	0.0504688	0.127779	-0.0154386	0.178474	0.0814223	0.161223	0.194731	0.0748969	0.311747	0.32331	0.173155	0.0964686	0.250667	0.111039	0.246573	0.271122	0.152555	0.142237	0.112949	-0.0101569	-0.0785677	-0.21008	0.0875992	0.215828	0.246944	0.0760163	0.041505	0.321649	-0.051705	-0.0324522	0.496953	-0.09111	0.114763	0.00784032	0.184152	0.0251649	-0.127413	-0.0972642
BGLII	0.132276	-0.213649	0.222717	0.529479	-0.0686752	-0.0792821	-0.00519015	-0.0893782	-0.094674	0.40438	0.353162	0.198469	0.282235	0.617075	0.5321	0.554441	0.745746	0.435608	0.00344084	-0.0309038	0.114279	0.207182	-0.105233	-0.110321	0.419782	0.215576	0.173312	0.0834765	-0.101351	0.386863	0.606266	0.426041	-0.645514	0.137166	0.328516	0.234802	0.371996	0.630109	-0.0717466	0.182827	0.196115	0.205955	0.146531	1.73027	0.190507	0.146976	1.07625	-0.410585	-0.178695
BGLII_A	0.297675	-0.0295355	0.0740878	0.405969	-0.132553	-0.0481042	0.147569	-0.0448308	-0.112898	0.730018	0.444652	0.225327	0.350411	0.276482	0.274885	0.267716	0.492587	0.211003	-0.226374	0.0366362	0.165003	0.216892	-0.216321	0.06339	0.574488	0.169587	0.018801	0.102715	-0.0758258	0.552248	0.282143	0.33178	-0.665844	0.283741	0.184143	0.487716	0.0883668	0.693364	0.0428739	0.0842498	0.153985	0.22766	-0.0590994	0.0651843	-0.0185992	0.316291	0.564869	-0.530264	-0.325808
BGLII_B	0.0731101	-0.00258592	0.0965431	0.364553	0.0379354	0.038844	0.216945	0.0245765	0.0261787	0.517511	0.476161	0.0824368	0.331267	0.192263	0.365259	0.508149	0.551877	0.247188	0.135933	0.126633	0.267741	0.192626	0.0364194	0.174095	0.511285	0.320789	0.156632	0.160271	0.0760298	0.216111	0.357292	0.386992	-0.282456	0.300207	0.233502	0.220608	0.205973	0.464299	0.101837	0.163053	0.154019	0.400033	0.124695	0.150146	0.156301	0.0396368	0.616412	-0.168424	-0.00628268
BGLII_B2	0.0252046	-0.0699947	-0.0452306	0.205323	0.0107135	-0.0413449	-0.0412953	0.02043	-0.0106911	0.192292	-0.0753385	-0.0261997	0.122828	0.0669611	0.174643	0.164906	0.215767	0.0454511	0.00896814	0.106074	0.22907	0.0711249	-0.100599	-0.0298275	0.276403	0.182705	-0.0581306	0.130974	-0.0678618	0.119143	0.163084	0.46449	-0.249534	-0.0236544	0.209321	0.000217832	0.054464	0.234844	-0.010859	-0.102763	-0.00862801	0.21251	0.0898302	0.0184211	0.109693	-0.0479033	0.31157	-0.227606	-0.0908329
BGLII_Mur	0.0409358	0.0189116	-0.00923823	0.214359	-0.00723731	-0.0231576	0.0725909	-0.0241075	-0.0412744	0.377563	-0.0344238	0.0103145	0.135657	0.160823	0.188129	0.150479	0.190813	0.0678781	0.057404	0.113949	0.209296	-0.000907729	-0.0272003	0.0444046	0.176522	0.18365	0.0689898	0.0764051	-0.0388589	0.14124	0.138236	0.236995	-0.453288	-0.0388088	0.166168	0.162244	0.140387	0.151313	0.0901614	-0.032102	0.0402561	0.272269	-0.224595	0.0327095	0.0231633	-0.0456604	0.197247	-0.237183	-0.20155
BGLII_Mus	0.135991	-0.163672	0.0343186	0.374208	-0.118778	-0.11274	0.0636638	-0.0846073	-0.167552	0.570393	0.291857	0.105886	0.12315	0.563234	0.357363	0.353437	0.537199	0.159063	-0.0591323	-0.0399161	0.0807834	0.136878	-0.143202	-0.0767766	0.541111	0.00286634	0.109475	0.0442238	-0.0837375	0.287732	0.371099	0.181357	-0.637712	0.0880703	0.156941	0.175344	0.200806	0.326342	-0.0865706	0.136124	0.0882795	0.205106	0.0425631	1.27476	0.138766	0.222988	0.574557	-0.420985	-0.273846
BLACKJACK	0.0954616	-0.101962	-0.322159	-0.514079	-0.580907	-0.164975	-0.483041	-0.109638	-0.750155	-0.24339	-0.443588	-0.504999	-0.386616	-0.0117461	-0.31983	-0.255706	-0.469656	-0.334399	-0.340129	-0.338639	-0.402798	-0.43868	-0.125745	-0.545014	-0.540419	-0.522243	-0.450203	-0.240223	-0.510335	-0.0840761	-0.00637067	-0.0756891	-0.24715	-0.682965	-0.38481	-0.223383	-0.211106	-0.377524	-0.472904	0.0445743	0.129958	-0.726123	-0.296184	-0.00214083	-0.00391257	-0.131536	-0.227995	-0.0568234	-0.0849309
Charlie1	0.0506767	-0.0510042	-0.223913	-0.253294	-0.269878	-0.113676	-0.130709	-0.171551	0.0633485	-0.564889	-0.196014	-0.14854	-0.26095	-0.128913	-0.208526	-0.139346	-0.198057	-0.235838	-0.315329	-0.203222	-0.222727	-0.27497	-0.111072	-0.334656	-0.26001	-0.274256	-0.243401	-0.0368405	-0.383138	-0.0815924	0.0702491	0.0692988	-0.313538	-0.237462	-0.151297	-0.164262	-0.00648679	-0.269443	-0.322864	0.089169	0.14561	-0.50336	-0.0654526	0.110285	0.0586785	0.00469176	-0.0760724	-0.141664	-0.156935
Charlie10	-0.0285984	-0.0550809	-0.17505	-0.610698	-0.322573	-0.0778492	-0.219509	-0.0989696	-0.582416	-0.442774	-0.0563172	-0.484191	-0.43722	-0.165222	-0.255099	-0.176869	-0.305128	-0.242838	-0.317453	-0.160903	-0.193843	-0.456505	-0.315712	-0.437319	-0.459071	-0.456541	-0.482686	-0.132278	-0.369511	-0.0908361	-0.0122575	-0.0493768	-0.73716	-0.66061	-0.266762	-0.393675	-0.0240953	-0.612807	-0.526236	0.0525573	0.114452	-0.447855	-0.141535	0.0348056	0.0352588	-0.183638	-0.308209	-0.682822	-0.420216
Charlie12	0.0530566	-0.065437	-0.202475	-0.422056	-0.327261	-0.0577959	-0.0616847	-0.116493	-0.348933	-0.190672	-0.156294	-0.37591	-0.102625	-0.0139376	-0.246337	-0.186302	-0.284659	-0.284674	-0.197906	-0.300172	-0.257717	-0.365266	0.0289521	-0.437566	-0.230377	-0.328058	-0.249877	-0.156737	-0.498961	0.0011324	-0.0315837	0.145492	-0.338112	-0.375228	-0.0921504	-0.0718951	-0.00699789	-0.288816	-0.337626	0.136475	0.0803881	-0.634108	-0.105421	0.109964	0.0276998	-0.0321608	-0.0619748	-0.0307345	-0.0337227
Charlie13a	0.168566	-0.0904068	-0.267201	0.0553242	-0.110962	-0.0540726	-0.065315	-0.160281	-0.539461	0.352608	0.254803	-0.331952	-0.118046	0.288629	0.0380574	-0.00776045	-0.151326	0.0171638	-0.267153	0.110605	-0.0949067	-0.183281	-0.0245831	-0.0714666	0.0597971	-0.0245567	0.00141715	-0.0220778	-0.0925837	0.064622	0.159235	0.233173	-0.510726	-0.139016	0.0192614	-0.0973464	0.00875113	-0.361312	0.111178	-0.0145437	0.0869934	-0.0836836	0.0362532	0.275285	0.0262643	0.344881	0.0680362	-0.0679083	0.0455281
Charlie1a	-0.000214316	-0.0222238	-0.238835	-0.335893	-0.28901	-0.0955273	-0.0800627	-0.0753533	-0.25095	-0.395344	-0.268855	-0.296791	-0.29504	-0.00415729	-0.223617	-0.158566	-0.356269	-0.198513	-0.265039	-0.230285	-0.189402	-0.309427	-0.168833	-0.386903	-0.221356	-0.306778	-0.268992	-0.0572833	-0.432728	-0.02593	0.0444398	0.00578438	-0.418465	-0.357923	-0.188407	-0.145629	-0.014209	-0.276734	-0.214592	0.000441661	0.0897181	-0.447149	-0.191476	0.148627	0.0224425	0.0718307	-0.138444	-0.351789	-0.214194
Charlie1b	0.0563352	0.012682	-0.181242	-0.287489	-0.351012	-0.136282	-0.180418	-0.0107049	-0.316879	-0.470687	-0.345105	-0.242739	-0.181102	0.0696245	-0.188933	-0.130653	-0.188986	-0.258551	-0.295069	-0.306635	-0.222588	-0.317803	-0.289019	-0.368773	-0.209272	-0.143935	-0.17601	-0.1285	-0.397501	-0.0963607	0.133473	0.0633061	-0.636508	-0.394961	-0.136445	-0.107682	0.0102647	-0.193027	-0.308796	0.16693	0.211051	-0.417616	-0.454228	0.0398964	-0.134186	-0.160626	-0.0901462	-0.38462	-0.2307
Charlie21a	-0.095834	-0.320789	-0.296081	-0.561867	-0.499212	-0.0698995	-0.200268	-0.0908318	-0.592913	0.286724	-0.489752	-0.676203	-0.304901	-0.174057	-0.491446	-0.414593	-0.380999	-0.411385	-0.578487	-0.306319	-0.379148	-0.413925	-0.44294	-0.635073	-0.370591	-0.670077	-0.361686	-0.295941	-0.42633	-0.134546	-0.114653	-0.0295608	-0.916746	-0.71894	-0.32287	-0.0731455	-0.15768	-0.322146	-0.318253	0.120925	0.239136	-0.842938	-0.145619	0.0854736	-0.126663	0.0775146	-0.378899	-0.541587	-0.516034
Charlie24	0.0084428	-0.0560574	-0.179939	-0.411411	-0.18146	-0.0527353	-0.226061	-0.0386419	-0.755651	-0.354999	-0.126031	-0.486918	-0.280439	-0.158207	-0.19765	-0.154478	-0.235224	-0.39982	-0.232523	-0.224291	-0.183422	-0.207056	-0.151213	-0.268887	-0.260426	-0.375342	-0.136493	-0.00504127	-0.412498	-0.0589242	-0.0749853	0.447802	-0.695015	-0.486027	-0.246685	-0.0359955	-0.0248756	-0.419592	-0.208492	-0.0501612	0.0399638	-0.249253	-0.27703	-0.173946	-0.00344328	-0.0752103	-0.213236	-0.352052	-0.088246
Charlie25	0.223171	-0.0531934	-0.184223	-0.201588	-0.156447	-0.036817	-0.114771	0.00392745	-0.399829	0.276122	0.00526842	-0.442153	-0.123591	0.114312	-0.0850271	-0.119702	-0.232379	-0.0437991	-0.265223	-0.25481	-0.169056	-0.265875	-0.117124	-0.306894	-0.0965142	-0.0671424	-0.0391088	-0.00587032	-0.356279	0.171825	-0.0264576	0.0180685	-0.958807	-0.0299314	-0.0290528	-0.151324	-0.0670662	-0.0490229	-0.275647	0.0925378	0.061853	-0.276873	-0.0185992	0.103055	0.0697482	0.0444161	-0.0454865	-0.781807	-0.399453
Charlie29a	-0.0228847	-0.00640737	-0.0684743	-0.292404	-0.150967	-0.0216767	-0.0784875	0.0594331	-0.803687	-0.386354	-0.569284	-0.290579	-0.242412	0.0771561	-0.178039	0.0411561	-0.291368	0.0346445	-0.192618	-0.27247	-0.0261748	-0.144435	0.00557113	-0.232723	-0.117363	-0.0416717	-0.264332	-0.123875	-0.170937	0.0397399	0.229349	-0.0354361	-0.477549	-0.403535	0.000702173	-0.102763	-0.044833	-0.22718	-0.348423	0.0173638	-0.0934949	-0.19975	0.00121721	0.216838	0.0936827	-0.0500578	-0.118189	-0.328783	0.0464598
Charlie2a	-0.0255003	-0.0703338	-0.440971	-0.405391	-0.555296	-0.298496	-0.558158	-0.308625	-0.946918	0.330228	-0.335116	-0.505448	-0.448935	0.811859	-0.371028	-0.404431	-0.556567	-0.594498	-0.645048	-0.595643	-0.601419	-0.517359	-0.436016	-0.774038	-0.604604	-0.773351	-0.572232	-0.247976	-0.626243	-0.175827	-0.235743	-0.0509656	-0.801371	-0.796495	-0.657537	-0.729601	-0.229031	-0.602763	-0.599766	0.0743395	0.0233267	-0.994581	-0.443548	-0.153564	-0.170405	-0.127808	-0.330111	-0.607105	-0.440422
Charlie2b	0.0287378	-0.157107	-0.43566	-0.610121	-0.453557	-0.189188	-0.486598	-0.262799	-0.79206	-0.786643	-0.466378	-0.517288	-0.467727	-0.124675	-0.512137	-0.337374	-0.650582	-0.495016	-0.642811	-0.471054	-0.444469	-0.61449	-0.487284	-0.623449	-0.687908	-0.769661	-0.479159	-0.193737	-0.684227	-0.15581	-0.0990895	-0.0245927	-1.17205	-0.764707	-0.312089	-0.441398	-0.231083	-0.464298	-0.371963	-0.0145576	0.0692485	-0.895911	-0.509444	-0.00452119	-0.151715	-0.221592	-0.324817	-0.65548	-0.533704
Charlie4a	-0.0157537	-0.0981468	-0.233317	-0.430198	-0.321562	-0.0902487	-0.19138	-0.0965435	-0.342502	-0.551461	-0.437346	-0.44183	-0.296428	-0.197939	-0.281528	-0.171238	-0.409269	-0.354729	-0.40753	-0.396931	-0.192855	-0.319951	-0.230539	-0.474549	-0.105952	-0.357852	-0.235064	-0.151494	-0.477248	-0.0788272	-0.105408	0.0281186	-0.578491	-0.448471	-0.182481	-0.129815	0.0175209	-0.326875	-0.252372	-0.127392	0.0434593	-0.480641	-0.157175	-0.0109043	-0.0392862	-0.0949172	-0.204577	-0.493661	-0.311013
Charlie5	-0.0201096	-0.140129	-0.443751	-0.662666	-0.63282	-0.348507	-0.422098	-0.353427	-0.943017	-0.653466	-0.440165	-0.625583	-0.482841	-0.120723	-0.51223	-0.362611	-0.516168	-0.552658	-0.67491	-0.548814	-0.558517	-0.662413	-0.525736	-0.775085	-0.601802	-0.684181	-0.509829	-0.312684	-0.663347	-0.100499	-0.0872327	-0.142865	-0.993641	-0.833883	-0.419811	-0.459099	-0.158996	-0.560852	-0.564096	-0.0267702	0.127122	-1.04364	-0.299695	-0.0241094	-0.180297	-0.245028	-0.324085	-0.713568	-0.524313
Charlie7	0.0238949	-0.120973	-0.338758	-0.517909	-0.413927	-0.168751	-0.313878	-0.167907	-0.630895	-0.552916	-0.382604	-0.52546	-0.64302	-0.135718	-0.292557	-0.301242	-0.389979	-0.413891	-0.429169	-0.561351	-0.235003	-0.390568	-0.272852	-0.499784	-0.378052	-0.504847	-0.287733	-0.0870183	-0.487364	-0.0834997	-0.169284	-0.0777329	-0.871286	-0.678725	-0.1653	-0.223338	-0.0890317	-0.479329	-0.350858	-0.0291667	-0.00665324	-0.632241	-0.290082	-0.17726	-0.113152	-0.196104	-0.337206	-0.493609	-0.33929
Charlie8	-0.00173805	-0.0101437	-0.0319108	-0.0334064	0.322973	0.0153754	0.141539	-0.159025	0.118082	-0.850117	-0.322257	-0.202032	-0.0992234	-0.377158	0.0483217	0.145623	-0.109975	0.065071	0.018009	-0.00390067	0.0383374	-0.022655	-0.0407784	0.073805	-0.158187	-0.0176241	0.0503583	0.137804	0.0906992	-0.169596	0.109906	0.153716	-0.0716059	0.0238223	0.0384291	-0.205685	0.149774	-0.352859	0.018683	-0.22614	0.0561512	0.0465055	0.138898	-0.0644148	0.0111677	-0.12847	0.109014	-0.192216	-0.0142427
Cheshire	0.148972	-0.0918636	-0.296293	-0.280369	-0.294611	-0.109295	-0.206292	-0.0413945	-0.0588055	-0.120778	-0.261868	-0.227569	-0.204704	0.0104294	-0.199401	-0.151597	-0.227592	-0.15144	-0.329719	-0.141864	-0.179792	-0.275052	-0.168634	-0.391215	-0.201268	-0.405791	-0.211232	0.00371996	-0.434809	-0.104294	0.082409	0.0887343	-0.596657	-0.327186	-0.253447	-0.193845	0.0356393	-0.195187	-0.145198	0.140216	0.0142455	-0.594822	-0.210391	0.0257015	-0.0260186	-0.136172	-0.0863811	-0.54721	-0.299445
ERV3-16A3_I-int	-0.0713788	0.0103472	-0.141041	-0.194255	-0.0831894	-0.0549505	-0.213733	-0.0937028	-0.56041	-0.513597	-0.0987171	-0.189135	-0.167555	-0.137982	-0.0442411	-0.285545	-0.0523101	-0.148421	-0.193359	0.0345281	0.157842	-0.0419354	-0.0790228	-0.0316895	-0.114696	0.103158	-0.0162493	0.0579904	-0.203901	-0.0123627	-0.0702471	-0.154296	-0.556711	-0.406799	0.0816529	-4.31274e-05	-0.0475701	-0.338146	-0.0622276	-0.181827	-0.120949	0.0998681	-0.215709	-0.15883	-0.0923604	-0.252462	-0.166447	-0.457952	-0.295129
ERV3-16A3_LTR	0.0254328	0.0243149	0.00683015	0.0837202	0.0675008	0.0549905	0.226485	0.0229332	-0.0533777	-0.621775	-0.254629	0.0867281	-0.0346491	-0.0316255	0.361537	0.291704	0.256559	0.1683	0.190772	0.0415791	0.101268	0.207371	-0.00130058	0.42795	0.536819	0.308018	0.0544689	0.220794	0.0237025	0.107858	0.0944876	0.00447388	-0.679192	-0.0111081	0.0493316	0.328935	0.214077	-0.30221	0.288048	-0.0782014	0.103045	0.468149	-0.0967975	0.116865	-0.0250606	-0.117428	-0.111845	-0.370437	-0.132521
ERVB2_1A-I_MM-int	0.0731578	0.110955	0.123826	-0.021564	-0.201287	0.0979912	-0.231921	0.0284486	-0.50691	0.318497	-0.379625	-0.275549	-0.18942	0.468378	-0.0899093	-0.169266	-0.404931	-0.270495	-0.369419	-0.332476	-0.0804847	-0.204162	-0.129569	-0.298546	-0.339891	-0.354929	-0.0588205	0.0247097	-0.508884	0.0445611	-0.115407	0.0157332	-0.555142	-0.640295	-0.262413	-0.132581	-0.0142883	-0.246168	-0.113988	0.0548934	0.0229638	-0.473095	-0.245322	0.123297	0.0739225	0.246497	-0.0599891	-0.608487	-0.386745
ERVB3_1-I_MM-int	0.160862	-0.0300897	-0.0638433	-0.218256	-0.182976	-0.0901722	0.109005	-0.0557316	0.240765	-0.341423	0.12869	0.454624	-0.0751268	-0.262756	-0.123705	-0.0794088	0.0392694	0.015985	-0.288312	-0.151875	-0.0292054	-0.173894	-0.197109	-0.268929	-0.185485	-0.0888532	0.022719	0.118608	-0.459759	-0.0403922	0.140813	0.0806504	-0.613563	-0.0499128	-0.121976	-0.0672696	0.0900325	-0.0844107	-0.223693	0.19885	0.112656	-0.4623	0.0408397	0.0186896	0.0745034	-0.222328	0.00895737	-0.379302	-0.344222
ERVB3_1-LTR_MM	0.568466	-0.0263549	0.25801	0.936272	0.0407973	0.142651	0.581132	0.137293	-0.0403957	0.478612	0.216161	0.211369	0.479398	0.860028	1.2108	1.42259	1.41056	1.01927	0.623599	0.17235	0.433241	0.242815	0.387727	0.210924	1.00745	0.370856	0.564157	0.379202	0.339966	0.48943	1.08498	1.24537	0.0203235	0.245765	0.0750356	0.36355	0.850688	0.968508	0.218828	0.594181	0.503967	0.153012	0.850197	1.01672	0.711437	1.43415	0.982718	0.26786	0.451548
ERVB4_1-I_MM-int	-0.193542	-0.182207	0.342255	-0.266968	-0.0957621	-0.313459	-0.260335	-0.357132	-0.731695	-0.630949	-0.289121	-0.267189	-0.349764	-0.343058	-0.292427	-0.340765	-0.322898	-0.41097	-0.409286	-0.196599	-0.221348	-0.162759	-0.352747	-0.275126	-0.338837	-0.490808	0.145547	-0.15724	-0.347923	-0.142331	-0.437931	-0.33224	-0.567111	-0.44408	-0.180913	-0.0895348	-0.256989	-0.592155	-0.144684	-0.27398	-0.372181	-0.225601	-0.487407	-0.0868657	-0.19101	-0.432966	-0.388076	-0.498921	-0.199576
ERVB4_1B-I_MM-int	0.252254	-0.0768282	1.28224	0.125773	-0.227627	-0.240731	-0.0759897	-0.175805	-0.483513	-0.130086	-0.105394	-0.217418	0.00394187	0.177794	-0.156005	-0.0712645	-0.0432855	-0.0247726	-0.247375	-0.161002	-0.255064	-0.168806	-0.234468	-0.280949	-0.189998	-0.376343	0.702745	-0.0431474	-0.233532	0.269931	-0.334702	-0.142186	-0.733766	-0.566404	-0.200537	-0.139356	0.159876	0.211831	-0.157252	0.370029	0.361326	-0.536066	0.555763	0.307744	0.370379	0.510295	0.19819	-0.467315	-0.177039
ERVB4_1B-LTR_MM	-0.00591159	0.0240194	0.434258	0.00425537	0.0443151	-0.193146	0.00704589	-0.198368	-0.220865	-0.436944	-0.213882	-0.0632761	-0.191854	-0.13461	0.146653	-0.0716105	0.0200975	-0.0947558	-0.0703219	0.210737	0.0787566	0.0433329	-0.213816	0.0561943	0.214277	-0.155057	0.48706	-0.078198	-0.0747762	0.0195161	-0.302218	-0.178626	-0.437245	-0.201545	0.108326	0.147652	-0.102959	-0.402956	0.0824347	-0.255614	-0.269085	0.330188	-0.218766	-0.204189	-0.122949	-0.342072	-0.153354	-0.354906	-0.246355
ERVB4_1C-LTR_Mm	0.249561	-0.068985	0.199357	-0.0898236	-0.144996	-0.148691	0.0621493	-0.126217	-0.376451	-0.685105	-0.271759	-0.206232	-0.502648	-0.0187001	0.15791	-0.19509	-0.00291041	-0.142643	-0.124282	0.181803	0.134464	0.0853183	-0.126408	0.0437038	0.358249	-0.112097	0.359011	0.00465163	0.049525	-0.0242718	-0.144881	-0.153609	-0.390362	-0.328561	0.038179	0.0219856	-0.132157	-0.245842	0.0642352	-0.271091	-0.233655	0.262518	-0.208051	-0.144483	-0.059801	-0.344178	-0.102367	-0.314834	-0.225561
ERVB4_2-I_MM-int	0.117585	0.0208109	0.452735	-0.161089	0.271123	-0.211254	-0.126456	-0.215861	-0.49447	-0.201783	-0.170189	-0.125803	-0.107045	-0.0673095	-0.0236688	-0.129571	-0.11064	-0.0746171	-0.119238	0.163387	0.00950894	0.0426253	-0.273499	-0.0897241	0.0737754	-0.201716	0.288307	0.0744802	-0.124446	-0.102387	-0.310741	-0.124925	-0.572186	-0.356234	-0.0361098	-0.0415015	-0.0488245	-0.305735	0.078159	-0.173123	-0.117083	0.14207	0.0056742	0.0485444	0.0305656	-0.260352	-0.0535866	-0.30853	-0.132351
ERVB4_2-LTR_MM	-0.219961	-0.160128	0.448409	0.305977	0.121864	-0.319956	0.101898	-0.333665	-0.17534	-0.311868	-0.147106	0.0392861	0.14637	0.168021	0.910266	0.341726	0.724415	0.330263	0.169666	0.241022	0.0515191	0.146067	-0.185423	0.125344	0.336049	-0.112048	0.393514	-0.18493	0.193374	0.114742	-0.098206	0.106079	-0.411117	-0.249581	0.22619	0.289958	0.126829	0.381903	0.171199	-0.169097	-0.194596	0.36334	0.310131	-0.0449325	0.0588199	-0.0766283	0.935795	-0.0878211	-0.0881313
ERVB4_3-I_MM-int	-0.00679332	-0.153137	-0.015944	-0.528467	-0.28331	-0.233219	-0.356237	-0.202835	-0.699086	-0.861874	-0.379774	-0.367014	-0.275747	-0.231402	-0.292442	-0.331807	-0.404248	-0.331816	-0.0200228	-0.217888	-0.345194	-0.341636	0.162564	-0.663094	-0.19743	-0.377885	-0.199419	-0.725705	-0.449194	-0.111048	-0.400504	-0.569035	0.369157	-0.733672	-0.298555	-0.11276	-0.298036	-0.481208	-0.193953	-0.28639	-0.210183	-0.283201	-1.02379	-0.285415	0.0432822	-0.0511609	-0.502953	0.241335	0.299514
ERVB4_3-LTR_MM	-0.261915	-0.202727	-0.267401	-0.646204	-0.321523	-0.343919	-0.183304	-0.400144	-0.818366	-1.1241	-0.680881	-0.562344	-0.32248	-0.372204	-0.315452	-0.417349	-0.54172	-0.488761	-0.554678	-0.116244	-0.164636	-0.203006	-0.37735	-0.369126	-0.268837	-0.531863	-0.180241	-0.250113	-0.428915	-0.0836838	-0.452358	-0.279143	-0.727412	-0.706487	0.0735768	-0.204887	-0.355622	-0.413183	-0.177321	-0.467044	-0.444902	-0.0639	-0.531627	-0.349553	-0.173855	-0.161439	-0.565981	-0.736889	-0.531631
ERVB5_1-I_MM-int	0.0402621	-0.0227881	0.131637	-0.0891443	-0.0536815	-0.118327	-0.101018	-0.080603	-0.430646	0.272697	-0.323279	-0.208349	-0.171836	0.480327	-0.0505675	-0.201316	-0.395099	-0.301842	-0.345219	-0.0837298	-0.0147681	-0.111198	-0.298735	-0.222156	-0.225334	-0.154349	0.186934	-0.141715	-0.298421	-0.0508302	-0.19241	-0.207389	-0.457331	-0.448904	0.0122907	-0.00140679	-0.0836464	-0.228007	0.0356265	-0.203242	-0.148201	0.00411965	-0.210739	0.121692	0.00144334	0.0306383	-0.156531	-0.496528	-0.39176
ERVB5_1-LTR_MM	0.0924086	0.0610346	0.494804	0.0711537	-0.0836528	-0.0382073	0.0201428	0.11887	-0.167518	-0.0251025	-0.0752442	-0.141444	-0.0102377	-0.00335024	0.140963	-0.0118766	-0.0386852	0.0560514	0.00131538	0.00144901	0.226292	0.152311	-0.011029	0.152796	0.139346	0.0939297	0.724121	0.180124	-0.0258859	0.0597076	-0.0294355	-0.0332441	-0.559544	-0.167524	0.00236414	0.300426	0.0168495	-0.170009	0.170703	-0.0255488	0.00605508	0.294488	-0.0210447	0.119354	0.114196	-0.246566	0.00282076	-0.245248	-0.208566
ERVB5_2-LTR_MM	-0.0852345	-0.137659	-0.182364	-0.215055	-0.595059	-0.691737	-0.895278	-0.426782	-0.567915	0.737818	-0.744037	-0.513123	-0.502043	0.513186	-0.444623	-0.5536	-0.574051	-0.582669	-0.666046	-0.533909	-0.795312	-0.719064	-0.592938	-0.562644	-0.878949	-0.769708	-0.114778	-0.687091	-0.657291	-0.371934	-0.664045	-0.629681	-0.790103	-0.976216	-0.395419	-0.328631	-0.525163	-0.492484	-0.502316	-0.483444	-0.402717	-0.577294	-0.549776	-0.220159	-0.458604	0.0266534	-0.521835	-0.933762	-0.710487
ERVB7_1-LTR_MM	0.342487	0.0507427	1.32229	1.17671	0.752	0.00190768	0.865638	0.00699694	1.25123	1.81073	1.70802	0.878917	0.983147	0.971457	1.1562	1.24399	1.72985	1.20201	0.886786	0.989196	0.102327	0.772843	0.209776	0.667588	0.34741	0.612415	1.11233	0.313437	1.02798	0.652031	0.857979	0.80583	0.0485712	1.67239	1.06395	0.955634	0.822428	1.29906	0.522213	0.814183	0.544271	0.793392	1.06406	0.779141	0.57139	1.32818	1.96566	0.432333	0.623033
ERVB7_2-LTR_MM	0.262962	0.0306687	0.581296	0.974733	0.441387	0.0382921	0.582902	0.0261871	0.208545	0.988231	0.531839	0.119234	0.339008	0.578456	0.851689	0.76061	1.20308	0.923651	0.938807	0.647493	0.244679	0.66101	0.253158	0.566123	0.316333	0.248991	0.737271	0.277158	0.769489	0.720884	0.524314	0.79196	0.251533	0.444859	0.167086	0.467039	0.428195	0.186778	0.368362	0.343032	0.374186	0.841434	0.279717	0.474414	0.302811	0.0361733	1.16932	0.497726	0.684405
ERVB7_2B-LTR_MM	-0.0862411	-0.273476	0.225729	0.707412	0.205931	-0.356538	0.217301	-0.341103	-0.10061	1.02552	0.674462	-0.181236	0.157577	0.190833	0.402256	0.629472	0.922149	0.709865	0.516677	0.196789	-0.297817	0.282519	-0.0342913	0.237451	0.173747	0.0161131	0.434888	-0.199887	0.42233	0.452442	0.246062	0.385042	-0.211311	0.343573	-0.0367044	0.0371946	0.1716	0.0935312	0.0974674	0.245244	0.168274	0.439082	0.168916	0.132741	-0.0326735	0.00751757	0.856821	0.130287	0.328278
ERVB7_3-LTR_MM	0.271834	0.044606	0.368597	0.470291	0.151298	-0.204435	0.231153	-0.0676962	0.0851313	-0.161642	0.102803	0.0440985	0.0541316	1.08665	0.929504	0.1571	0.515008	0.393141	0.296815	0.27855	0.145819	0.130476	0.0941534	0.209259	0.9683	0.18972	0.287145	0.141653	0.337515	0.32463	0.390843	0.295809	-0.21785	0.0913793	0.417168	0.545311	0.210539	-0.0323408	0.249653	-0.00891383	0.0550821	0.477412	0.0947057	0.267672	0.246581	0.0222702	0.483343	-0.0240063	0.148538
ERVB7_4-LTR_MM	0.165688	0.162577	0.202652	0.51443	0.248812	-0.00920759	0.41756	0.00823981	-0.022881	-0.112644	0.202123	-0.145765	0.126591	0.982326	0.926737	0.326284	0.645383	0.465601	0.308292	0.314248	0.264841	0.360979	0.153846	0.372558	1.01873	0.0672879	0.409229	0.209226	0.440362	0.342051	0.53909	0.5238	-0.170368	-0.0462797	0.501285	0.685992	0.494192	-0.136508	0.470217	0.00238267	0.130059	0.648323	-0.12773	0.327379	0.2342	0.303486	0.313416	-0.0693453	0.150075
ERVL-B4-int	-0.0762403	0.0195311	-0.186651	-0.230171	-0.0915402	-0.0933115	-0.0970999	-0.103138	-0.234362	-0.471824	-0.098035	-0.11993	-0.268507	-0.159557	-0.0573037	-0.080329	-0.152798	-0.0741605	-0.1852	-0.101557	0.100412	-0.0886462	-0.0444556	-0.120097	-0.0251714	0.00229058	-0.1262	0.0492069	-0.249946	-0.10619	0.0213072	-0.0772153	-0.402334	-0.272256	-0.0163714	-0.0170454	-0.031828	-0.267411	-0.0833299	-0.118394	0.0175806	-0.0621355	-0.199387	-0.0764011	-0.00100148	-0.182346	-0.0734518	-0.25925	-0.168108
ERVL-E-int	-0.244246	-0.0438776	-0.107728	-0.257542	-0.0667275	0.0307242	-0.0712218	-0.0470103	-0.305975	-0.889622	-0.267342	-0.0644899	-0.101454	-0.246883	-0.0519818	-0.203049	-0.295423	-0.148168	-0.0991844	0.00411093	0.114415	-0.0349795	0.0703777	-0.0109949	-0.178998	0.0784036	-0.0830375	0.121438	-0.204621	-0.0802929	-0.0377909	0.0170095	-0.191606	-0.326412	0.0220603	0.0577996	-0.0807938	-0.285128	-0.0610829	-0.0245155	0.0225427	0.0629415	-0.229812	-0.108454	0.0376521	-0.268117	-0.0726088	-0.0455816	-0.0683326
ERVL-int	-0.0182586	-0.0493525	-0.124588	-0.267177	-0.138859	-0.0415111	-0.160078	-0.0213595	-0.452682	-0.457257	-0.177215	-0.21367	-0.108658	-0.205645	-0.0958757	-0.21085	-0.304192	-0.138925	-0.183417	-0.107705	0.103918	-0.0470961	-0.0830162	0.0135495	-0.170147	0.086011	-0.0908237	0.0158277	-0.179134	-0.0879478	-0.108474	-0.135837	-0.0309524	-0.375432	-0.0248774	-0.029945	-0.106852	-0.30682	-0.138603	-0.0908309	-0.136633	-0.0117369	-0.175135	-0.0418848	-0.0827899	-0.266584	-0.200809	-0.316981	-0.313429
ETnERV-int	0.115452	-0.111726	1.15774	0.337112	0.260133	-0.23302	0.221324	-0.305334	0.500145	0.313865	0.425176	0.338965	0.0938097	0.572152	0.505268	0.286495	0.526136	0.248143	-0.0568668	0.618511	-0.123672	0.108593	-0.257195	0.0163849	0.113017	0.386172	0.875875	0.0981626	0.353085	0.0826576	-0.0410173	-0.0731731	-0.588883	0.591911	0.924085	0.313777	0.347259	0.639056	0.159521	0.164107	0.0688598	0.151994	0.606436	0.391036	0.316104	0.407022	1.07042	-0.410935	-0.18801
ETnERV2-int	0.0611104	-0.231934	0.350851	-0.110567	-0.37972	-0.492838	-0.413172	-0.372573	-0.686199	-0.193813	-0.36755	-0.480848	-0.397506	0.462861	-0.0713362	-0.201183	-0.126091	-0.207599	-0.459354	-0.392403	-0.552872	-0.530495	-0.428412	-0.574104	-0.0768524	-0.547941	0.0263984	-0.295949	-0.41373	-0.0342218	-0.166378	-0.132139	-0.768233	-0.591942	-0.232725	-0.0416066	0.0166379	-0.23631	-0.451391	-0.022672	0.0423477	-0.716384	-0.0185506	0.222894	0.00739853	0.192223	0.217503	-0.586875	-0.352045
ETnERV3-int	0.261889	-0.155379	0.720665	-0.177487	-0.483432	-0.383437	-0.3687	-0.28723	-0.907014	-0.4075	-0.312842	-0.591518	-0.369384	0.118493	-0.341849	-0.296462	-0.355671	-0.348598	-0.487282	-0.526231	-0.484951	-0.449806	-0.400749	-0.596559	-0.318069	-0.787904	0.279168	-0.206302	-0.50959	0.00914845	-0.319055	-0.24459	-0.890288	-0.78081	-0.344073	-0.401157	-0.0989995	-0.17608	-0.420255	0.0321452	0.105187	-0.892534	0.0261135	0.0861622	0.136834	0.273531	-0.132216	-0.61205	-0.363037
FordPrefect	-0.0326881	-0.0988617	-0.144498	-0.499923	-0.142472	-0.167315	-0.186371	-0.145548	-0.389685	-0.407236	-0.141842	-0.151319	-0.188713	-0.331862	-0.109192	-0.334347	-0.355074	-0.19418	-0.363706	0.0837563	0.0904685	-0.140898	-0.124401	-0.12451	-0.407725	-0.0422462	-0.124147	-0.0331827	-0.314328	-0.0430315	-0.0895006	0.068581	-0.650052	-0.168262	-0.0907256	-0.00376659	-0.136796	-0.285637	-0.0443774	-0.0814916	-0.0206169	-0.0603753	-0.216841	-0.266181	-0.0782972	-0.190939	-0.243328	-0.432563	-0.316912
HAL1	0.131693	-0.0440049	-0.137914	-0.290286	-0.165879	-0.0874397	-0.0809753	-0.101718	-0.390794	-0.400459	-0.173871	-0.246956	-0.174102	-0.0644561	-0.0861054	-0.144882	-0.261878	-0.260113	-0.330619	-0.108515	0.000917064	-0.1589	-0.179278	-0.305563	-0.00827002	-0.339925	-0.132269	-0.0294667	-0.317515	-0.0499044	-0.15544	-0.126023	-0.59614	-0.309164	-0.173036	-0.091425	-0.116128	0.0950702	-0.0577206	-0.0816191	0.135696	-0.27985	-0.0766158	0.0636833	0.00960302	0.0344839	-0.133483	-0.35178	-0.268164
HAL1M8	-0.0677407	-0.164846	-0.238897	-0.280223	-0.167549	-0.0677346	-0.241	-0.210012	-0.455134	-0.320739	-0.116727	-0.0662393	-0.0188527	-0.0864754	-0.207329	-0.119198	-0.243657	-0.32021	-0.268609	-0.230184	-0.175008	-0.234297	-0.142939	-0.335507	-0.245574	-0.368614	-0.285265	-0.0531478	-0.428931	-0.112433	-0.0729238	-0.0661497	-0.172957	-0.403319	-0.0959995	-0.0600888	-0.103154	-0.134856	-0.1548	-0.0492772	0.134737	-0.354804	-0.226574	0.131014	0.00725118	-0.092713	-0.125805	-0.368448	-0.180949
HAL1ME	-0.179249	-0.303946	-0.308936	-0.531717	-0.403109	-0.231174	-0.180305	-0.267204	-0.837788	-0.508877	-0.223284	-0.547526	-0.738831	-0.0176999	-0.258059	-0.272254	-0.384025	-0.372502	-0.455863	-0.272974	-0.336812	-0.24555	-0.352977	-0.522267	-0.310765	-0.494589	-0.341341	-0.29177	-0.535298	-0.0948344	-0.13529	-0.227291	-0.821051	-0.547654	-0.189754	-0.307101	-0.210116	0.0534917	-0.234834	-0.133822	-0.0484002	-0.546541	-0.221049	-0.00425437	-0.0837673	-0.228128	-0.165281	-0.5427	-0.367864
HAL1b	-0.0886414	0.00134492	-0.226319	-0.167449	-0.339491	0.0180878	-0.193822	0.0688692	-1.1023	-0.191114	-0.350161	-0.467838	-0.103923	0.32933	-0.190482	-0.272566	-0.36085	-0.344877	-0.395961	-0.413704	-0.213047	-0.296735	-0.25578	-0.406783	-0.243907	-0.368731	-0.327686	-0.0681073	-0.450291	-0.0678227	-0.050465	-0.0337962	-0.557917	-0.667761	-0.242921	-0.145693	-0.185452	0.0672567	-0.295874	-0.102637	-0.0340739	-0.477967	-0.130912	-0.0794328	-0.0167916	-0.00624497	-0.239474	-0.459645	-0.203738
HERV16-int	0.00802554	0.0108144	-0.0503391	-0.231881	-0.0517363	-0.0829485	-0.00501915	-0.129942	-0.795054	-0.026167	0.0609152	-0.163818	-0.0954338	-0.0628443	-0.147132	-0.114623	-0.179729	-0.0635227	-0.0297999	0.060085	0.12787	-0.0542067	0.0630632	-0.181344	0.243028	-0.0967819	0.0707489	-0.00527548	-0.221598	-0.015648	-0.10867	-0.0658179	-0.270578	-0.305501	-0.00367328	0.0699217	-0.16352	-0.156932	0.0906136	-0.118384	-0.0279042	0.0512928	-0.335704	0.206434	-0.00859905	-0.294553	-0.119978	-0.305707	-0.139879
IAP-d-int	0.0630233	0.0295051	1.21093	-0.0131131	0.155415	-0.187024	-0.0123781	-0.127527	-0.0437478	-0.474784	-0.128071	0.160752	-0.0302086	-0.242285	0.0306384	-0.209525	0.0205876	0.0924604	-0.0606549	0.21195	0.236225	0.131031	-0.181241	0.112252	-0.265872	-0.0876538	1.24859	-0.0572493	0.124076	0.0568421	-0.501884	-0.274938	-0.48429	-0.181966	0.126866	0.107246	-0.108579	-0.228772	0.195604	-0.219834	-0.189429	0.244695	0.0768973	-0.133803	-0.0311801	-0.324654	-0.155619	-0.270288	-0.195247
IAP1-MM_I-int	-0.0117481	-0.0977122	0.569226	-0.194619	-0.0490921	-0.375985	-0.135303	-0.286371	-0.347671	-0.389805	-0.12198	-0.0288902	-0.209607	-0.312789	-0.0271762	-0.272028	-0.149648	-0.140223	-0.234205	0.115174	0.0194271	-0.0350115	-0.290057	0.0144894	-0.293001	-0.171949	0.286245	-0.0467817	-0.0404243	-0.0569774	-0.57566	-0.435783	-0.511607	-0.318176	0.0290433	0.041039	-0.167031	-0.512817	0.0188781	-0.294165	-0.267587	0.094856	-0.147194	-0.139681	-0.128494	-0.414651	-0.305419	-0.456498	-0.361282
IAPA_MM-int	0.591094	0.305133	3.98323	1.09118	0.429051	-0.087995	0.650966	-0.0257788	0.233887	0.15177	0.097922	-0.116529	0.636295	0.456463	0.474871	0.612906	0.773319	0.895071	0.606007	0.658862	0.10901	0.680535	0.141504	0.757399	0.333842	0.285654	3.57448	0.510739	1.13879	0.703689	-0.173913	0.362377	-0.241318	0.0307487	0.343308	0.361995	0.626313	0.749187	1.57301	0.587591	0.490729	0.401675	2.27543	0.827887	1.1082	1.26979	0.723491	0.0397052	0.308718
IAPEY2_LTR	0.167963	0.268642	1.92725	1.19099	0.860195	0.137439	0.625228	0.00309914	0.448801	0.0943203	0.377298	0.303068	0.499379	0.240617	0.678177	0.55182	0.990224	1.13533	0.978372	0.921531	0.506586	0.825996	0.458588	1.18716	0.232082	0.537505	1.67813	2.14652	1.26865	0.821744	0.0701374	0.32556	0.00616473	0.331368	0.279402	0.526101	0.788443	0.0895835	0.633227	0.579693	0.292892	0.751881	0.889185	0.703794	0.578157	0.347322	0.69776	0.297001	0.462439
IAPEY3-int	-0.166295	-0.21357	0.454843	-0.412996	-0.19853	-0.623631	-0.689867	-0.577414	-0.664251	-0.79226	-0.562557	-0.369891	-0.369877	-0.553466	-0.340064	-0.541358	-0.437963	-0.408577	-0.507731	-0.20439	-0.372697	-0.44169	-0.530703	-0.332587	-0.65319	-0.469231	0.350391	-0.384299	-0.211894	-0.237824	-0.861194	-0.695627	-0.886805	-0.681801	-0.18114	-0.171679	-0.432013	-0.653445	-0.206414	-0.465361	-0.506532	-0.200689	-0.26084	-0.392868	-0.288743	-0.538787	-0.46836	-0.657697	-0.51967
IAPEY3C_LTR	0.0811638	-0.0552919	1.10785	0.0303354	-0.0201799	-0.4356	-0.234323	-0.495352	-0.333939	-0.534954	-0.465388	-0.157128	-0.0444491	-0.386138	0.0597544	-0.370433	-0.034948	0.0360327	-0.0586107	0.112497	-0.026897	0.0230212	-0.157392	0.235231	-0.503012	0.0246311	0.803616	-0.456775	0.214036	0.0813811	-0.660545	-0.452392	-0.586643	-0.21419	0.0485362	0.229579	-0.258057	-0.620423	0.289659	-0.33475	-0.461137	0.285367	-0.226193	0.265995	-0.239977	-0.451851	-0.22271	-0.395046	-0.30311
IAPEY3_LTR	-0.0516859	0.177391	1.51289	0.749957	0.416553	-0.0302131	0.423832	-0.125316	0.0816169	-0.101865	0.12179	0.0381336	0.23066	0.042356	0.493395	0.294711	0.604292	0.663613	0.572237	0.674891	0.333301	0.592907	0.193234	0.881097	0.156693	0.252197	1.41958	1.4552	0.938764	0.398177	-0.140109	-0.0183666	-0.145689	0.158197	0.171549	0.445676	0.484129	-0.0412041	0.551018	0.156386	0.112307	0.6673	0.650428	0.543901	0.314337	0.0479119	0.371396	-0.0378817	0.117595
IAPEY4_I-int	0.809266	0.23021	1.064	0.536858	0.535227	0.0898238	0.39425	0.180075	0.0621144	0.495387	0.351341	0.22743	0.492274	0.477428	0.417445	0.27434	0.530735	0.544987	0.904069	0.422844	0.537241	0.406613	0.906614	0.462134	0.658925	0.567545	0.896657	0.298771	0.695488	0.459388	0.0231152	0.110681	1.94177	0.25983	0.413777	0.373036	0.389662	0.446822	0.429058	0.257645	0.378389	0.693601	0.559736	0.472884	0.809828	0.617752	0.629096	1.44304	1.29949
IAPEY5_I-int	0.397001	0.0100159	0.67721	-0.121955	0.0380314	-0.216004	0.157851	-0.0670861	-0.146405	-0.617514	-0.270079	-0.201671	-0.759267	-0.19339	-0.0445136	-0.158566	-0.0730589	-0.0889156	-0.139165	0.105994	0.0294371	0.230136	-0.312898	-0.0303276	-0.225744	-0.368498	0.522598	0.0721255	1.83314	-0.040006	-0.583006	-0.239254	-0.908518	-0.318565	0.067099	0.0908145	0.0371724	1.15273	0.285632	-0.154857	-0.248899	-0.0206772	-0.167067	-0.237359	-0.0679467	-0.422723	-0.341541	-0.352145	-0.308654
IAPEY_LTR	-0.24768	-0.174318	1.33346	0.463005	0.300398	-0.579569	-0.256028	-0.631163	-0.236823	-0.355911	-0.0537197	-0.196065	-0.348994	-0.234351	0.0354758	-0.110898	0.23867	0.291717	0.150278	0.262049	-0.404756	-0.0209072	-0.21596	0.446172	-0.494381	-0.190254	0.923635	1.29746	0.607046	0.169984	-0.677016	-0.400276	-0.669249	-0.215715	-0.113085	0.048328	0.165975	-0.523883	0.16955	-0.0626529	-0.299993	0.0522404	0.524029	-0.0928076	0.0647466	-0.171387	0.0250416	-0.321612	-0.189012
IAPEy-int	-0.198396	-0.238286	0.608124	-0.253826	-0.0824445	-0.640663	-0.536244	-0.565744	-0.652604	-0.715631	-0.544748	-0.348148	-0.364519	-0.313484	-0.244941	-0.521189	-0.383626	-0.352618	-0.416401	-0.0390443	-0.414364	-0.406725	-0.485794	-0.245371	-0.536	-0.458099	0.410262	0.279065	-0.174751	-0.169892	-0.890704	-0.653397	-0.807396	-0.581599	-0.145839	-0.14004	-0.295079	-0.612141	-0.165424	-0.385081	-0.570069	-0.206453	-0.166711	-0.327112	-0.280044	-0.472679	-0.459102	-0.496293	-0.421594
IAPEz-int	0.446774	0.114734	2.04634	0.257941	0.209519	-0.141149	0.171592	-0.130667	-0.0267858	-0.177187	-0.140266	-0.00747257	0.0603738	-0.0523767	0.148086	-0.0699959	0.0157025	0.146547	0.0400417	0.227953	0.154532	0.21173	-0.130759	0.176829	0.0552502	-0.0339994	1.4422	0.0785141	0.436854	0.153194	-0.501379	-0.217483	-0.243314	-0.218482	0.108376	0.134162	0.182402	-0.0460474	0.749031	-0.0018455	-0.0216525	0.206967	0.77246	0.244308	0.428138	0.34932	0.0176252	-0.109873	-0.0365956
IAPLTR1_Mm	0.273578	0.135038	2.3045	0.467141	0.467197	-0.0509775	0.387097	-0.219063	0.163001	-0.0742051	-0.0118877	0.213976	0.26535	-0.0562372	0.495983	0.165981	0.301944	0.431836	0.447732	0.564027	0.562244	0.482891	0.147023	0.388069	0.0612682	0.287475	1.56022	0.0545432	0.634145	0.277255	-0.474633	-0.289454	0.598588	0.326677	0.161296	0.234004	0.263411	0.237251	0.789984	-0.0115385	-0.116582	0.736398	0.55793	0.088699	0.343887	0.313187	0.122164	0.505932	0.465165
IAPLTR1a_Mm	0.322664	0.221376	2.73715	0.633688	0.548778	-0.0193892	0.433325	-0.142237	0.186556	-0.182183	-0.00237467	0.127783	0.130284	-0.00858295	0.590304	0.22085	0.434919	0.549649	0.518127	0.649164	0.535848	0.570474	0.195815	0.507683	0.115482	0.273778	1.89873	0.0842197	0.774921	0.371876	-0.402542	-0.127347	0.476896	0.250074	0.168776	0.31136	0.364241	0.0968529	1.05308	-0.0186675	-0.0886038	0.77719	0.980676	0.235744	0.441058	0.446486	0.210121	0.355695	0.376354
IAPLTR2_Mm	0.198391	0.17723	2.18736	0.579061	0.827457	-0.0448062	0.482518	-0.163963	0.193215	0.236205	0.198819	0.185737	0.247885	0.0192702	0.488134	0.236591	0.45591	0.476478	0.518476	0.483534	0.409289	0.440975	0.182132	0.431311	0.0959392	0.293244	1.73958	0.130047	0.667003	0.338856	-0.387451	-0.110331	0.665213	0.339303	0.135547	0.25925	0.30495	0.2451	0.753182	0.0837543	-0.0227997	0.64506	0.777128	0.0938571	0.352015	0.19489	0.23893	0.433422	0.429494
IAPLTR2a	0.138883	0.215758	2.09416	0.566101	0.663291	-0.0802353	0.474662	-0.15284	0.250719	0.107027	0.144407	0.169868	0.0857568	0.0759814	0.499206	0.218141	0.497698	0.559582	0.4772	0.513535	0.434835	0.536498	0.211335	0.457887	0.0234771	0.271186	1.72566	0.155816	0.616166	0.457915	-0.373401	-0.0956061	0.392355	0.271525	0.251888	0.248377	0.280109	0.218296	0.74523	0.0608872	0.0535379	0.687332	0.636307	0.0769399	0.348442	0.173999	0.350783	0.395632	0.384841
IAPLTR2a2_Mm	0.0798454	0.0841366	1.47611	0.221831	0.457037	-0.105355	0.299783	-0.144419	-0.122918	-0.204214	-0.113087	0.0219812	0.269201	-0.00017113	0.287831	-0.00686328	0.0666195	0.152967	0.110843	0.379473	0.387204	0.407827	-0.143243	0.261655	-0.101518	0.0463258	0.992916	0.00821064	0.329665	0.249686	-0.531717	-0.427046	-0.271962	-0.0850289	0.185253	0.143944	0.0864717	0.306435	0.59684	-0.169344	-0.139057	0.548955	0.514433	0.120174	0.289876	0.164376	-0.00568567	-0.131742	-0.0259249
IAPLTR2b	0.211693	0.260121	2.01159	0.571966	0.439524	-0.0230728	0.460171	-0.12345	0.305618	-0.0609482	0.0323705	0.177528	0.0661473	0.0618196	0.522682	0.228919	0.504328	0.601924	0.447905	0.552507	0.488735	0.627538	0.196042	0.420984	0.0345461	0.271	1.68503	0.157769	0.543129	0.494252	-0.34381	-0.0420695	0.100053	0.273948	0.258166	0.329889	0.311916	-0.0201498	0.712327	0.0629524	-0.0163599	0.760088	0.652687	0.0597258	0.307006	0.108675	0.362374	0.274306	0.325529
IAPLTR3	-0.636088	-0.418271	-0.468391	-0.829743	-0.514077	-1.30221	-1.99681	-1.40575	-1.3013	-1.60945	-0.956821	-0.867061	-0.864447	-1.03181	-0.600886	-0.993072	-1.08676	-0.816939	-0.863242	-0.368459	-1.38048	-1.19784	-0.763396	-0.456205	-1.60614	-0.719876	-0.536151	-1.14658	-0.538214	-0.5202	-1.51141	-1.32239	-1.01576	-0.852173	-0.558802	-0.353675	-0.867001	-1.33138	-0.421706	-1.10852	-1.06752	-0.498641	-0.995561	-1.08681	-1.00143	-1.11053	-0.969713	-0.847293	-0.727718
IAPLTR3-int	-0.554538	-0.591077	-0.296797	-0.602106	-0.616409	-1.27484	-2.07027	-1.24876	-1.33531	-1.14284	-0.830448	-0.941554	-0.85535	-0.605937	-0.742655	-0.984377	-0.88367	-0.842114	-0.960634	-0.27614	-1.45658	-1.30796	-0.855882	-0.323516	-1.55405	-0.899354	-0.542469	0.685433	-0.495782	-0.53058	-1.15995	-0.869774	-1.30953	-1.11495	-0.496681	-0.446969	-0.331346	-1.1763	-0.636485	-0.782699	-0.835729	-0.837679	-0.784905	-0.851324	-0.774257	-0.924381	-0.822761	-1.01816	-0.854619
IAPLTR4	-0.124877	-0.137639	1.12269	-0.0644201	-0.118181	-0.493253	-0.332537	-0.563696	-0.301868	-0.741019	-0.369279	-0.291561	-0.0674387	-0.400344	-0.0359181	-0.343174	-0.223057	-0.0482829	-0.23752	-0.0116153	-0.0918777	-0.119028	-0.22112	0.0814806	-0.519956	-0.136543	0.82327	-0.257661	-0.0928412	-0.0499951	-0.815183	-0.651904	-0.732935	-0.347224	-0.0581993	0.00482667	-0.142239	-0.234594	0.0764633	-0.315578	-0.325533	0.206372	-0.201408	-0.348362	-0.227865	-0.501337	-0.224385	-0.50754	-0.298143
IAPLTR4_I	0.0190821	-0.0409879	0.890127	-0.0245129	0.181517	-0.214731	-0.049512	-0.213598	-0.303075	-0.661182	-0.385401	-0.263355	-0.0261637	-0.286831	-0.0108485	-0.22799	-0.113011	-0.0188733	-0.000370638	0.192421	-0.0749695	0.0580168	-0.323359	-0.0242532	-0.121554	-0.323288	0.639193	0.348504	0.0681389	-0.0117456	-0.612596	-0.187437	-0.544185	-0.349631	0.0142169	0.0765076	-0.0919812	-0.0173916	0.133385	-0.319486	-0.296371	0.101995	-0.0588787	-0.137347	-0.0882049	-0.21312	-0.25796	-0.303702	-0.24735
Kanga1	-0.0457166	-0.0861771	-0.37303	-0.44957	-0.236651	-0.0973984	-0.110419	-0.0467255	-0.550499	-0.0985695	-0.674703	-0.464544	-0.318058	0.0553631	-0.159553	-0.25312	-0.239233	-0.128655	-0.139492	-0.336472	0.00466303	-0.248392	0.0161993	-0.330284	-0.28103	-0.29491	-0.258291	-0.0373594	-0.3839	0.136762	-0.0957055	0.0792186	-0.491079	-0.584577	-0.194005	-0.210481	-0.0220312	-0.281139	-0.172382	-0.0730375	-0.0982174	-0.367381	-0.220024	-0.122623	0.0228012	-0.258233	-0.20241	0.162854	-0.0386227
Kanga2_a	-0.112149	-0.374755	-0.281874	-0.358864	-0.392755	-0.300673	-0.451324	-0.233347	-0.68975	-0.438429	-0.117202	-0.28408	-0.22448	-0.00271656	-0.241928	-0.00189284	-0.285853	-0.305703	-0.494091	-0.461211	-0.285584	-0.419701	-0.385013	-0.485289	-0.023543	-0.432456	-0.273966	-0.0375742	-0.508104	-0.144641	-0.0147208	-0.0675878	-1.14695	-0.470958	-0.276909	-0.0565787	-0.147493	-0.379678	-0.242525	-0.09028	0.130477	-0.585142	-0.554399	0.0582077	-0.180534	0.0679159	-0.255356	-0.868228	-0.558554
L1M1	-0.0865475	-0.119837	-0.494929	-0.656637	-0.503049	-0.200417	-0.918004	-0.2077	-0.876831	-1.2386	-0.724794	-0.739617	-0.192003	-0.616696	-0.507247	-0.273065	-0.479423	-0.383815	-0.683535	-0.463854	-0.289249	-0.466608	-0.39131	-0.729131	-0.642922	-0.467136	-0.602503	-0.240475	-0.941304	-0.0925216	-0.250234	-0.478882	-1.21991	-0.951893	-0.454945	-0.264435	-0.285019	-0.465161	-0.631317	-0.168361	-0.149003	-0.81926	-0.384573	-0.250067	-0.148496	-0.319315	-0.409108	-0.76199	-0.567931
L1M2	-0.108107	-0.1575	-0.4155	-0.562893	-0.490252	-0.219721	-0.455296	-0.246643	-0.78338	-0.438773	-0.374395	-0.478333	-0.368412	-0.120733	-0.372946	-0.33663	-0.549004	-0.49685	-0.578235	-0.501474	-0.373563	-0.548556	-0.32878	-0.59237	-0.455645	-0.659399	-0.533141	-0.197656	-0.69877	-0.0930014	-0.212612	-0.307874	-0.75361	-0.711727	-0.341068	-0.286725	-0.213363	-0.131613	-0.53163	-0.107011	-0.0156612	-0.899667	-0.289629	-0.041962	-0.0795251	-0.0784357	-0.297688	-0.567623	-0.405097
L1M2a	-0.221607	-0.0831733	-0.183958	-0.348362	-0.247703	-0.146665	-0.148984	-0.0852887	-0.278182	-0.419211	-0.369038	-0.141875	-0.228106	-0.278399	-0.160135	-0.243209	-0.510238	-0.28757	-0.260563	-0.239359	-0.10566	-0.170696	-0.142284	-0.301611	-0.553938	-0.218128	-0.0876591	-0.174501	-0.500786	0.0193736	-0.0876085	-0.0870117	-0.295413	-0.333124	-0.1283	-0.181511	-0.260654	-0.449599	-0.266648	-0.151053	-0.22809	-0.186002	-0.240653	-0.0396501	-0.0844684	-0.0726006	-0.28869	-0.199048	-0.301221
L1M2c	-0.0469775	-0.254718	-0.293576	-0.550112	-0.384269	-0.274271	-0.308429	-0.327102	-0.430507	-0.410625	-0.293768	-0.394704	-0.167621	-0.479806	-0.41449	-0.290372	-0.67957	-0.437694	-0.482725	-0.328308	-0.300049	-0.464272	-0.388991	-0.540506	-0.468523	-0.408038	-0.254886	-0.249475	-0.654689	-0.0595779	-0.128855	-0.247771	-1.07526	-0.483668	-0.374126	-0.194935	-0.240339	0.0159741	-0.475901	-0.211936	-0.152455	-0.781088	-0.182314	-0.161568	-0.173028	-0.218656	-0.370102	-0.672371	-0.41988
L1M3	-0.103205	-0.147394	-0.400545	-0.523445	-0.430927	-0.226421	-0.380592	-0.2331	-0.666631	-0.464796	-0.374774	-0.383787	-0.164942	-0.136431	-0.346642	-0.328094	-0.487135	-0.432189	-0.516375	-0.459397	-0.325113	-0.497132	-0.319546	-0.517016	-0.466237	-0.486963	-0.453576	-0.15828	-0.598045	-0.0778924	-0.170489	-0.216059	-0.678021	-0.626307	-0.354134	-0.276322	-0.20869	-0.118163	-0.430928	-0.101628	0.0472586	-0.75917	-0.229421	0.114762	-0.109097	-0.103482	-0.321681	-0.580785	-0.42543
L1M3b	0.00281312	-0.251069	-0.236193	-0.553409	-0.279482	-0.406894	-0.236512	-0.317647	-0.955341	0.0183538	-0.437927	-0.549343	-0.120599	-0.331702	-0.181886	-0.325154	-0.456552	-0.375457	-0.761567	-0.248273	-0.17438	-0.427925	-0.348768	-0.439629	-0.111225	-0.4821	-0.23841	-0.519359	-0.5798	-0.141225	-0.147692	-0.600693	-0.975133	-0.465498	-0.159648	-0.261239	-0.257368	-0.0509706	-0.132703	-0.156808	-0.188157	-0.318049	-0.304186	-0.279295	-0.157306	-0.331512	-0.422116	-1.0367	-0.654685
L1M3c	-0.145647	-0.311629	-0.586492	-0.713553	-0.496403	-0.31375	-0.48582	-0.352333	-0.953141	-1.01729	-0.701917	-0.437623	-0.274319	-0.430024	-0.431677	-0.386846	-0.635695	-0.614398	-0.640291	-0.654315	-0.361909	-0.484994	-0.4204	-0.663864	-0.426799	-0.69078	-0.433619	-0.180953	-0.700483	-0.151641	-0.361955	-0.19378	-1.20987	-0.989129	-0.280436	-0.207543	-0.285004	-0.195166	-0.632696	-0.352064	-0.156111	-0.790598	-0.438355	-0.179098	-0.232158	-0.252145	-0.499875	-0.718389	-0.484804
L1M3de	-0.0111993	-0.110078	-0.376849	-0.612982	-0.41601	-0.117475	-0.260523	-0.228055	-1.32162	-0.357407	-0.77306	-0.397244	-0.230843	-0.495574	-0.300195	-0.353817	-0.658742	-0.552386	-0.571685	-0.193951	-0.247236	-0.586666	-0.177652	-0.624794	-0.370635	-0.647946	-0.605199	-0.179477	-0.638731	-0.287658	-0.196687	-0.289854	-0.451487	-0.610061	-0.182606	-0.170219	-0.340994	-0.37407	-0.521826	-0.241476	-0.0512568	-0.71157	-0.380604	-0.141106	-0.0530762	-0.284974	-0.462932	-0.289834	-0.344554
L1M3e	-0.351899	-0.0720302	-0.12863	-0.296179	-0.117142	-0.115535	-0.173974	-0.0342279	-0.511505	-0.589088	-0.112874	-0.187484	-0.0916789	-0.0152047	-0.124217	-0.170318	-0.122157	-0.147111	-0.221559	-0.0491969	-0.0405054	-0.188431	-0.184763	-0.203441	-0.205995	-0.254243	-0.111738	-0.0438132	-0.355646	-0.0746182	-0.173559	-0.285641	-0.425804	-0.427363	-0.128038	-0.105905	-0.10741	-0.202087	-0.0763716	-0.14179	-0.119402	-0.161864	-0.188604	-0.0531011	-0.172219	-0.129146	-0.18922	-0.297149	-0.210244
L1M4	-0.0977708	-0.142129	-0.336727	-0.442163	-0.383007	-0.207955	-0.307138	-0.19846	-0.448069	-0.477663	-0.267709	-0.29808	-0.186719	-0.0308198	-0.286629	-0.232995	-0.401251	-0.366664	-0.423041	-0.406153	-0.296447	-0.452849	-0.248251	-0.481494	-0.371418	-0.483119	-0.382356	-0.132182	-0.538681	-0.102673	-0.0993847	-0.15723	-0.580498	-0.532677	-0.277203	-0.231485	-0.133504	-0.119029	-0.383697	-0.0453717	0.0540837	-0.659187	-0.245377	0.0428787	-0.0632382	-0.0865872	-0.223285	-0.46784	-0.358167
L1M4a1	-0.110291	-0.0574136	-0.156296	-0.308697	-0.305187	-0.107544	-0.190168	-0.12949	-0.462952	0.0097218	-0.0374797	-0.327541	0.0345973	-0.204546	-0.175213	-0.163479	-0.362407	-0.285506	-0.378351	-0.278791	-0.207734	-0.331662	-0.254852	-0.465988	-0.238289	-0.431297	-0.355041	-0.083971	-0.486225	-0.112537	-0.0881231	-0.167305	-0.761151	-0.436057	-0.110378	-0.277744	-0.0315142	0.0406121	-0.338831	-0.027737	-0.011427	-0.48576	-0.110754	0.0284666	-0.0464358	-0.0860306	-0.219425	-0.450218	-0.392181
L1M4a2	-0.0892727	0.00781241	-0.372907	-0.379158	-0.350075	-0.196108	-0.408364	-0.113356	-0.614602	-0.215428	-0.47721	-0.508186	-0.211587	0.324456	-0.252796	-0.343469	-0.463129	-0.348232	-0.44501	-0.340768	-0.325789	-0.450674	-0.356885	-0.542789	-0.387478	-0.494798	-0.395314	-0.142852	-0.552208	-0.215916	-0.213718	-0.0858663	-0.603308	-0.785975	-0.415612	-0.264291	-0.252199	-0.222217	-0.422309	-0.214713	-0.00535842	-0.778642	-0.279009	0.0149805	-0.150171	0.121129	-0.36497	-0.584866	-0.405924
L1M4b	-0.181561	-0.107166	-0.30221	-0.362445	-0.230468	-0.0935535	-0.162798	-0.111912	-0.611208	-0.314625	-0.21685	-0.302961	-0.168062	-0.138072	-0.272944	-0.218534	-0.250829	-0.355768	-0.430357	-0.317589	-0.258563	-0.315535	-0.270423	-0.383618	-0.0519107	-0.372978	-0.33228	-0.163305	-0.360598	-0.113945	-0.108229	-0.168047	-0.763671	-0.410336	-0.257501	-0.176982	-0.118538	0.00586226	-0.339068	-0.0336616	-0.0312369	-0.510899	-0.197428	0.00960822	-0.140591	-0.158299	-0.212081	-0.503544	-0.326694
L1M4c	-0.105376	-0.200306	-0.408004	-0.506322	-0.466801	-0.232013	-0.369719	-0.278074	-0.617258	-0.502306	-0.448198	-0.427507	-0.167099	-0.127213	-0.341024	-0.281766	-0.543236	-0.386887	-0.458507	-0.463679	-0.361464	-0.47821	-0.323911	-0.484899	-0.48255	-0.563127	-0.457885	-0.1959	-0.589069	-0.126503	-0.184482	-0.248047	-0.614613	-0.59466	-0.319737	-0.250986	-0.225995	-0.0789152	-0.343731	-0.136109	3.17126e-05	-0.667408	-0.42875	0.00120121	-0.113751	0.0532799	-0.319722	-0.541249	-0.453833
L1M5	-0.127758	-0.173825	-0.414239	-0.556148	-0.483074	-0.214628	-0.429015	-0.238884	-0.74964	-0.536412	-0.400079	-0.494597	-0.351675	-0.164523	-0.378407	-0.293779	-0.513464	-0.434437	-0.522247	-0.503203	-0.392573	-0.561394	-0.338234	-0.611828	-0.45477	-0.639416	-0.4901	-0.231867	-0.628402	-0.14104	-0.121622	-0.190267	-0.742741	-0.720602	-0.382382	-0.311251	-0.224243	-0.26886	-0.53622	-0.0901078	0.0575315	-0.848055	-0.327428	0.0183895	-0.118856	-0.151452	-0.303458	-0.588502	-0.398141
L1M6	-0.0263617	-0.265304	-0.238037	-0.25003	-0.358371	-0.0464576	-0.110592	-0.0709108	-0.659079	0.0406624	-0.10923	-0.620729	0.0377186	0.0362641	-0.150493	0.037233	0.0866735	-0.14293	-0.233757	-0.11162	-0.129518	-0.435519	-0.0486564	-0.291264	-0.197086	-0.11687	-0.206116	0.00273882	-0.244715	-0.0994982	-0.0142031	0.233289	-0.253531	-0.355913	-0.0720664	-0.142319	-0.0488744	-0.0138543	-0.320482	0.258922	0.0823084	-0.465394	1.27788	0.140025	0.138278	0.156491	0.199058	-0.0687273	0.176926
L1M8	0.0636629	-0.0297933	-0.252193	-0.463088	-0.283216	-0.041276	0.0878659	-0.0964099	-1.01542	-0.640215	-0.0446019	-0.512589	-0.0176949	0.0492614	-0.124532	-0.0895802	-0.429884	-0.147938	0.0961158	-0.0565419	-0.249192	-0.308935	0.322739	-0.266728	-0.134763	-0.279957	-0.205293	-0.310004	-0.378006	0.0191321	-0.232598	-0.0677611	0.530029	-0.622413	-0.105003	-0.0235356	-0.0187725	-0.0680366	-0.258422	-0.00479217	0.217403	-0.553713	0.102606	0.476455	0.104003	0.484544	-0.0137014	0.549865	0.502856
L1MA10	-0.0435731	-0.239229	-0.400714	-0.500297	-0.413151	-0.255379	-0.38642	-0.250962	-0.696705	-0.822966	-0.610796	-0.555478	-0.255014	-0.310381	-0.286772	-0.391384	-0.558273	-0.293351	-0.469317	-0.375362	-0.0415416	-0.365345	-0.243714	-0.413625	-0.277817	-0.27728	-0.397443	-0.042309	-0.577255	0.0818959	-0.187802	-0.439814	-1.00504	-0.707374	-0.249723	-0.15228	-0.272404	-0.468604	-0.461226	-0.16698	-0.00711844	-0.53272	-0.587094	-0.169272	-0.195241	-0.212839	-0.297444	-0.695211	-0.385794
L1MA4	-0.117309	-0.109122	-0.333991	-0.482231	-0.353594	-0.160789	-0.319339	-0.197839	-0.63123	-0.624312	-0.393253	-0.355689	-0.185566	-0.146613	-0.268185	-0.310407	-0.46391	-0.328037	-0.459543	-0.325932	-0.12661	-0.351413	-0.233761	-0.387335	-0.317147	-0.327719	-0.356713	-0.135325	-0.58252	0.0504747	-0.157737	-0.178989	-0.700426	-0.593714	-0.203119	-0.124845	-0.147222	-0.152296	-0.347897	-0.0982266	-0.0237696	-0.568065	-0.228186	-0.0611437	-0.0736747	-0.0528809	-0.239729	-0.565779	-0.387811
L1MA4A	-0.0785195	-0.0508387	-0.321186	-0.409273	-0.341009	-0.131394	-0.373989	-0.213859	-0.667129	-0.33164	-0.293406	-0.39409	-0.178037	-0.113273	-0.251832	-0.298111	-0.483326	-0.344548	-0.43013	-0.343169	-0.0982305	-0.336222	-0.214141	-0.361635	-0.322634	-0.331113	-0.371558	-0.109571	-0.568294	-0.0574197	-0.141692	-0.233376	-0.693985	-0.588628	-0.206753	-0.217063	-0.176582	-0.149149	-0.388277	-0.104101	0.00784109	-0.508813	-0.282351	-0.0560448	-0.0650174	-0.151747	-0.29506	-0.523957	-0.401353
L1MA5	-0.0722452	-0.0911768	-0.300087	-0.422381	-0.331848	-0.153742	-0.299845	-0.158949	-0.611242	-0.464317	-0.313977	-0.349463	-0.147865	-0.184188	-0.245534	-0.306894	-0.428256	-0.332484	-0.405813	-0.298604	-0.129148	-0.341164	-0.190279	-0.375391	-0.331462	-0.281156	-0.348332	-0.185721	-0.534491	-0.0278324	-0.128543	-0.167312	-0.647377	-0.558951	-0.202876	-0.129748	-0.166551	-0.148772	-0.389261	-0.104567	-0.0414045	-0.521813	-0.230572	-0.0403366	-0.0546401	-0.152489	-0.1984	-0.468586	-0.313379
L1MA5A	-0.145848	-0.122401	-0.304391	-0.507094	-0.321532	-0.187496	-0.247568	-0.204723	-0.501848	-0.837711	-0.392694	-0.260731	-0.173774	-0.140424	-0.274201	-0.331685	-0.46484	-0.273049	-0.393077	-0.334823	-0.101986	-0.333312	-0.163578	-0.344217	-0.270324	-0.306969	-0.371958	-0.104248	-0.614162	0.00023378	-0.231906	-0.2054	-0.499369	-0.533383	-0.193755	-0.0355222	-0.162198	-0.197201	-0.332921	-0.126075	0.0236649	-0.512341	-0.298137	0.15394	-0.0391521	-0.0793734	-0.212599	-0.4214	-0.370163
L1MA6	-0.130593	-0.0927002	-0.334845	-0.471305	-0.352647	-0.182314	-0.382957	-0.219299	-0.739174	-0.559987	-0.401173	-0.42569	-0.401037	-0.133454	-0.276297	-0.35064	-0.499835	-0.33856	-0.465805	-0.356478	-0.166137	-0.376474	-0.236641	-0.429868	-0.299041	-0.337109	-0.43495	-0.152842	-0.554822	0.0294819	-0.155111	-0.182343	-0.745978	-0.650857	-0.259139	-0.140791	-0.187094	-0.211951	-0.383297	-0.13371	-0.00584157	-0.601179	-0.318516	-0.0528752	-0.0963988	-0.10562	-0.253821	-0.552543	-0.407789
L1MA7	-0.051506	-0.104906	-0.293192	-0.437724	-0.343417	-0.194745	-0.355597	-0.251248	-0.530841	-0.475932	-0.296402	-0.465563	-0.198293	-0.15666	-0.250598	-0.289714	-0.371189	-0.306612	-0.473005	-0.371214	-0.151471	-0.395686	-0.258705	-0.387632	-0.328471	-0.287005	-0.351921	-0.110428	-0.542193	-0.0165048	-0.140191	-0.196747	-0.914685	-0.57761	-0.204492	-0.14554	-0.193742	-0.237948	-0.369369	-0.0897358	0.01031	-0.517961	-0.285174	-0.0829267	-0.0933635	-0.124577	-0.192613	-0.589458	-0.437875
L1MA8	-0.0272054	-0.0729847	-0.329987	-0.460602	-0.341978	-0.119411	-0.354712	-0.142945	-0.696773	-0.519065	-0.25798	-0.411892	-0.195324	-0.113172	-0.287324	-0.305332	-0.463179	-0.317428	-0.421436	-0.381161	-0.141606	-0.366774	-0.19982	-0.429404	-0.342988	-0.263516	-0.394714	-0.138179	-0.590451	-0.0127026	-0.167722	-0.148704	-0.711254	-0.57107	-0.27714	-0.208818	-0.140212	-0.221533	-0.418786	-0.0337607	-0.00770781	-0.591679	-0.200712	-0.0127354	-0.0491639	-0.101858	-0.201688	-0.52701	-0.331874
L1MA9	-0.0381431	-0.111346	-0.320295	-0.498453	-0.385876	-0.180699	-0.412767	-0.193376	-0.737724	-0.628524	-0.407989	-0.464013	-0.377	-0.175798	-0.295028	-0.343987	-0.539209	-0.341485	-0.47885	-0.425167	-0.147592	-0.414582	-0.253717	-0.444659	-0.415332	-0.411762	-0.430458	-0.154858	-0.547579	-0.0668765	-0.184922	-0.109411	-0.833226	-0.65645	-0.270969	-0.19732	-0.159963	-0.300937	-0.45913	-0.0944569	0.0149842	-0.606251	-0.256801	0.123397	-0.117526	-0.23572	-0.297888	-0.540155	-0.390928
L1MB1	-0.0677695	-0.0665212	-0.273556	-0.414406	-0.29111	-0.156951	-0.286937	-0.167869	-0.674389	-0.683124	-0.359498	-0.384281	-0.214875	-0.10031	-0.234336	-0.268249	-0.438647	-0.303846	-0.393074	-0.284803	-0.0885739	-0.337611	-0.211279	-0.339759	-0.12253	-0.279776	-0.328513	-0.136392	-0.455554	-0.013681	-0.13347	-0.133308	-0.696091	-0.582234	-0.196884	-0.0633535	-0.144819	-0.180499	-0.325259	-0.129704	-0.0251024	-0.458193	-0.262665	-0.0334528	-0.0490395	-0.119	-0.182953	-0.507512	-0.395264
L1MB2	-0.0795804	-0.0704653	-0.202761	-0.286258	-0.145471	-0.0541586	-0.077904	-0.0731347	-0.301162	-0.410086	-0.195769	-0.152452	-0.0786903	-0.0671858	-0.133899	-0.139874	-0.264853	-0.150857	-0.203184	-0.134533	0.0254401	-0.141943	-0.0133029	-0.156501	-0.160027	-0.0250016	-0.107802	-0.0307555	-0.356064	0.0413541	-0.0372934	-0.0454506	-0.242615	-0.310745	-0.0270736	-0.0129627	-0.0112741	-0.1059	-0.147721	-0.0339955	0.0657239	-0.195657	-0.0439638	0.066716	0.0308968	0.0988153	-0.115622	-0.264687	-0.156807
L1MB3	-0.0435796	0.0273792	-0.102734	-0.199448	-0.0577129	-0.000378254	-0.0325173	-0.0835764	-0.136018	-0.460178	-0.0856864	-0.0477325	-0.109363	-0.0720329	0.000109932	-0.0650424	-0.146385	-0.01708	-0.197597	-0.0413238	0.188758	-0.0521874	-0.0592282	-0.0884273	-0.0248355	0.0110093	-0.0405273	0.0628051	-0.225667	0.0881976	-0.0164062	-0.063732	-0.634774	-0.185175	0.000738093	0.0372884	0.0534224	0.00189676	0.00330582	0.00481242	0.0788842	-0.010142	-0.0779525	0.0758295	0.0386639	0.0030331	-0.0108328	-0.379042	-0.322329
L1MB4	-0.112797	-0.0654995	-0.178688	-0.211424	-0.1561	-0.0595024	-0.0886623	-0.0720656	-0.202888	-0.471193	-0.185511	-0.169731	-0.078281	0.0546448	-0.0791155	-0.061217	-0.201215	-0.0462493	-0.224539	-0.186856	0.0381237	-0.151829	-0.0615644	-0.168585	0.0198524	-0.0598111	-0.120822	0.0357299	-0.343318	0.0536797	0.0417656	-0.0725661	-0.532131	-0.30875	-0.127251	-0.0444019	-0.0116678	-0.0726296	-0.126376	0.0457786	0.0744371	-0.254638	-0.126013	0.186826	0.00624197	0.0115228	0.0172453	-0.348151	-0.254786
L1MB5	0.0338024	0.00398981	-0.136671	-0.149819	-0.0201619	0.00499746	0.00198946	-0.0187371	-0.0580548	-0.10257	-0.158862	-0.0519859	0.0104767	-0.0866019	-0.0311196	-0.0464313	-0.113036	-0.0184416	-0.178877	-0.126543	0.1089	-0.0380667	-0.0110685	-0.0987378	-0.0179359	0.0627533	-0.0754754	0.0107891	-0.199303	0.12876	0.054177	-0.0579905	-0.476185	-0.171778	-0.0372111	0.00320496	-0.0047489	-0.00206193	0.0122936	0.0373972	0.126119	-0.100133	-0.067195	0.136863	0.0226315	0.0269813	-0.0282544	-0.215448	-0.182915
L1MB7	-0.0474487	-0.0590315	-0.216371	-0.300084	-0.160903	-0.066944	-0.0852493	-0.111851	-0.146338	-0.425383	-0.126623	-0.128757	-0.0654405	-0.0487863	-0.164544	-0.144726	-0.297472	-0.120689	-0.275867	-0.190103	0.000279302	-0.172793	-0.123875	-0.208022	-0.147414	-0.099867	-0.169797	-0.0070155	-0.34855	0.0304978	0.0102147	-0.0412616	-0.629133	-0.266741	-0.0992303	-0.0450839	-0.0124738	-0.0476819	-0.16529	-0.0404577	0.087419	-0.272854	-0.0965788	0.165233	0.00402019	-0.0338677	-0.117551	-0.414527	-0.338431
L1MB8	-0.0763133	-0.0274679	-0.206515	-0.287582	-0.198368	-0.0541579	-0.129688	-0.0897787	-0.256346	-0.427748	-0.190594	-0.196732	-0.0524703	-0.0243391	-0.151386	-0.130513	-0.279562	-0.160356	-0.277893	-0.180081	0.00466987	-0.206143	-0.113631	-0.24298	-0.153341	-0.16743	-0.204172	-0.0893081	-0.373742	0.012884	-0.00326974	-0.0444081	-0.54533	-0.327987	-0.100943	-0.0680163	-0.0201326	-0.0927884	-0.177783	-0.00881822	0.0628791	-0.288897	-0.14571	0.083449	-0.0333369	-0.0662167	-0.104837	-0.378025	-0.280486
L1MC	-0.150262	-0.178001	-0.384619	-0.482267	-0.467651	-0.245927	-0.421036	-0.25103	-0.67621	-0.378132	-0.360654	-0.504625	-0.400833	-0.0677165	-0.349041	-0.28917	-0.450704	-0.418944	-0.535256	-0.517198	-0.37248	-0.531114	-0.310009	-0.573814	-0.434309	-0.514653	-0.449724	-0.175729	-0.610015	-0.0813359	-0.157007	-0.147719	-0.788102	-0.670078	-0.344926	-0.282445	-0.2097	-0.20375	-0.53004	-0.0514837	0.045612	-0.822332	-0.22468	-0.0105626	-0.0866916	-0.15886	-0.21159	-0.591034	-0.416808
L1MC1	-0.0774428	-0.0557754	-0.247079	-0.389051	-0.293462	-0.148033	-0.243421	-0.178015	-0.526972	-0.409247	-0.277509	-0.281857	-0.319044	-0.120412	-0.179575	-0.229475	-0.337722	-0.251178	-0.383062	-0.220392	-0.0865896	-0.250348	-0.172818	-0.285579	-0.198624	-0.233021	-0.275302	-0.0926704	-0.411193	0.00622696	-0.11459	-0.107841	-0.708756	-0.461253	-0.0988954	-0.0984281	-0.127266	-0.177133	-0.253651	-0.106135	-0.0100949	-0.335886	-0.165436	-0.0234087	-0.0336124	-0.166381	-0.191567	-0.497862	-0.359892
L1MC2	-0.0102067	-0.0497302	-0.205799	-0.33573	-0.211222	-0.135884	-0.257904	-0.121725	-0.498135	-0.641454	-0.269163	-0.306661	-0.260587	-0.0615184	-0.166349	-0.195114	-0.307913	-0.217527	-0.310991	-0.236953	-0.0533754	-0.232427	-0.137305	-0.261536	-0.195395	-0.152201	-0.227842	-0.0502928	-0.431167	-0.0127949	-0.049525	-0.110676	-0.546448	-0.462978	-0.068502	-0.0816652	-0.072418	-0.126435	-0.173459	-0.0579541	0.0485398	-0.343599	-0.200984	0.000950407	-0.0427719	-0.186503	-0.122244	-0.485732	-0.314093
L1MC3	-0.0256943	-0.047829	-0.238778	-0.355153	-0.247581	-0.125256	-0.21999	-0.121206	-0.518756	-0.679891	-0.246637	-0.289725	-0.128251	-0.131533	-0.146947	-0.171455	-0.232202	-0.207959	-0.327341	-0.229947	-0.062137	-0.258398	-0.175389	-0.256073	-0.113983	-0.199801	-0.19747	-0.115695	-0.416455	-0.0203262	-0.0550828	-0.0951607	-0.646339	-0.502785	-0.11454	-0.0719903	-0.0876187	-0.169886	-0.234515	-0.088937	0.0303958	-0.329395	-0.18697	-0.0441991	-0.0593786	-0.184988	-0.191918	-0.518219	-0.346424
L1MC4	-0.0770286	-0.0202979	-0.224144	-0.208744	-0.239069	-0.0555433	-0.0908894	-0.0669366	-0.265247	-0.489843	-0.193513	-0.200615	-0.08649	0.183734	-0.14141	-0.165051	-0.28342	-0.19639	-0.250969	-0.189922	-0.0538465	-0.225283	-0.100394	-0.270483	-0.0704937	-0.167978	-0.196479	-0.0310147	-0.392133	-0.0197963	-0.0701162	-0.114307	-0.40357	-0.403355	-0.128673	-0.0731368	-0.0402705	-0.0984174	-0.194705	-0.0229893	0.0537069	-0.310668	-0.109445	0.0690497	0.0169185	-0.0373767	-0.128382	-0.297862	-0.244759
L1MC4a	-0.0222251	-0.013673	-0.228997	-0.394892	-0.250334	-0.106587	-0.173243	-0.137164	-0.254784	-0.547343	-0.289567	-0.287054	-0.219487	-0.130411	-0.179009	-0.140528	-0.31486	-0.232892	-0.319111	-0.237865	-0.0935946	-0.242156	-0.134698	-0.295266	-0.219202	-0.19604	-0.256153	-0.0837028	-0.402464	-0.04578	-0.0969866	-0.115817	-0.494082	-0.361142	-0.14342	-0.121086	-0.0865986	-0.0862855	-0.203261	-0.012758	0.00289018	-0.348795	-0.185593	0.0450806	-0.0173313	-0.104437	-0.206914	-0.353516	-0.241671
L1MC5	0.00641318	-0.0432193	-0.276319	-0.446993	-0.381275	-0.105853	-0.252728	-0.15168	-0.475593	-0.453407	-0.323451	-0.391462	-0.435589	-0.129554	-0.256135	-0.22112	-0.375924	-0.364386	-0.479429	-0.359699	-0.184346	-0.380068	-0.271545	-0.434622	-0.255348	-0.445665	-0.320709	-0.117251	-0.455457	-0.0754257	-0.0645359	-0.156734	-0.83414	-0.500536	-0.205909	-0.175553	-0.139692	-0.0706225	-0.312388	-0.0579921	0.0201973	-0.495355	-0.200356	-0.0835719	-0.0534575	-0.132131	-0.264662	-0.621449	-0.457818
L1MC5a	-0.0244408	-0.0971837	-0.196991	-0.368179	-0.268736	-0.0524898	-0.169859	-0.0564713	-0.416656	-0.567185	-0.285881	-0.400327	-0.195041	-0.0332524	-0.242423	-0.250805	-0.443248	-0.324087	-0.330601	-0.128209	-0.144956	-0.232414	-0.193789	-0.41486	-0.229678	-0.264324	-0.195323	-0.0259757	-0.42871	-0.11921	-0.114533	-0.190512	-0.346416	-0.421062	-0.134453	-0.196206	-0.128874	-0.202811	-0.106414	-0.0816572	0.0623551	-0.357432	-0.140027	0.0369809	-0.041085	-0.0803272	-0.162203	-0.275293	-0.283971
L1MCa	-0.119315	-0.143333	-0.287143	-0.43848	-0.401396	-0.183866	-0.334908	-0.163683	-0.518673	-0.587321	-0.259307	-0.388256	-0.322742	-0.0672694	-0.263333	-0.242033	-0.369607	-0.357937	-0.427314	-0.415098	-0.244498	-0.385493	-0.226189	-0.436802	-0.238906	-0.468712	-0.356223	-0.111393	-0.538511	-0.0778004	-0.153334	-0.139807	-0.619836	-0.593855	-0.203749	-0.189217	-0.15674	-0.0498479	-0.361229	-0.138481	-0.00945867	-0.56088	-0.190602	-0.0725148	-0.0351848	-0.0582523	-0.23298	-0.417287	-0.28062
L1MCb	-0.279239	-0.145641	-0.355275	-0.622214	-0.402442	-0.222402	-0.364563	-0.296101	-0.977586	-0.625471	-0.449144	-0.461124	-0.238062	-0.146711	-0.336171	-0.257325	-0.484583	-0.442039	-0.435924	-0.412458	-0.317699	-0.364184	-0.28123	-0.508757	-0.402692	-0.556404	-0.392965	-0.157356	-0.60674	-0.109924	-0.217028	-0.216465	-0.683711	-0.673322	-0.305391	-0.087033	-0.265213	-0.180248	-0.499416	-0.316157	-0.162689	-0.522144	-0.273468	-0.0441295	-0.109639	-0.132668	-0.22983	-0.49448	-0.427606
L1MCc	-0.25132	-0.200102	-0.369637	-0.473975	-0.277422	-0.192669	-0.181108	-0.231165	-0.613783	-0.715612	-0.446919	-0.370698	-0.073706	-0.203207	-0.323299	-0.122177	-0.38531	-0.402019	-0.218096	-0.248799	-0.19799	-0.24649	-0.0835854	-0.346937	-0.375529	-0.341553	-0.346658	-0.125728	-0.350807	-0.0758677	-0.108744	-0.221285	-0.0570023	-0.49456	-0.225542	-0.181258	-0.201475	0.074976	-0.418601	-0.0293758	-0.0068304	-0.465198	-0.16606	-0.0515632	-0.154805	-0.157353	-0.256682	-0.452009	-0.190204
L1MD	-0.148368	-0.163256	-0.417399	-0.58624	-0.435184	-0.220305	-0.373747	-0.219447	-0.658388	-0.647097	-0.348123	-0.452261	-0.213985	-0.209969	-0.393131	-0.295066	-0.609533	-0.432874	-0.566992	-0.435152	-0.364607	-0.514156	-0.34995	-0.551714	-0.482307	-0.575425	-0.498795	-0.179096	-0.594002	-0.116959	-0.189344	-0.214168	-0.788455	-0.675902	-0.329994	-0.31288	-0.215398	-0.137245	-0.514238	-0.0809185	0.012576	-0.785161	-0.281445	0.0317444	-0.126491	-0.0557842	-0.306668	-0.64347	-0.449323
L1MD1	-0.0207273	-0.0684923	-0.269172	-0.375156	-0.224585	-0.106753	-0.185239	-0.158722	-0.498791	-0.513512	-0.261258	-0.268235	-0.126669	-0.0649637	-0.200216	-0.220656	-0.361704	-0.289157	-0.32202	-0.213612	-0.11502	-0.261088	-0.177583	-0.340615	-0.292941	-0.253137	-0.224157	-0.146975	-0.401928	-0.0652044	-0.0803754	-0.205392	-0.610697	-0.44373	-0.121079	-0.0752743	-0.145853	-0.0774583	-0.260272	-0.102009	0.0467753	-0.353786	-0.186541	0.0553093	-0.0324748	0.0799033	-0.16594	-0.50902	-0.310442
L1MD2	-0.0488281	-0.0775224	-0.310967	-0.450693	-0.302276	-0.11976	-0.228829	-0.139849	-0.510494	-0.796135	-0.281837	-0.371629	-0.198116	-0.224406	-0.245899	-0.244662	-0.366213	-0.31137	-0.427605	-0.34171	-0.138358	-0.286656	-0.21442	-0.375682	-0.329672	-0.28531	-0.281776	-0.105103	-0.457282	-0.0778393	-0.135731	-0.14475	-0.605876	-0.500754	-0.224602	-0.169055	-0.156306	-0.245884	-0.284214	-0.0795251	-0.0152785	-0.394436	-0.201891	0.108316	-0.114415	-0.187447	-0.228633	-0.553833	-0.462235
L1MD3	-0.0316941	-0.0727615	-0.247704	-0.320964	-0.250049	-0.141661	-0.22177	-0.173429	-0.531426	-0.595913	-0.157031	-0.245524	-0.188866	-0.116198	-0.196354	-0.0920485	-0.292358	-0.179695	-0.347279	-0.25527	-0.0897589	-0.267165	-0.182581	-0.285636	-0.310194	-0.245423	-0.195215	-0.061656	-0.435825	-0.0365112	-0.124029	-0.0558387	-0.694385	-0.427284	-0.0871116	-0.133256	-0.107615	-0.152048	-0.244966	-0.104394	0.0130276	-0.318636	-0.211041	-0.0455131	-0.0479182	-0.0603629	-0.132952	-0.446081	-0.318537
L1MDa	-0.158329	-0.120154	-0.297166	-0.380963	-0.348756	-0.202936	-0.231423	-0.191039	-0.568656	-0.428869	-0.280147	-0.420404	-0.104556	-0.0633394	-0.227883	-0.185533	-0.327135	-0.335726	-0.375237	-0.317468	-0.270786	-0.387772	-0.248883	-0.46129	-0.421738	-0.411888	-0.335339	-0.224553	-0.473174	-0.11109	-0.136183	-0.14465	-0.529429	-0.554685	-0.169475	-0.179939	-0.167536	-0.052797	-0.336568	-0.104002	0.0109764	-0.501802	-0.240322	0.0132179	-0.115708	-0.096145	-0.237513	-0.408333	-0.342257
L1MDb	-0.205839	-0.27643	-0.4408	-0.485458	-0.480231	-0.363494	-0.301067	-0.301482	-0.528042	-0.635226	-0.268829	-0.606009	-0.213802	-0.158837	-0.255133	-0.197935	-0.378172	-0.390469	-0.497947	-0.385301	-0.353182	-0.551167	-0.347083	-0.519053	-0.447091	-0.705167	-0.489576	-0.148315	-0.66735	-0.127969	-0.211565	-0.229125	-0.788786	-0.552424	-0.27789	-0.261038	-0.145334	-0.21307	-0.445521	-0.161231	-0.14006	-0.656534	-0.379834	-0.0933143	-0.0889375	-0.210511	-0.226933	-0.487341	-0.440031
L1ME1	-0.0442936	-0.0702873	-0.25426	-0.370503	-0.315803	-0.0881152	-0.211683	-0.121975	-0.499715	-0.493242	-0.278866	-0.330722	-0.148006	-0.0948273	-0.199813	-0.197836	-0.322945	-0.255732	-0.369454	-0.258347	-0.11462	-0.288252	-0.175225	-0.350727	-0.258858	-0.277874	-0.275778	-0.0645277	-0.452678	-0.00937371	-0.0544199	-0.12876	-0.641309	-0.4956	-0.191076	-0.16638	-0.0817898	-0.168105	-0.225613	-0.0586199	0.0973183	-0.44911	-0.198261	0.0736544	-0.03508	-0.0892336	-0.177695	-0.499179	-0.374955
L1ME2	-0.0630574	-0.0877769	-0.263048	-0.369933	-0.285889	-0.0928523	-0.231699	-0.14307	-0.531794	-0.620158	-0.286602	-0.449973	-0.188413	0.00631963	-0.182452	-0.153031	-0.255776	-0.274748	-0.354098	-0.292806	-0.154251	-0.322159	-0.139558	-0.351208	-0.170212	-0.226752	-0.297554	-0.133071	-0.43516	-0.0635482	-0.0764903	-0.111795	-0.487541	-0.595073	-0.18773	-0.109786	-0.105512	-0.129806	-0.277153	-0.0549371	0.03731	-0.466579	-0.158476	0.0464299	-0.0156224	-0.0220513	-0.11431	-0.382707	-0.259837
L1ME2z	-0.0433819	-0.0486958	-0.243378	-0.379304	-0.241005	-0.111507	-0.289022	-0.14017	-0.347334	-0.905562	-0.386612	-0.289657	-0.167517	-0.103786	-0.217896	-0.243595	-0.334896	-0.262003	-0.322541	-0.264964	-0.130073	-0.311729	-0.206712	-0.326222	-0.278761	-0.348345	-0.29664	-0.0541212	-0.464049	-0.0108481	-0.0961966	-0.18426	-0.681838	-0.498216	-0.199891	-0.102298	-0.122502	-0.251206	-0.212065	-0.0506443	0.048539	-0.421181	-0.30538	0.132618	-0.0243261	-0.206366	-0.213945	-0.435028	-0.383981
L1ME3	-0.102011	-0.0555522	-0.235096	-0.293407	-0.210005	-0.0686482	-0.139789	-0.0471327	-0.462434	-0.541845	-0.311575	-0.18841	-0.113059	-0.082153	-0.202169	-0.192014	-0.392657	-0.141443	-0.319046	-0.147918	-0.0579841	-0.17667	-0.105836	-0.20394	-0.286904	-0.206236	-0.216623	-0.0692504	-0.345791	0.0361669	0.00687836	-0.147893	-0.633837	-0.427449	-0.0834238	-0.14308	-0.0454449	-0.0661562	-0.258279	-0.0352904	-0.0029365	-0.329535	-0.188916	0.203213	-0.0218643	-0.127637	-0.0941531	-0.426475	-0.256052
L1ME3A	-0.136239	-0.0498164	-0.351519	-0.460372	-0.292261	-0.106364	-0.319948	-0.18569	-0.555379	-0.824789	-0.403701	-0.425738	-0.373691	-0.134272	-0.253548	-0.275824	-0.477425	-0.241041	-0.404109	-0.279893	-0.049337	-0.290671	-0.191281	-0.298991	-0.354786	-0.273569	-0.288139	-0.167763	-0.459103	-0.0341088	-0.130207	-0.245964	-0.820928	-0.541212	-0.177843	-0.119411	-0.162657	-0.216412	-0.28186	-0.153477	0.0192681	-0.416225	-0.220724	0.0159264	-0.0808756	-0.19746	-0.221613	-0.566084	-0.434779
L1ME3B	-0.182361	-0.102832	-0.356233	-0.568154	-0.370943	-0.130575	-0.239343	-0.233459	-0.767004	-0.709728	-0.419905	-0.457808	-0.150947	-0.094197	-0.297431	-0.246721	-0.536154	-0.311257	-0.525944	-0.261266	-0.0454176	-0.376443	-0.196829	-0.442983	-0.330842	-0.428329	-0.350504	-0.159394	-0.624691	-0.12108	-0.0582427	-0.143989	-0.758698	-0.574348	-0.236217	-0.212025	-0.221105	-0.21665	-0.402942	-0.0849248	0.0822502	-0.551665	-0.213072	0.22687	-0.055732	-0.21165	-0.341237	-0.438343	-0.42166
L1ME3C	-0.149414	-0.222372	-0.435083	-0.701506	-0.360091	-0.154913	-0.479459	-0.030728	-0.540722	-0.766937	-0.49455	-0.494422	-0.25283	-0.240602	-0.409238	-0.357471	-0.630995	-0.471175	-0.575172	-0.268668	-0.264116	-0.42698	-0.298193	-0.499335	-0.524875	-0.591734	-0.773758	-0.198458	-0.469519	-0.0518213	-0.0294143	-0.38191	-0.919259	-0.628121	-0.405017	-0.234728	-0.0962191	-0.53435	-0.440288	-0.0619944	-0.0348612	-0.524464	-0.487705	-0.0768708	-0.274412	-0.279397	-0.385297	-0.599695	-0.425424
L1ME3Cz	0.0123562	0.00748811	-0.306026	-0.360053	-0.197175	-0.0623143	-0.171425	-0.0105194	-0.441692	-0.710877	-0.176205	-0.28137	-0.07811	0.0714534	-0.172411	-0.166677	-0.366796	-0.231988	-0.350589	-0.207853	-0.0746344	-0.235154	-0.202923	-0.317326	-0.182197	-0.153679	-0.2778	-0.0442531	-0.430383	0.0310918	-0.034364	-0.18099	-0.771245	-0.416102	-0.134577	-0.117716	-0.0199068	-0.0766329	-0.324457	-0.000383292	0.103633	-0.525163	-0.103895	0.00907608	0.0115651	-0.0624789	-0.118319	-0.520976	-0.42085
L1ME3D	0.0964519	0.072156	-0.252732	-0.304334	-0.221641	-0.0280539	-0.221884	-0.109678	-0.645021	-1.44776	-0.136001	-0.430867	-0.240247	-0.00695498	-0.100824	-0.112534	-0.306003	-0.172406	-0.34287	-0.344262	-0.02056	-0.236858	-0.118566	-0.331142	-0.0250644	-0.402909	-0.277462	-0.123415	-0.469796	0.00423308	0.109967	-0.388269	-0.58904	-0.740998	-0.29038	-0.0921265	-0.0423433	-0.204935	-0.229463	-0.0608141	0.123508	-0.432605	-0.0316698	0.327066	0.0660755	-0.233718	-0.0769671	-0.368608	-0.19709
L1ME3E	0.112774	-0.262472	-0.347866	-0.569813	-0.432684	-0.257023	-0.304636	-0.184702	-0.771508	-1.16387	-0.538905	-0.691467	-0.270035	-0.0176456	-0.262986	-0.519502	-0.538001	-0.441391	-0.414927	-0.59491	-0.0891426	-0.55383	-0.308214	-0.386422	-0.226006	-0.367579	-0.379306	-0.137145	-0.606879	0.128782	-0.189156	-0.104725	-0.819327	-0.77844	-0.417129	-0.290525	-0.350445	-0.210094	-0.476577	-0.126491	-0.0500896	-0.696664	-0.414904	0.0244792	-0.0422278	-0.16246	-0.493731	-0.493309	-0.369772
L1ME3F	0.0778796	-0.0155534	-0.295385	-0.380684	-0.254419	-0.106525	-0.322488	-0.151094	-0.656533	-0.128886	0.24066	-0.358191	-0.108475	-0.0607502	-0.234492	-0.101502	-0.35399	-0.159365	-0.221255	-0.294109	-0.0693591	-0.336269	0.0491685	-0.288933	-0.0991574	-0.150185	-0.449557	-0.104657	-0.451213	0.195691	0.11032	-0.00876353	-0.526349	-0.502957	-0.189439	-0.0237294	0.00575074	-0.132754	-0.255889	0.0521429	0.137904	-0.532677	-0.246618	0.0486135	0.0747371	0.207799	-0.274252	0.135884	-0.0592207
L1ME3G	-0.0861526	0.0254159	-0.277261	-0.375894	-0.261679	-0.149337	-0.176209	-0.169445	-0.615683	-0.310086	-0.592362	-0.35595	-0.167265	-0.0727814	-0.132525	-0.161231	-0.478488	-0.1769	-0.380306	-0.135649	-0.0788682	-0.318291	-0.284463	-0.295927	-0.300734	-0.239419	-0.187767	0.00775157	-0.470727	-0.145796	-0.080592	-0.0328366	-0.721878	-0.476311	-0.195959	-0.137839	-0.0800081	-0.100864	-0.208422	-0.083836	0.057094	-0.401229	-0.126297	0.0717674	-0.099697	-0.0859868	-0.197153	-0.564621	-0.304228
L1ME4a	-0.0796337	-0.15677	-0.501423	-0.610325	-0.531185	-0.186253	-0.475635	-0.24557	-0.72229	-0.524584	-0.377057	-0.607971	-0.771125	-0.166777	-0.474587	-0.3294	-0.580873	-0.468661	-0.540312	-0.554337	-0.451595	-0.67447	-0.409028	-0.759562	-0.460143	-0.711486	-0.59613	-0.227678	-0.631843	-0.135194	-0.103462	-0.182034	-0.928535	-0.711616	-0.436603	-0.468922	-0.194555	-0.400879	-0.530738	0.0607385	0.109824	-1.06885	-0.282809	-0.0802209	-0.117791	-0.17446	-0.258297	-0.632923	-0.583508
L1ME4b	0.0107849	-0.00926992	-0.279341	-0.377377	-0.196748	-0.0738539	-0.117053	-0.141917	-0.319517	-0.548509	-0.24756	-0.194568	-0.206476	-0.0257686	-0.138578	-0.107835	-0.392863	-0.226251	-0.363027	-0.224922	-0.038946	-0.328541	-0.224762	-0.261959	-0.344936	-0.240398	-0.287477	-0.028295	-0.351538	-0.00448724	0.00202949	0.105208	-0.810711	-0.388018	-0.203473	-0.0712151	-0.0156942	-0.239178	-0.268426	0.0745585	0.0911671	-0.36751	-0.0371464	0.0657612	-0.0626949	-0.042425	-0.145736	-0.564357	-0.360971
L1ME4c	-0.0068884	-0.228409	-0.399924	-0.544395	-0.520416	-0.282175	-0.448666	-0.386305	-0.840181	-0.321823	-0.345832	-0.59385	-0.250058	-0.122191	-0.481985	-0.27741	-0.714041	-0.545847	-0.577355	-0.502319	-0.392553	-0.50867	-0.304098	-0.554279	-0.468982	-0.568015	-0.552034	-0.273228	-0.58237	-0.187138	-0.16216	-0.245645	-0.873356	-0.764392	-0.435551	-0.286266	-0.231652	-0.298528	-0.38302	-0.0149332	0.0387323	-0.724952	-0.114307	-0.0182604	-0.0388509	-0.069943	-0.266603	-0.519846	-0.455907
L1MEb	-0.0713585	-0.102959	-0.247607	-0.376016	-0.437523	-0.148613	-0.156705	-0.167138	-0.516731	-0.751804	-0.426285	-0.370591	-0.219153	-0.199509	-0.324282	-0.174373	-0.414354	-0.268086	-0.380307	-0.39185	-0.189402	-0.346502	-0.179247	-0.378785	-0.209807	-0.206565	-0.161731	-0.111164	-0.457044	-0.0532633	0.0524196	-0.0347101	-0.683345	-0.516074	-0.264415	-0.283333	-0.148501	-0.0644328	-0.384634	-0.276442	0.0567149	-0.49451	0.0100672	-0.0203588	0.0341967	-0.191313	-0.101673	-0.625881	-0.422659
L1MEc	-0.100729	-0.0830694	-0.246449	-0.418433	-0.362233	-0.171107	-0.30236	-0.176798	-0.634327	-0.492467	-0.243878	-0.400483	-0.148855	0.0158498	-0.275614	-0.242695	-0.421714	-0.355936	-0.418016	-0.329004	-0.244348	-0.405581	-0.256381	-0.429444	-0.386062	-0.437407	-0.303066	-0.17024	-0.474018	-0.0471425	-0.138725	-0.248772	-0.714779	-0.586259	-0.197846	-0.210766	-0.157998	-0.0662676	-0.321356	-0.112889	0.00956346	-0.499446	-0.246745	-0.00629228	-0.0813973	-0.150861	-0.266573	-0.525891	-0.396782
L1MEd	-0.155994	-0.158566	-0.359961	-0.503559	-0.383742	-0.159974	-0.324103	-0.16319	-0.657558	-0.37356	-0.420342	-0.423061	-0.112508	-0.0661071	-0.329208	-0.285486	-0.422917	-0.42981	-0.491163	-0.384613	-0.357838	-0.47503	-0.352193	-0.536651	-0.312855	-0.565238	-0.396612	-0.180957	-0.572625	-0.148349	-0.117508	-0.191763	-0.737454	-0.642612	-0.333272	-0.235994	-0.142328	-0.106495	-0.39336	-0.109638	0.0292723	-0.684213	-0.214208	0.0597192	-0.0721517	-0.072032	-0.291218	-0.574881	-0.403703
L1MEf	-0.131926	-0.142126	-0.351888	-0.540844	-0.41513	-0.207302	-0.305096	-0.250707	-0.709196	-0.355358	-0.244983	-0.419996	-0.189501	-0.0716047	-0.328123	-0.285385	-0.516207	-0.433252	-0.506025	-0.412225	-0.339148	-0.48471	-0.352764	-0.576619	-0.415247	-0.539594	-0.425345	-0.215734	-0.621037	-0.144484	-0.153402	-0.297632	-0.746189	-0.653816	-0.262855	-0.215068	-0.209395	-0.0752553	-0.461722	-0.10812	0.00277245	-0.748951	-0.235009	-0.0233903	-0.105832	-0.0913355	-0.300448	-0.614309	-0.403144
L1MEg	-0.200252	-0.165194	-0.378457	-0.548458	-0.466599	-0.206042	-0.375359	-0.192884	-0.797776	-0.597019	-0.411832	-0.458285	-0.298183	-0.126539	-0.34132	-0.281268	-0.508384	-0.463706	-0.540701	-0.502279	-0.354049	-0.485444	-0.362009	-0.587439	-0.494149	-0.611122	-0.394035	-0.185534	-0.460588	-0.103757	-0.208066	-0.33227	-0.830304	-0.727067	-0.313331	-0.276042	-0.16968	-0.0557593	-0.420274	-0.142566	0.0248413	-0.745881	-0.251254	-0.0489431	-0.126348	-0.167034	-0.283294	-0.642378	-0.455135
L1MEi	-0.0250823	-0.256562	-0.488918	-0.550568	-0.594494	-0.354498	-0.362895	-0.402076	-0.26011	-0.41811	-0.26897	-0.430782	-0.218722	-0.135417	-0.385812	-0.263897	-0.38017	-0.327004	-0.476273	-0.30507	-0.510704	-0.651994	-0.335665	-0.563611	-0.209308	-0.484109	-0.312187	-0.296669	-0.428397	-0.0683003	-0.262492	-0.481214	-0.631807	-0.69082	-0.304425	-0.235206	-0.141915	-0.065948	-0.429361	-0.016685	0.0715274	-0.594121	-0.257759	-0.081788	-0.112493	0.0278585	-0.350869	-0.485575	-0.365297
L1Md_A	0.179245	0.0368076	0.320128	-0.0283935	0.50995	-0.215935	0.107962	-0.136612	-0.297747	-0.318039	-0.137799	-0.105419	-0.145976	-0.232103	-0.192156	-0.270258	-0.28168	-0.043749	-0.223121	0.11223	-0.271529	-0.141639	-0.288615	0.0225969	-0.417027	0.0457065	0.180637	-0.155534	0.123674	-0.127895	-0.584365	-0.434959	-0.704491	-0.0952339	-0.0709727	-0.0560617	-0.249018	0.0976449	-0.0412408	-0.331717	-0.361959	0.0542174	0.105332	-0.286859	-0.0951496	-0.285441	-0.235828	-0.429763	-0.29835
L1Md_F	0.0131186	0.0809606	0.852615	-0.0864273	0.209652	-0.295332	-0.177198	-0.232678	-0.473517	-0.367075	-0.283574	-0.226568	-0.00272494	-0.272269	-0.11115	-0.295254	-0.255356	-0.129541	-0.201668	0.073166	-0.211713	-0.205323	-0.331538	-0.105034	-0.439729	-0.262634	0.510498	-0.177001	-0.201683	-0.0924316	-0.671881	-0.530014	-0.628892	-0.356112	-0.110535	-0.0498609	-0.193236	-0.0687207	-0.109421	-0.29612	-0.314846	-0.123787	-0.165946	-0.34334	-0.174642	-0.424902	-0.238833	-0.412539	-0.252839
L1Md_F2	0.0834758	0.0203368	0.017336	-0.36249	-0.258772	-0.27064	-0.249701	-0.257793	-0.523496	-0.431893	-0.33171	-0.255659	-0.275894	-0.259121	-0.240233	-0.420006	-0.453889	-0.387371	-0.44446	-0.0775757	-0.269245	-0.23245	-0.284592	-0.243234	-0.468162	-0.363551	-0.121651	-0.163744	-0.439377	-0.177439	-0.647401	-0.549715	-0.584899	-0.467825	-0.00282637	-0.0614045	-0.316281	-0.457319	-0.171261	-0.410245	-0.362491	-0.128362	-0.387438	-0.293287	-0.174805	-0.399285	-0.364653	-0.476187	-0.351023
L1Md_F3	-0.0516793	-0.119319	-0.172926	-0.419195	-0.317807	-0.371222	-0.359579	-0.343961	-0.628322	-0.233869	-0.451159	-0.374407	-0.325433	-0.346657	-0.314524	-0.51079	-0.541111	-0.481722	-0.530591	-0.156211	-0.350523	-0.319364	-0.382002	-0.327174	-0.535717	-0.421838	-0.216048	-0.260012	-0.469465	-0.268541	-0.754247	-0.65148	-0.655423	-0.508805	-0.0943496	-0.136758	-0.408041	-0.491292	-0.239091	-0.483636	-0.451264	-0.194711	-0.473275	-0.423583	-0.28144	-0.458764	-0.427802	-0.547162	-0.396628
L1Md_Gf	0.363067	0.0112502	1.23257	0.744145	1.55489	-0.0703459	0.384246	0.160817	0.082304	1.15855	0.688073	0.890617	0.745618	0.134727	0.0461857	0.394115	0.428859	0.754895	0.581044	0.423573	-0.340535	0.193892	0.09744	0.361411	-0.336588	1.18392	0.790799	-0.0807364	0.723395	0.290596	-0.208117	0.368058	-0.117983	0.711072	-0.0681822	0.147832	0.365358	1.20351	0.1438	0.441344	0.175898	0.268793	0.705892	0.347024	0.215726	-0.0762244	0.872328	0.317304	0.626891
L1Md_T	0.16286	0.0302637	0.601715	0.088309	0.707225	-0.168849	0.0335004	-0.065796	-0.240958	0.128691	0.0445712	0.203291	0.0925605	-0.144987	-0.119549	-0.128622	-0.118955	0.0679135	-0.0891998	0.16327	-0.245832	-0.0714049	-0.212428	0.0328495	-0.456736	0.376362	0.281972	-0.154421	0.066905	-0.0399096	-0.493744	-0.170435	-0.57324	0.0682797	-0.0557062	0.0473576	-0.135222	0.279697	-0.0796802	-0.149891	-0.245962	0.0717972	0.0736984	-0.126436	-0.103621	-0.21985	0.128221	-0.298638	-0.118072
L1PB4	-0.0171316	-0.190053	-0.274286	-0.41804	-0.290711	-0.154549	-0.252712	-0.128576	-0.414765	-0.55791	-0.18076	-0.268032	-0.101309	-0.216355	-0.190422	-0.301645	-0.487113	-0.272187	-0.452747	-0.413984	-0.116096	-0.332707	-0.209317	-0.262997	-0.341258	-0.371709	-0.408513	-0.0444342	-0.602124	0.0294869	-0.227423	-0.419695	-0.615907	-0.537477	-0.184361	-0.200516	-0.0619001	-0.176522	-0.317892	-0.0948779	0.0593583	-0.343707	-0.229777	-0.0787092	-0.0606194	-0.167791	-0.2485	-0.331367	-0.388505
L1VL1	-0.0586112	0.0887985	-0.0546465	-0.275905	-0.0326153	-0.186328	-0.148238	-0.127443	-0.518023	-0.309149	-0.168947	-0.198894	0.092504	-0.0268151	-0.0968765	-0.241684	-0.326843	-0.165362	-0.296416	-0.0291637	-0.0535255	-0.150349	-0.213918	-0.127908	-0.355247	-0.192806	-0.0857697	-0.0110478	-0.382636	-0.0584576	-0.476713	-0.489064	-0.608707	-0.354369	-0.0823068	0.0392834	-0.15833	-0.0164724	-0.195058	-0.260471	-0.223051	-0.167721	-0.172274	-0.162801	-0.0224462	-0.205559	-0.204633	-0.417847	-0.301034
L1VL2	0.229034	0.107091	-0.0128515	-0.284764	-0.133774	-0.145156	-0.113076	-0.343621	-0.454663	-0.379969	0.0165304	-0.164222	0.254548	-0.0426793	-0.0475794	-0.186189	-0.281108	-0.184345	-0.284883	-0.0894942	-0.0838524	-0.234011	-0.164019	-0.172952	-0.340065	-0.287537	-0.140293	-0.0695344	-0.51317	0.137755	-0.259718	-0.504797	-0.573286	-0.28107	0.201222	0.0159586	-0.0986614	0.466525	-0.196504	-0.211144	-0.119577	-0.173733	-0.0814436	0.11305	0.0582807	-0.104304	-0.138149	-0.417489	-0.300968
L1VL4	-0.160522	-0.0217195	-0.105556	-0.307413	-0.267291	-0.234784	-0.248349	-0.259263	-0.657982	-0.322763	-0.303624	-0.309875	0.00278801	-0.0502282	-0.15726	-0.28943	-0.411984	-0.341143	-0.421764	-0.185638	-0.147226	-0.278939	-0.268279	-0.27556	-0.399685	-0.410792	-0.149624	-0.104502	-0.502804	-0.083658	-0.413348	-0.469456	-0.619266	-0.47378	-0.102844	-0.0756009	-0.199909	0.14285	-0.259738	-0.232203	-0.138787	-0.3767	-0.294418	-0.117278	-0.0736957	-0.192808	-0.285091	-0.518655	-0.400045
L1_Mm	0.0425606	-0.0575515	-0.208821	-0.468981	-0.404707	-0.249321	-0.326085	-0.316484	-0.546701	-0.417294	-0.336848	-0.315039	-0.141855	-0.0661477	-0.314252	-0.503516	-0.612329	-0.457647	-0.603913	-0.332358	-0.331242	-0.435776	-0.361545	-0.474239	-0.477102	-0.598774	-0.326961	-0.235284	-0.755983	-0.139313	-0.597277	-0.738035	-0.511748	-0.566804	-0.0667048	-0.144643	-0.328581	-0.219456	-0.420014	-0.393076	-0.275391	-0.640962	-0.149764	-0.105594	-0.00717541	-0.196121	-0.325208	-0.635516	-0.494549
L1_Mur1	0.0502514	-0.152384	-0.314598	-0.549182	-0.451873	-0.375371	-0.52925	-0.357913	-0.96794	-0.411969	-0.450332	-0.581272	-0.204125	-0.106651	-0.364156	-0.49358	-0.654674	-0.592551	-0.702694	-0.447964	-0.434035	-0.54839	-0.443042	-0.550873	-0.608288	-0.748514	-0.459631	-0.303079	-0.794559	-0.171639	-0.536099	-0.615771	-0.826879	-0.742648	-0.297473	-0.281577	-0.377226	-0.158253	-0.439407	-0.370383	-0.169009	-0.876008	-0.350954	-0.182554	-0.122277	-0.187796	-0.453109	-0.738642	-0.556494
L1_Mur2	-0.154127	-0.152505	-0.386831	-0.578896	-0.477933	-0.30142	-0.495846	-0.300373	-0.910088	-0.451708	-0.433619	-0.513385	-0.191474	-0.139367	-0.366066	-0.438395	-0.618411	-0.566409	-0.665886	-0.440114	-0.369101	-0.514233	-0.399002	-0.558567	-0.572672	-0.638269	-0.481043	-0.263356	-0.767793	-0.132244	-0.427706	-0.461637	-0.808565	-0.751135	-0.273997	-0.260805	-0.346402	-0.165297	-0.503311	-0.288633	-0.18317	-0.831695	-0.380944	-0.214259	-0.137408	-0.210349	-0.387524	-0.684095	-0.508528
L1_Mur3	-0.16818	-0.172242	-0.423237	-0.555138	-0.510749	-0.270491	-0.47001	-0.292445	-0.804897	-0.388916	-0.39689	-0.463398	-0.190623	-0.0612822	-0.381208	-0.389182	-0.60718	-0.548595	-0.639622	-0.475485	-0.400105	-0.54784	-0.40091	-0.596226	-0.537033	-0.659811	-0.529697	-0.235247	-0.742281	-0.0990836	-0.324086	-0.381286	-0.769965	-0.717169	-0.33982	-0.27527	-0.282938	-0.114498	-0.517039	-0.216898	-0.0955177	-0.90119	-0.380547	-0.127729	-0.134915	-0.11075	-0.335629	-0.656647	-0.503772
L1_Mus1	-0.00651898	-0.102795	-0.177524	-0.392046	-0.33688	-0.31898	-0.253287	-0.298719	-0.524769	-0.532831	-0.387152	-0.301344	-0.22937	-0.280987	-0.255091	-0.404296	-0.451187	-0.464529	-0.480545	-0.106931	-0.258136	-0.240646	-0.341981	-0.234135	-0.467319	-0.406996	-0.190039	-0.156865	-0.484583	-0.233955	-0.597822	-0.576343	-0.571381	-0.433783	-0.0310478	-0.0574743	-0.343618	-0.405295	-0.17428	-0.422765	-0.369855	-0.123586	-0.422034	-0.313477	-0.198859	-0.429719	-0.398107	-0.503637	-0.377421
L1_Mus2	-0.0423167	-0.078465	-0.182116	-0.424319	-0.335216	-0.283975	-0.324636	-0.264919	-0.578617	-0.65916	-0.385764	-0.334893	-0.224513	-0.258682	-0.251375	-0.405272	-0.47867	-0.447239	-0.482441	-0.131884	-0.230953	-0.256102	-0.331646	-0.268485	-0.482963	-0.406133	-0.244695	-0.201381	-0.538752	-0.204695	-0.591598	-0.559643	-0.654102	-0.496473	-0.0737477	-0.0846754	-0.329092	-0.381205	-0.194661	-0.402958	-0.338883	-0.179122	-0.408095	-0.237582	-0.1991	-0.408133	-0.389596	-0.505553	-0.392277
L1_Mus3	-0.134945	-0.148729	-0.279237	-0.516312	-0.427626	-0.375756	-0.415857	-0.376236	-0.670575	-0.481268	-0.417314	-0.409212	-0.276097	-0.23667	-0.330467	-0.457262	-0.579779	-0.496399	-0.578396	-0.276747	-0.365418	-0.429263	-0.395181	-0.389739	-0.574213	-0.568432	-0.343864	-0.244472	-0.630835	-0.22176	-0.6146	-0.619792	-0.781372	-0.59754	-0.148985	-0.164387	-0.371555	-0.307513	-0.369506	-0.435057	-0.335275	-0.42631	-0.426606	-0.311342	-0.212075	-0.38016	-0.41442	-0.651628	-0.493631
L1_Mus4	-0.0643917	-0.0211633	-0.114427	-0.331259	-0.240546	-0.188994	-0.191126	-0.159477	-0.490079	-0.44763	-0.247358	-0.284877	-0.0685413	-0.23439	-0.134619	-0.270509	-0.366933	-0.313968	-0.350748	0.0127998	-0.0860299	-0.128914	-0.250558	-0.083658	-0.357173	-0.276087	-0.138866	-0.0538951	-0.400866	-0.123156	-0.437293	-0.41144	-0.628354	-0.363162	0.00615503	0.0144876	-0.242592	-0.215352	-0.120504	-0.323302	-0.263539	0.00249291	-0.321336	-0.285409	-0.128847	-0.359353	-0.300806	-0.525021	-0.376416
L1_Rod	-0.196797	-0.180906	-0.458264	-0.612791	-0.516489	-0.281865	-0.443513	-0.286176	-0.810296	-0.462428	-0.433581	-0.486406	-0.265856	-0.196521	-0.420922	-0.397787	-0.657834	-0.543498	-0.638821	-0.524114	-0.434037	-0.599389	-0.409614	-0.62975	-0.584981	-0.667354	-0.561832	-0.247728	-0.734891	-0.106292	-0.289724	-0.348115	-0.852374	-0.753449	-0.367021	-0.290618	-0.267396	-0.140207	-0.575087	-0.160011	-0.0825786	-0.986117	-0.384863	-0.111902	-0.153787	-0.111338	-0.358473	-0.707152	-0.510104
L2	-0.122289	-0.0266326	-0.0902944	-0.143242	-0.0182553	-0.0267583	-0.00740875	-0.0648426	-0.18873	-0.479183	-0.0995679	-0.0597056	-0.125684	-0.0480729	0.0424472	-0.0307788	-0.0705884	-0.0436516	-0.0874469	0.0368832	0.139352	-0.0136942	-0.0227574	0.00831482	0.0460606	0.0553187	0.0119345	0.0523452	-0.129096	0.0130701	-0.00376244	-0.0604591	-0.353608	-0.174042	0.0750868	0.0893143	-0.0069383	-0.0932255	0.00601354	-0.11554	-0.0347285	0.133996	-0.157036	-0.021888	0.00944379	-0.196029	-0.0208732	-0.248846	-0.167457
L2a	-0.130086	-0.0266175	-0.0719584	-0.0932449	0.0180198	-0.00543451	0.0611147	-0.0658223	-0.133868	-0.41547	-0.0819285	-0.0414072	-0.0397622	-0.0476769	0.0697609	0.0111544	-0.0260573	0.00156986	-0.037626	0.0994546	0.17541	0.0243836	0.00785142	0.0709589	0.0705142	0.130068	0.0379045	0.109492	-0.0403187	0.0393731	0.0220437	-0.0258119	-0.258753	-0.137871	0.071595	0.0884332	0.0168757	-0.0648659	0.0888523	-0.0869545	0.0179535	0.189716	-0.147005	-0.0120879	-0.0183955	-0.150352	0.00710684	-0.149915	-0.138676
L2b	-0.0914629	0.0476679	0.116879	0.217995	0.286342	0.122968	0.305836	0.0723307	0.0472352	-0.207002	0.113238	0.165437	0.191104	-0.000318679	0.292447	0.230678	0.33756	0.29331	0.233521	0.272991	0.364765	0.237919	0.127075	0.315469	0.370466	0.387885	0.299821	0.25704	0.33436	0.200973	0.174575	0.150024	0.0386115	0.107572	0.175221	0.216178	0.200697	0.149972	0.305527	-0.0380035	0.0820087	0.570513	-0.0301102	0.077574	0.0701234	-0.108759	0.177313	0.0162161	-0.0119698
L2c	-0.0905689	0.0257993	-0.0504432	0.0383342	0.0998689	0.0220463	0.102178	-0.0705575	-0.133468	-0.320054	-0.010436	-0.0552073	0.0623729	-0.0467606	0.138149	0.10746	0.122136	0.107938	0.13842	0.127983	0.2172	0.0609391	0.117366	0.122306	0.397307	0.184303	0.0803388	0.0901698	0.104373	0.136068	0.147358	0.0224056	-0.0497548	-0.0564782	0.0684519	0.117753	0.0878592	0.0160698	0.0650246	-0.0882731	0.0397963	0.270873	-0.0772978	0.027982	0.0430869	-0.16786	0.0297229	0.0913567	0.0195382
L3	0.00077162	-0.0595677	-0.141332	-0.198384	-0.131811	-0.0160608	-0.0781298	-0.0288788	-0.40567	-0.620511	-0.227068	-0.300368	-0.102049	-0.0688129	-0.0611999	-0.12989	-0.143258	-0.131813	-0.15991	-0.062992	0.0338056	-0.0850775	-0.0752574	-0.145212	0.0293406	-0.0645256	-0.124709	0.0780019	-0.152774	-0.0305544	0.0488004	0.0343278	-0.472142	-0.354489	-0.0357016	-0.0478475	-0.0598564	-0.234853	-0.0762014	-0.00923803	-0.0371514	-0.0615705	-0.156421	0.0821736	0.0229685	-0.115707	-0.114952	-0.27547	-0.16862
L3b	-0.0413464	-0.0598103	-0.314136	-0.397949	-0.262755	-0.062251	-0.242095	-0.216138	-0.549212	-0.239489	-0.307532	0.0502959	-0.167887	-0.123684	-0.189474	-0.170184	-0.59391	-0.297579	-0.276964	-0.115099	-0.0981405	-0.158636	-0.0019981	-0.270154	0.289396	-0.0538305	-0.450148	-0.0110315	-0.439537	0.0217582	-0.192228	-0.262445	-0.460795	-0.493652	-0.0506464	0.0726446	-0.0416084	-0.236611	-0.266973	-0.24777	-0.0885125	-0.267148	-0.162329	-0.0226852	-0.0497461	-0.110681	-0.0985066	-0.31905	-0.295122
L4_A_Mam	0.0651362	-0.0752523	-0.179458	-0.252609	-0.192103	0.0916269	-0.130045	-0.00801614	-0.515926	-0.614824	-0.00879412	-0.408889	-0.163122	-0.166136	-0.109521	-0.144198	-0.20523	-0.196366	-0.21678	-0.129908	-0.0180937	-0.171092	-0.115812	-0.223646	0.0454628	-0.194288	-0.138473	0.0858862	-0.212616	0.181882	0.0227723	0.146077	-0.432507	-0.280331	0.111276	0.168609	0.0345669	-0.117754	0.03826	-0.117229	0.00703414	-0.0184799	-0.265127	0.196091	0.150065	0.0400261	-0.133049	-0.332494	-0.235698
L4_C_Mam	0.0269382	0.025575	-0.259766	-0.356533	-0.14221	0.00336187	-0.292859	0.0625291	-1.01344	-0.401678	-0.188539	-0.351097	-0.189231	0.0118085	-0.123378	-0.140184	0.00532197	-0.242635	-0.418801	-0.315366	-0.24478	-0.178411	-0.130432	-0.28523	-0.14703	-0.417145	-0.265984	-0.0670314	-0.312045	-0.266953	-0.079483	0.0679207	-0.603012	-0.377466	-0.0943575	-0.113424	-0.0414239	-0.332787	-0.286357	-0.0503586	0.0978342	-0.209479	-0.137917	-0.0539562	-0.0422256	-0.0571554	0.0116255	-0.485469	-0.211985
LTR102_Mam	0.244125	0.213254	0.164475	-0.0870022	-0.00291248	0.124344	0.13855	0.00612441	-0.370983	-0.34128	-0.0244735	0.135522	0.0990883	-0.175771	0.0281588	-0.107828	-0.0179132	0.260503	0.0596339	0.207307	0.265303	0.185239	0.107637	0.350485	0.301967	0.328398	0.125972	0.34444	0.0584744	0.186966	-0.180244	-0.0620074	-0.488724	-0.223161	0.10083	0.350532	0.0918801	-0.0594218	0.032009	0.0578183	0.129094	0.297295	-0.20549	0.0705528	0.134247	-0.102037	-0.185677	-0.310961	-0.174135
LTR10_RN	0.0303239	-0.0498174	0.084011	-0.0278377	0.00152456	-0.0680663	0.162708	-0.0780042	0.0823449	-0.101618	0.120755	0.061343	-0.0485429	0.0392887	0.119376	0.00330506	-0.0667989	0.0479927	-0.0235448	0.150785	0.129771	0.0671059	-0.0330379	0.0998552	0.0708485	0.0196951	0.182972	0.115422	-0.0245402	0.0428582	0.0412161	0.00883595	-0.0118428	-0.0449034	0.231255	0.124875	0.0230902	-0.0877607	0.166108	-0.0163673	0.0970257	0.300337	-0.184524	0.0189776	0.130214	-0.118083	0.0456826	-0.31022	-0.246575
LTR16A	-0.0422133	0.0817102	0.023699	-0.0507854	-0.0602526	-0.0471121	0.0647106	-0.122518	-0.260738	-0.539623	-0.211945	-0.197844	-0.0938661	-0.0401376	0.193531	0.00945126	0.121865	0.0907093	0.094456	0.098074	0.169344	0.116934	0.105806	0.19228	0.167992	0.201829	0.109348	0.107279	0.0525621	3.31105e-05	0.0476607	0.086006	-0.00821685	-0.225362	0.109595	0.0796162	0.02287	-0.109816	0.15843	-0.15711	-0.142573	0.404065	-0.119536	-0.117149	0.012102	-0.278737	0.017156	0.0622587	0.0209221
LTR16A1	0.00507021	0.0131193	0.0551646	-0.0525692	-0.0689164	0.0627159	0.015454	0.098761	-0.459186	-0.603354	-0.123933	-0.322333	-0.0418882	-0.252756	0.183672	0.00511804	-0.0323477	-0.0166899	0.0241121	0.231451	0.245575	0.192709	0.019514	0.198362	0.0931691	0.129662	0.0905852	0.154084	0.0425953	0.0153048	0.00963744	0.0598784	-0.311036	-0.21238	0.183286	0.145114	0.0224715	-0.212124	0.194043	-0.265252	-0.0442073	0.445233	-0.197157	-0.120807	-0.0446187	-0.298167	-0.178804	-0.134836	0.0520849
LTR16A2	-0.208352	0.0275972	-0.21254	-0.0633613	-0.215769	-0.175405	-0.178418	-0.0594653	-0.765156	-0.463236	-0.0985252	-0.148467	-0.0652219	0.0303655	0.185861	-0.0857709	-0.0109107	-0.0203384	-0.0423501	-0.00938146	-0.0860528	-0.0573696	0.000216249	-0.0895462	0.0386048	-0.0118738	0.0285683	0.0839401	-0.122426	0.0259267	-0.108992	0.0635744	-0.352327	-0.0943755	0.0877601	-0.0111682	0.0320228	-0.230463	-0.10993	-0.140906	-0.0243528	0.178215	-0.0518054	-0.186016	-0.0380689	-0.244806	0.170276	-0.120235	0.0411378
LTR16B	0.00653836	0.103028	-0.0306761	-0.099277	-0.119879	0.0383174	-0.120201	-0.0935669	-0.76663	0.0891991	0.119215	-0.372494	-0.123768	0.108386	0.154757	-0.0892362	0.05301	-0.00778204	-0.0063387	0.0847553	0.24193	0.0752133	0.0730088	0.237926	0.0790954	0.270186	0.0858334	0.199564	0.0223696	0.215835	-0.113605	0.105467	-0.254467	-0.276954	0.167873	0.148534	0.0917648	-0.228287	-0.0181735	-0.0994228	0.050922	0.255173	-0.0720914	0.0820788	-0.174739	-0.163304	0.0873071	-0.0764477	-0.00323039
LTR16B1	-0.0546495	0.175712	-0.159774	-0.13562	0.0680393	-0.0372399	0.153507	-0.113836	-0.537012	-0.889192	-0.130013	-0.070569	-0.0734885	-0.154623	0.0444784	-0.162877	0.101194	0.0364858	-0.0461018	0.0607335	0.271524	0.108554	-0.0958231	0.197664	-0.296882	-0.0509291	0.0312062	0.0228799	-0.0327819	0.0741826	0.0203416	-0.373585	-0.230411	-0.243636	0.00538173	0.0864393	-0.0545	-0.181023	0.10717	-0.197054	-0.0535982	0.398278	-0.308344	-0.177172	-0.0628918	-0.447137	-0.253743	0.000247893	-0.248226
LTR16B2	-0.117685	0.050669	-0.0339655	-0.0736324	-0.145433	0.044252	-0.118861	0.0539688	-0.564807	-0.296161	-0.395896	-0.322033	-0.0653555	0.00328345	0.0665851	0.00666801	0.00352433	0.00357026	-0.096618	0.204074	0.0987643	0.0998903	0.0404973	0.160411	0.520895	-0.0694434	-0.103695	0.0317805	0.14316	0.0483821	-0.0835805	0.134323	-0.177276	-0.358267	0.294743	0.085906	-0.139248	-0.23762	0.0677716	-0.234347	-0.0929866	0.34605	-0.535453	0.0541384	0.088297	-0.25667	-0.0495805	0.0564425	0.0115293
LTR16C	-0.0301733	-0.0433704	-0.0318098	-0.0476451	0.0256566	0.040629	0.0571479	0.0257999	-0.510462	-0.353514	0.121229	-0.221546	-0.469568	-0.0415395	0.100979	0.0294754	0.134812	0.0103513	0.0448126	0.0480044	0.117006	0.0847777	0.0592432	0.152983	0.17282	0.072105	0.100424	0.126681	0.0857738	0.0333317	0.125755	0.0831904	0.263253	-0.0881241	0.0762774	0.0960451	-0.0995214	-0.0420464	0.143514	0.0127456	-0.0173873	0.238774	-0.194389	-0.108219	0.0641688	-0.0837152	0.0361671	0.00721857	0.0878061
LTR16E1	0.0310049	-0.00430025	-0.118876	-0.0535725	-0.0850306	-0.0497982	-0.184296	-0.0294725	-0.870091	-0.56404	-0.402663	-0.502137	-0.251896	-0.182818	0.0300466	-0.128534	-0.145699	-0.146225	-0.2197	-0.0657506	0.0956555	-0.00215261	-0.199178	0.091927	-0.116749	-0.00939932	0.0912788	-0.0635035	-0.0127533	0.0184507	-0.0168802	0.217596	-0.628431	-0.557926	-0.0376895	0.104577	0.102276	-0.229712	-0.0349827	-0.188819	-0.3442	0.0883096	-0.200403	-0.192224	-0.102091	-0.358242	-0.193638	-0.321749	-0.317951
LTR16E2	-0.14093	-0.00210612	-0.0870987	-0.477625	-0.100945	-0.127928	-0.17469	-0.0462264	-0.576238	-0.817988	-0.0992682	-0.0977739	-0.160818	-0.421861	-0.0780064	-0.284957	-0.176263	-0.185875	-0.376739	-0.21955	0.0137749	-0.0581347	-0.312769	-0.135745	-0.425734	-0.0967594	0.0712112	0.0176664	-0.428677	-0.0462719	-0.0237409	-0.291522	-1.22579	-0.253986	0.104544	0.192987	-0.1562	-0.514855	-0.219373	-0.222049	-0.22385	0.145437	-0.268603	-0.178251	-0.0884621	-0.251294	-0.337318	-0.828423	-0.612433
LTR33	0.0127886	0.105542	0.0889652	-0.0239517	0.0208188	0.0804854	0.172113	0.180889	-0.369241	-0.541887	-0.147452	-0.17557	0.0547066	-0.1159	0.13662	0.0776902	-0.0144568	0.0390438	0.268929	0.154736	0.232377	0.185419	0.180132	0.212846	0.121872	0.126362	0.136053	0.134168	0.142722	0.0688833	0.0694286	0.0907457	0.440654	-0.108994	0.222476	0.182458	0.041596	-0.123021	0.212372	-0.0405938	-0.0783946	0.377535	-0.0351193	-0.143268	0.0774695	-0.22371	-0.0318473	0.102335	0.160188
LTR33A	0.215962	-0.0153719	0.171323	0.185326	0.177751	0.172801	0.284811	0.0859895	-0.263603	-0.132064	-0.233415	0.0002545	0.246443	0.020608	0.111941	0.221553	0.271677	0.176473	0.269483	0.329471	0.284042	0.187877	0.164466	0.213163	0.10478	0.125632	0.123349	0.529264	0.287614	0.156473	0.0765924	0.254189	0.0858507	0.148062	0.25707	0.212875	0.21421	-0.045087	0.351146	0.176388	-0.0338215	0.458757	0.895588	0.135397	0.0199683	-0.132025	0.132906	0.215153	0.0990388
LTR33A_	0.21642	0.21703	0.193627	0.156685	0.115221	0.0931578	0.210882	0.123814	-0.435057	-0.0679414	0.371513	0.14954	0.187294	0.449544	0.420466	0.244145	0.350848	0.325196	0.198895	0.402044	0.281499	0.235701	0.247281	0.364679	0.531193	0.383578	0.216708	0.287461	0.393469	0.190021	0.188705	0.223726	-0.054262	0.168293	0.199518	0.228052	0.224672	0.259846	0.168641	0.0907036	0.111632	0.66557	0.291445	-0.0331771	0.147366	-0.136383	0.580708	0.0276591	0.0632744
LTR37-int	-0.0193542	-0.010757	-0.283842	-0.359047	-0.366037	-0.0785842	-0.240694	-0.103199	-0.0507812	-0.445228	-0.668445	-0.162582	-0.296286	0.124546	-0.201627	-0.285907	-0.133955	-0.290154	-0.357389	-0.204122	-0.211043	-0.249194	-0.271388	-0.488941	0.0148136	-0.474854	-0.326461	-0.182687	-0.507497	-0.30078	0.0644771	-0.239903	-0.700588	-0.415981	-0.156132	-0.174118	-0.257429	-0.441388	-0.356524	0.0223381	0.204092	-0.521198	-0.144965	-0.0313528	-0.11428	0.0183367	-0.126643	-0.482341	-0.296392
LTR37A	-0.108611	-0.1844	-0.390563	-0.47698	-0.371112	-0.284497	-0.366183	-0.242958	-0.49866	-0.429995	-0.422905	-0.401704	-0.341799	0.0726931	-0.236445	-0.360421	-0.460244	-0.407802	-0.435396	-0.489761	-0.194748	-0.356105	-0.258889	-0.492404	-0.160738	-0.347212	-0.346902	-0.0401667	-0.560678	0.024037	0.0447667	-0.144429	-0.995998	-0.500298	-0.0920483	-0.123615	-0.160614	-0.386186	-0.473132	-0.20912	-0.0126032	-0.705558	-0.226554	-0.0433857	-0.0377125	-0.142096	-0.0743255	-0.684579	-0.393643
LTR37B	0.0723156	-0.045892	-0.470577	-0.676543	-0.376564	-0.14527	-0.44787	-0.121989	-0.749828	-0.406859	-0.190279	-0.407839	-0.271472	-0.484489	-0.36304	-0.369472	-0.267292	-0.270268	-0.485529	-0.47069	-0.242867	-0.506764	-0.237665	-0.438097	-0.393587	-0.330569	-0.623641	-0.111135	-0.614036	-0.13026	-0.229114	-0.00857268	-0.939439	-0.754368	-0.270047	-0.356812	-0.173065	-0.247312	-0.505506	-0.121915	0.0782239	-0.809982	-0.312651	0.0914994	-0.0903625	-0.187054	-0.306794	-0.35252	-0.425219
LTR40a	0.0429542	0.0568627	-0.0856057	-0.269604	-0.124849	0.0229026	-0.182102	-0.0338147	-0.537	-0.384631	-0.20334	-0.346505	-0.16633	-0.128868	-0.0453978	-0.203504	-0.286177	-0.182128	-0.191376	-0.121049	0.120683	-0.0308292	-0.0957351	-0.0880831	-0.0706365	0.0347704	-0.0255283	-0.232742	-0.243078	0.0801342	-0.00565819	-0.0436411	-0.738834	-0.351363	0.131634	0.173993	-0.0944544	-0.311816	-0.023946	-0.0428218	0.103017	0.0434199	-0.178252	0.0239471	0.0293575	-0.249534	-0.11056	-0.458828	-0.456362
LTR40b	0.122248	0.0310854	-0.00713658	-0.279137	-0.146644	0.0010833	-0.0405176	-0.0622351	-0.329381	-0.780827	-0.104689	-0.288041	-0.0362099	-0.108219	-0.0401586	-0.10314	-0.300425	-0.142677	0.0696048	-0.0149688	0.129334	-0.0243833	0.217739	-0.0456148	-0.0523098	0.0820588	-0.0396795	0.0305971	-0.263962	0.158007	0.0715489	-0.121596	-0.0953444	-0.320909	0.129466	0.139079	-0.0674914	-0.332752	0.0142327	-0.0358962	0.0457414	0.0945574	-0.092084	0.111088	0.0869658	-0.162241	-0.115386	0.12068	0.00610725
LTR40c	-0.0318072	0.0776322	0.0693249	-0.198799	0.164808	0.0206461	0.173548	-0.0765296	0.190543	-1.31797	-0.201756	-0.088758	-0.0099844	0.0928604	0.114622	0.0769031	-0.0489089	0.178	-0.0110834	0.257728	0.24945	0.0427943	0.175491	0.237501	0.0245243	0.231689	0.13327	0.108203	0.105131	0.146249	0.0822358	-0.0809516	0.0933214	-0.0895504	0.184391	0.388741	0.0619593	-0.178331	0.133923	-0.261069	0.138518	0.267511	0.0685324	0.243765	-0.0406603	-0.0876233	-0.00558804	-0.0664039	-0.0732161
LTR41	0.109397	0.166343	0.266137	0.306627	0.20739	-0.0248336	0.39824	0.0308023	0.206759	-0.0289243	0.112742	0.171237	0.251636	0.146854	0.265898	0.488145	0.36555	0.379291	1.30207	0.345435	0.149626	0.185966	1.12274	0.302042	0.369621	0.394007	0.402589	0.367347	0.556748	0.437393	0.336541	0.467584	2.06202	0.419846	0.21945	0.182828	0.224679	0.263358	0.424627	0.339186	0.328559	0.454594	0.294173	0.382667	0.596046	0.142128	0.386737	2.2127	1.70408
LTR48	0.0239163	-0.149788	-0.0698648	-0.222985	-0.274961	-0.191366	-0.121652	-0.0675883	-0.873569	-0.219465	-0.0290931	-0.619474	-0.252122	0.0742595	-0.152157	-0.179634	-0.0124848	-0.108464	-0.255481	-0.161618	-0.164438	-0.151154	-0.26491	-0.146003	-0.209372	-0.224141	-0.176031	-0.159609	-0.328174	-0.0269425	0.0212027	-0.156717	-0.0577271	-0.335107	0.014701	-0.0144227	-0.0577824	-0.367742	-0.00739305	-0.0365819	0.0829528	-0.237126	0.0366201	0.0221527	0.0774557	-0.0153889	-0.182108	-0.336568	-0.174864
LTR48B	0.0981302	0.105704	0.026112	0.678963	0.102636	0.116798	0.264501	0.184535	0.146989	1.57247	0.16656	0.101228	0.0726323	1.5328	0.207144	0.242316	0.145152	0.109051	0.106856	0.0967724	0.0524786	0.0519319	0.0649043	-0.0838223	0.537727	0.0447896	0.105066	0.103869	0.092085	0.262379	0.382831	0.0190275	0.00888556	0.0868012	0.406033	0.066573	0.23373	0.035611	0.299148	0.207159	0.112511	0.149838	0.0764691	0.0686686	0.0644161	0.0968635	0.482015	0.0771964	0.0551191
LTR50	-0.0612498	-0.0834535	0.086678	0.246819	0.0420958	0.130306	0.236069	0.0220349	-0.806627	0.0113389	0.0780634	-0.44213	0.0323355	0.185686	0.437249	0.285201	0.211123	0.229573	0.55851	0.0375045	0.114988	0.18097	0.348006	0.269308	0.96883	0.279591	0.181527	0.201607	0.261474	0.0390333	0.0852304	0.218617	0.753206	-0.220327	-0.156201	0.202823	0.193103	0.0605497	0.135891	0.0677775	0.129338	0.318103	-0.100027	-0.0897831	0.11351	0.100211	0.339368	0.629488	0.507679
LTR53	-0.207047	0.125744	-0.111575	-0.101308	0.0935553	-0.0397598	0.190503	-0.0954838	-0.251868	-0.0632414	-0.137191	-0.303547	-0.0734903	0.0818432	0.0378957	0.00514448	-0.0105876	0.0288806	-0.216484	0.0551818	0.115562	-0.00710765	-0.16997	0.0219174	0.606403	0.191985	0.0604538	0.0621298	-0.178832	0.0305401	0.102102	0.0181817	-0.716092	-0.457225	0.0202843	0.0455412	0.0590917	-0.284753	0.121618	-0.233476	-0.219354	0.394879	-0.117968	-0.134082	-0.100723	-0.254509	-0.169104	-0.587741	-0.292441
LTR67B	0.00866489	0.00146727	0.101682	0.000643526	0.133092	0.0443336	0.23507	-0.0175205	0.472241	-0.00672218	0.44449	0.295158	0.144969	0.00428194	0.0605945	0.0467244	0.254937	0.185008	0.223565	0.14385	0.132231	0.0730688	0.15375	0.393566	0.107526	0.264795	0.0608887	0.106881	0.219933	0.05355	0.306223	0.283745	-0.0584436	0.263388	0.0340736	0.392986	-0.00562576	0.162246	0.213647	0.887433	0.0377956	0.311166	1.50447	0.557492	0.10509	0.0776903	0.222548	0.162084	0.280789
LTR72_RN	0.00831218	-0.00189834	-0.105519	-0.046122	-0.0790779	0.00631753	0.0877673	0.0191039	-0.312822	-0.144336	-0.0387946	-0.249661	-0.0945406	0.112602	0.00576286	0.0385728	-0.124497	0.0565276	-0.169562	-0.0336762	0.145677	0.0564229	-0.0820649	-0.0834925	0.144938	0.115454	0.0108062	0.055015	-0.18338	0.12276	0.108958	-0.0285467	-0.599794	-0.162916	0.0402346	0.0010056	0.07577	-0.0928001	-0.0150937	0.0941338	0.0618385	0.0837982	-0.012538	0.267507	0.0798115	0.03793	0.197063	-0.457895	-0.300258
LTR78	0.0290954	-0.032252	0.0353248	0.0239859	-0.0968797	-0.0133056	0.080306	-0.0931004	-0.506361	-0.456567	-0.212341	-0.0750995	-0.0250172	0.00665143	0.161167	-0.0386851	-0.00633528	0.0637459	0.0614335	0.0840098	0.093881	0.04827	-0.050048	0.0296648	0.147016	0.00747521	0.0808104	0.177086	0.0152599	0.104295	0.12058	0.282073	-0.489491	-0.1799	0.209007	0.00784922	-0.0882446	-0.11741	0.0495094	0.0902879	-0.0239677	0.187682	-0.0671387	-0.0401284	-0.0636883	-0.224927	-0.0399779	-0.334782	-0.211495
LTR82A	-0.0525307	-0.118015	-0.11914	-0.0928165	-0.185038	0.0335594	-0.091997	0.00885288	-0.301604	-0.263156	-0.255077	-0.191033	-0.122203	0.0888219	-0.031038	-0.12112	-0.0753853	-0.0995688	-0.247134	-0.178387	0.0381052	-0.089383	-0.110772	-0.133128	0.241493	0.00533297	-0.034558	-0.0245547	-0.348757	0.0107425	0.130226	0.0236603	-0.732433	-0.192411	0.00960893	0.0837134	0.14649	-0.190782	-0.239422	0.0934565	-0.00238422	-0.127747	-0.0265154	-0.0282841	-0.0630932	-0.0610463	0.051676	-0.526219	-0.249492
LTR82B	0.0653393	0.0593764	-0.0347145	-0.465046	-0.136485	-0.0377344	-0.0958087	-0.03569	-1.07451	-1.43143	-0.239885	-0.804589	-0.236271	-0.498011	-0.177154	-0.196562	-0.206237	-0.26376	-0.190921	-0.234116	0.150071	-0.120437	-0.270007	-0.0161895	0.165934	0.0502949	-0.101578	-0.0836396	-0.405603	0.0908804	0.0134254	0.0753213	-0.820975	-0.460441	-0.301154	0.0169805	0.0298344	-0.202397	0.00675837	-0.279773	0.162959	-0.198564	-0.823093	-0.0618497	-0.166282	-0.410896	-0.18121	-0.848855	-0.302179
LTRIS2	0.34714	0.0100004	2.13882	1.2291	0.20559	0.00268104	0.487099	0.0290716	0.510558	0.601482	0.360809	0.592134	0.526205	1.18741	1.24308	1.33917	1.88894	1.03841	0.624997	0.26029	0.114848	0.382794	0.116848	0.342125	2.01099	0.244614	1.97478	0.316779	0.589477	0.594835	0.955849	1.01939	-0.168093	0.428204	0.621645	0.53779	0.945751	1.01303	0.378885	0.581968	0.486139	0.458846	0.92863	0.97566	0.60307	1.0518	1.53459	-0.0233612	0.179109
LTRIS3	0.497603	0.0617209	2.28031	1.09112	0.177214	0.108534	0.594533	0.031228	0.784102	0.399334	0.258334	0.658126	0.476798	0.690829	0.882146	1.03706	1.4326	0.743665	0.450522	0.314146	0.122431	0.292168	0.0709511	0.328824	1.7786	0.228617	2.03926	0.218067	0.452762	0.311126	0.653487	0.622818	-0.0674758	0.468558	0.583446	0.353794	0.761257	0.962328	0.446399	0.458059	0.406397	0.506325	0.831992	0.65252	0.536514	0.758106	1.13921	0.147144	0.121658
LTRIS4	0.244329	-0.0136913	1.43125	0.25562	-0.175143	-0.111513	0.149408	-0.0804347	-0.198231	-0.109395	-0.311038	0.0486909	-0.0595389	-0.242695	-0.0544102	-0.0291754	-0.0338182	-0.0451999	-0.301033	0.0271578	-0.0544372	0.0363347	-0.591986	-0.10441	-0.219403	-0.599835	1.27044	-0.0234197	-0.0747378	-0.00399719	-0.147108	-0.000924302	-0.808001	-0.350139	-0.0720645	0.109236	-0.0436527	0.248598	0.240964	-0.0696587	-0.159949	0.133189	-0.072703	-0.0817974	0.0352658	0.0334777	-0.074296	-0.648707	-0.460047
LTRIS4A	0.18645	-0.119521	1.49706	0.711703	0.104043	-0.0708719	0.512354	-0.139553	0.140885	-0.142476	0.0281461	0.122408	0.169591	0.351803	0.497349	0.415417	0.691936	0.384855	0.152153	0.294155	0.0792812	0.231507	-0.0290772	0.252142	1.29644	0.111525	1.17737	0.119431	0.266087	0.290677	0.333056	0.447952	-0.274332	0.125527	0.250195	0.268634	0.425808	0.485524	0.317032	0.103452	0.268122	0.443481	0.391524	0.291995	0.251021	0.0813477	0.760911	-0.139829	-0.0541856
LTRIS4B	0.317925	0.0661243	1.5301	0.465354	0.322987	0.121017	0.340081	0.100098	0.138096	0.0211682	0.112259	-0.217028	0.241485	0.0925934	0.31263	0.311091	0.259401	0.301193	0.293168	0.470373	0.172433	0.459246	-0.0528085	0.38722	0.0200122	-0.0561851	1.18213	0.0930659	0.388247	0.294458	-0.000453622	-0.0312369	-0.0232974	0.298209	0.238582	0.161366	0.0710577	0.224689	0.626847	0.115932	0.214698	0.597931	0.653864	0.0660532	0.406778	-0.0975089	0.359422	-0.00081822	-0.0942367
LTRIS5	0.00643057	0.129317	1.08094	0.132046	0.0670409	0.0937628	-0.0281762	0.0592251	-0.0952225	-0.0269528	-0.101025	-0.0521154	0.157098	0.496246	0.324065	0.133238	0.225681	0.276962	0.101563	0.322138	0.104014	0.19756	-0.076293	0.0560882	-0.187943	0.0274463	1.03269	0.0970915	0.210826	0.121904	0.0383263	-0.0450251	-0.49807	0.0590147	-0.012179	-0.0238803	0.263571	0.186163	0.252936	0.00624551	0.136772	0.245099	0.147212	-0.0257464	0.0866081	0.0757608	0.309264	-0.31304	-0.272298
LTRIS6	-0.0968346	-0.00207036	1.46019	0.386805	-0.0473657	-0.161945	0.123961	-0.216057	0.0361985	-0.387844	0.00378384	-0.272054	0.129555	0.180611	0.0210932	-0.048605	0.0842119	0.209902	0.138425	0.144833	0.03079	0.148461	-0.049553	0.208022	-0.290577	-0.0293117	1.30753	0.160222	0.275112	0.166405	-0.249302	-0.0268438	-0.471246	-0.242316	0.0963779	0.211451	0.207545	0.356482	0.115967	0.0306421	0.0538194	0.352156	-0.0315334	0.162107	0.120834	0.120246	0.253311	-0.34229	-0.159533
LTRIS_Mm	-0.114158	0.0365717	0.608097	0.0164413	0.0374642	-0.100041	0.0816171	-0.0587739	-0.13692	-0.177503	-0.00334503	0.00295187	8.73474e-05	-0.0297144	0.105858	-0.03168	0.0237135	-0.0617189	-0.0890281	0.18232	0.0489981	0.0533375	-0.162086	0.1013	-0.0552282	-0.163532	0.423904	0.0847772	0.00740238	-0.0390729	-0.263989	-0.203157	-0.479261	-0.136771	0.0863001	0.16518	-0.0087579	-0.155761	0.114975	-0.182735	-0.181047	0.326143	-0.0444534	-0.158014	0.000171741	-0.178372	-0.015531	-0.395255	-0.286547
LTRIS_Mus	-0.0926438	-0.0224545	0.713115	0.0597294	-0.0644118	-0.184678	0.0178942	-0.177875	0.0804217	-0.151598	-0.0352214	0.0526037	-0.0694774	-0.0982357	0.00123769	-0.0701742	-0.0227106	-0.0673565	-0.130384	0.119058	-0.0787044	-0.0602578	-0.278594	0.0874519	-0.291125	-0.323646	0.516203	-0.00828634	-0.0208544	-0.121414	-0.274124	-0.260554	-0.561966	-0.0534388	0.0468779	0.0903532	-0.0388177	-0.187834	0.0893138	-0.185255	-0.224097	0.249609	-0.17533	-0.247176	-0.105508	-0.234841	-0.0964605	-0.437005	-0.374617
Looper	0.0115829	-0.0722653	-0.286668	-0.10708	-0.40984	-0.223008	0.0794927	-0.328864	-0.149671	0.192618	-0.102096	-0.034817	-0.142753	0.143028	-0.102149	0.0455515	-0.252852	-0.0435957	-0.213217	-0.32228	-0.162468	-0.432148	-0.21096	-0.334756	0.0178765	-0.429154	-0.174268	-0.0837873	-0.247346	0.180596	0.118715	0.0830793	-0.337883	-0.142242	-0.253607	-0.149234	-0.0355221	-0.28359	-0.122645	0.0288859	0.379998	-0.572634	-0.101002	0.973384	0.0518172	-0.102266	0.0471518	-0.212011	-0.220792
Lx	-0.126776	-0.0769235	-0.178314	-0.353462	-0.25245	-0.263797	-0.263571	-0.243768	-0.514217	-0.508755	-0.340387	-0.311592	-0.228269	-0.261586	-0.149603	-0.290925	-0.344616	-0.367689	-0.3982	-0.0176742	-0.182732	-0.203334	-0.304269	-0.123308	-0.416352	-0.359048	-0.175235	-0.157886	-0.387618	-0.172504	-0.461126	-0.442176	-0.681822	-0.377647	-0.0166164	-0.00495453	-0.306558	-0.284379	-0.10556	-0.372957	-0.315099	-0.0350517	-0.424183	-0.333256	-0.213678	-0.438503	-0.351165	-0.538565	-0.381649
Lx10	-0.100012	-0.18025	-0.287345	-0.486321	-0.360566	-0.236275	-0.353273	-0.284425	-0.739117	-0.642937	-0.357862	-0.466772	-0.408087	-0.237133	-0.271614	-0.357818	-0.470459	-0.41398	-0.508601	-0.29411	-0.139956	-0.385843	-0.254426	-0.349839	-0.307472	-0.331837	-0.361102	-0.135127	-0.588722	-0.115017	-0.237634	-0.242065	-0.870373	-0.682256	-0.145205	-0.111189	-0.236266	-0.295793	-0.27199	-0.260268	-0.118504	-0.424115	-0.333865	-0.12182	-0.12079	-0.311002	-0.339956	-0.623457	-0.442641
Lx2	-0.112447	-0.119335	-0.141173	-0.358848	-0.246224	-0.276446	-0.231395	-0.227209	-0.519251	-0.464462	-0.326973	-0.315462	-0.249453	-0.275172	-0.153288	-0.279393	-0.33952	-0.389417	-0.400988	-0.000610486	-0.125995	-0.195167	-0.301798	-0.117459	-0.356681	-0.340276	-0.160738	-0.111054	-0.390615	-0.143724	-0.395271	-0.367031	-0.641605	-0.434449	0.0131188	0.0197244	-0.319343	-0.22914	-0.0799808	-0.379323	-0.314301	0.00876846	-0.43861	-0.328586	-0.190485	-0.444478	-0.367244	-0.515936	-0.376644
Lx2A	-0.147167	-0.0601625	-0.141425	-0.400222	-0.196744	-0.299976	-0.263393	-0.279012	-0.667659	-0.665598	-0.482552	-0.375089	-0.208386	-0.220709	-0.136915	-0.344256	-0.321968	-0.41122	-0.385997	0.0466305	-0.0441494	-0.141696	-0.316019	-0.067258	-0.471206	-0.325079	-0.128219	-0.161671	-0.396317	-0.118586	-0.458971	-0.457276	-0.371888	-0.438231	-0.0560234	0.0081404	-0.362436	-0.400421	-0.0706175	-0.462521	-0.3905	-0.0243659	-0.491378	-0.417279	-0.28739	-0.374636	-0.494897	-0.484491	-0.333714
Lx2A1	-0.0575206	-0.0354802	-0.0109808	-0.261711	-0.0809299	-0.152965	-0.140129	-0.106272	-0.473118	-0.232615	-0.237428	-0.208435	-0.0391465	-0.277215	-0.00588479	-0.164875	-0.246084	-0.21253	-0.201631	0.154932	0.0715566	-0.034723	-0.199824	0.0805381	-0.231272	-0.0794598	-0.0527836	-0.06594	-0.223956	-0.0926372	-0.296201	-0.21542	-0.35788	-0.288596	0.0772099	0.128452	-0.205565	-0.212881	0.0171094	-0.322535	-0.269475	0.234483	-0.341614	-0.272309	-0.123835	-0.330888	-0.249531	-0.271857	-0.181975
Lx2B	-0.197102	-0.185891	-0.247484	-0.429045	-0.274826	-0.305342	-0.374069	-0.287362	-0.592898	-0.513802	-0.384298	-0.360342	-0.249544	-0.236764	-0.226362	-0.350426	-0.449058	-0.469965	-0.494846	-0.099829	-0.198949	-0.267536	-0.393363	-0.193897	-0.508191	-0.366937	-0.239525	-0.22415	-0.447646	-0.18222	-0.450911	-0.36446	-0.790775	-0.498382	-0.0936945	-0.078612	-0.380296	-0.296528	-0.154451	-0.408237	-0.333548	-0.0849913	-0.477077	-0.378771	-0.249555	-0.477835	-0.410845	-0.62028	-0.483931
Lx2B2	-0.171922	-0.154834	-0.177181	-0.38614	-0.237944	-0.258329	-0.273407	-0.216679	-0.544539	-0.529307	-0.345717	-0.325499	-0.153349	-0.300325	-0.183935	-0.280357	-0.370217	-0.38228	-0.41894	-0.0766528	-0.15725	-0.212984	-0.286999	-0.155982	-0.4072	-0.286305	-0.185252	-0.165274	-0.365002	-0.152751	-0.322691	-0.315604	-0.598621	-0.425264	-0.00327894	-0.0369338	-0.3148	-0.269915	-0.0984737	-0.36095	-0.291911	-0.0549815	-0.365081	-0.350841	-0.190424	-0.441691	-0.367736	-0.501674	-0.364782
Lx3A	-0.173685	-0.205608	-0.282377	-0.488021	-0.374324	-0.408012	-0.42827	-0.340709	-0.703425	-0.621193	-0.468499	-0.460215	-0.264854	-0.260952	-0.296543	-0.430427	-0.462101	-0.55478	-0.551859	-0.136912	-0.377094	-0.381608	-0.423826	-0.283526	-0.536106	-0.501279	-0.298695	-0.2942	-0.48974	-0.273562	-0.556434	-0.488283	-0.669331	-0.614358	-0.152583	-0.113959	-0.4325	-0.375817	-0.223644	-0.480533	-0.417743	-0.16783	-0.450429	-0.405686	-0.250018	-0.446561	-0.519392	-0.608068	-0.474708
Lx3B	-0.181586	-0.157322	-0.18655	-0.397229	-0.259039	-0.300066	-0.256797	-0.256603	-0.542398	-0.386952	-0.401004	-0.350484	-0.249596	-0.288025	-0.207283	-0.33406	-0.365181	-0.422625	-0.456718	-0.0636191	-0.235725	-0.248317	-0.368969	-0.17058	-0.476038	-0.416354	-0.200174	-0.231212	-0.417923	-0.185703	-0.440965	-0.382536	-0.586104	-0.447217	-0.0509329	-0.0565042	-0.328848	-0.273749	-0.135209	-0.394939	-0.349981	-0.0632721	-0.421341	-0.398904	-0.225331	-0.413802	-0.416777	-0.522046	-0.40174
Lx3C	-0.0293085	-0.107676	-0.158733	-0.364307	-0.241826	-0.280196	-0.211212	-0.212196	-0.573734	-0.44303	-0.294379	-0.306418	-0.19269	-0.293403	-0.15716	-0.278457	-0.354564	-0.39587	-0.429224	-0.0452501	-0.137675	-0.178545	-0.313833	-0.113689	-0.385182	-0.34331	-0.159542	-0.122292	-0.336347	-0.121704	-0.361729	-0.371842	-0.618582	-0.353496	-0.0339932	-0.0164015	-0.322662	-0.260319	-0.0134389	-0.348444	-0.26431	-0.00571282	-0.375541	-0.195416	-0.174125	-0.365515	-0.390098	-0.479778	-0.351195
Lx3_Mus	-0.122848	-0.126311	-0.191237	-0.395631	-0.261776	-0.272717	-0.265725	-0.213589	-0.566974	-0.460043	-0.443015	-0.32327	-0.186591	-0.18341	-0.205057	-0.354071	-0.405963	-0.457053	-0.471504	-0.0479311	-0.20251	-0.19804	-0.387764	-0.19535	-0.432848	-0.394399	-0.194584	-0.156744	-0.399926	-0.161257	-0.484319	-0.419961	-0.699362	-0.51832	-0.0106547	-0.029566	-0.345802	-0.294768	-0.147633	-0.450962	-0.357066	-0.0455409	-0.43319	-0.335792	-0.207079	-0.366018	-0.414716	-0.604518	-0.476309
Lx4A	-0.0419527	-0.114888	-0.128485	-0.320781	-0.161158	-0.22071	-0.164048	-0.206381	-0.484474	-0.336354	-0.275701	-0.283124	-0.266703	-0.236838	-0.111536	-0.216877	-0.270832	-0.309416	-0.34929	-0.045216	-0.0354284	-0.161187	-0.23752	-0.088212	-0.204722	-0.202689	-0.116848	-0.099229	-0.302086	-0.122495	-0.262692	-0.210917	-0.605436	-0.341342	0.00787839	0.0157689	-0.236929	-0.16483	-0.0611138	-0.276879	-0.232402	0.0634611	-0.369773	-0.278536	-0.143357	-0.39721	-0.278343	-0.472352	-0.34621
Lx4B	-0.0655347	-0.0796498	-0.111354	-0.324951	-0.17507	-0.165406	-0.187206	-0.10967	-0.399685	-0.495803	-0.335192	-0.269736	-0.171873	-0.217044	-0.111233	-0.221189	-0.274914	-0.321099	-0.347684	-0.0207386	-0.0250337	-0.103984	-0.255539	-0.0871834	-0.211345	-0.214971	-0.0986268	-0.0897882	-0.308498	-0.146515	-0.272082	-0.22272	-0.610196	-0.382485	-0.00729991	0.0289163	-0.247113	-0.238317	-0.0634277	-0.340211	-0.24323	0.0348219	-0.401727	-0.265345	-0.165799	-0.40206	-0.301505	-0.486585	-0.35274
Lx5	-0.039562	-0.0595099	-0.114066	-0.289504	-0.142128	-0.14935	-0.184636	-0.137128	-0.472025	-0.453298	-0.226443	-0.215652	-0.089645	-0.219275	-0.0866338	-0.190208	-0.263005	-0.280728	-0.298796	-0.00444238	-0.000604547	-0.119271	-0.211635	-0.057103	-0.217191	-0.173287	-0.100786	-0.0553638	-0.291978	-0.0434335	-0.24449	-0.21875	-0.512143	-0.309087	0.0309322	0.0473995	-0.203452	-0.173535	-0.0409058	-0.262816	-0.204248	0.0540375	-0.303365	-0.272537	-0.121222	-0.326994	-0.277403	-0.435775	-0.292346
Lx5b	-0.106926	-0.160737	-0.217964	-0.436822	-0.286384	-0.243323	-0.383625	-0.197702	-0.650886	-0.37665	-0.355688	-0.356551	-0.197973	-0.276719	-0.245799	-0.322875	-0.462154	-0.425942	-0.459178	-0.18333	-0.154737	-0.26716	-0.303736	-0.238858	-0.484285	-0.307363	-0.248148	-0.197428	-0.444701	-0.101772	-0.339642	-0.277592	-0.71244	-0.526237	-0.0620642	-0.0570823	-0.321705	-0.243597	-0.208707	-0.323855	-0.249558	-0.146056	-0.426634	-0.311812	-0.198184	-0.327656	-0.358084	-0.565796	-0.439068
Lx5c	0.261396	0.811495	-0.0294943	-0.218263	-0.0593395	0.0753218	0.0185608	0.11462	-0.56079	-0.389591	-0.12055	-0.248092	0.313392	-0.0973499	0.133856	-0.0734819	-0.20828	-0.224776	-0.203327	0.109335	0.0740314	0.0102706	-0.0245655	-0.0982189	-0.0973561	-0.108885	0.1743	0.0505466	-0.262364	0.0127754	-0.0740482	-0.0196209	-0.17099	-0.0784512	0.533787	0.144642	-0.082008	0.122457	-0.029783	-0.118162	-0.0295678	-0.00223891	-0.0731272	0.048947	0.0830916	-0.0831185	0.129494	0.0127829	-0.16216
Lx6	-0.0886473	-0.139657	-0.261159	-0.490344	-0.373199	-0.210331	-0.340312	-0.218039	-0.732351	-0.512523	-0.379946	-0.426018	-0.271155	-0.195395	-0.290698	-0.361115	-0.525835	-0.461802	-0.514005	-0.284396	-0.214611	-0.350011	-0.26003	-0.377407	-0.460225	-0.410027	-0.283819	-0.172913	-0.521734	-0.11777	-0.272554	-0.298697	-0.678048	-0.614609	-0.151554	-0.144031	-0.295238	-0.151027	-0.310647	-0.263522	-0.163009	-0.371969	-0.324334	-0.213431	-0.0975451	-0.257789	-0.352484	-0.505575	-0.372492
Lx7	-0.0880876	-0.154574	-0.304955	-0.488957	-0.367089	-0.241824	-0.349316	-0.272666	-0.672916	-0.494599	-0.33474	-0.389679	-0.220537	-0.231707	-0.262365	-0.336092	-0.484204	-0.406981	-0.510787	-0.297812	-0.212468	-0.356983	-0.295444	-0.396343	-0.374492	-0.346916	-0.345722	-0.225609	-0.535762	-0.10488	-0.279584	-0.293092	-0.755726	-0.598904	-0.173885	-0.164157	-0.26109	-0.185691	-0.325827	-0.23499	-0.130402	-0.439342	-0.328678	-0.153639	-0.120907	-0.209352	-0.325557	-0.581961	-0.441038
Lx8	-0.0730423	-0.0640965	-0.146687	-0.269408	-0.170193	-0.152519	-0.162371	-0.164928	-0.404741	-0.478727	-0.225345	-0.23799	-0.26889	-0.15174	-0.0774759	-0.179641	-0.236819	-0.17514	-0.237552	-0.0743074	0.0404034	-0.133861	-0.110874	-0.0923081	-0.162484	-0.0403283	-0.105331	-0.0744449	-0.28181	-0.0473044	-0.138231	-0.107021	-0.471766	-0.35115	-0.0167557	-0.0020089	-0.136052	-0.275916	-0.10494	-0.176843	-0.112228	0.0100843	-0.250772	-0.145723	-0.0750588	-0.288144	-0.189676	-0.368304	-0.284213
Lx8b	-0.0901421	-0.101042	-0.253311	-0.429568	-0.286397	-0.18199	-0.283076	-0.182862	-0.592751	-0.565413	-0.312152	-0.376985	-0.295002	-0.196512	-0.196471	-0.291459	-0.424157	-0.311701	-0.426542	-0.235962	-0.0535472	-0.257828	-0.208608	-0.261334	-0.244491	-0.221837	-0.279921	-0.140511	-0.489415	-0.0729688	-0.200329	-0.157939	-0.780201	-0.559061	-0.0990004	-0.0955385	-0.211674	-0.271053	-0.257644	-0.201014	-0.109656	-0.276108	-0.328894	-0.152054	-0.0857475	-0.256141	-0.278761	-0.571552	-0.387924
Lx9	-0.0799779	-0.10807	-0.259083	-0.393447	-0.305937	-0.158029	-0.271166	-0.182436	-0.604247	-0.530444	-0.300362	-0.337362	-0.205003	-0.168227	-0.224853	-0.281206	-0.416691	-0.312842	-0.430151	-0.242264	-0.0879689	-0.269485	-0.181736	-0.285246	-0.292659	-0.214267	-0.286593	-0.0617826	-0.497539	-0.0478012	-0.203092	-0.178039	-0.761312	-0.54358	-0.12381	-0.10801	-0.17746	-0.182099	-0.237648	-0.165904	-0.0634607	-0.30374	-0.266294	-0.102196	-0.076429	-0.276144	-0.236615	-0.514349	-0.368303
MARNA	0.0287395	-0.0235846	-0.339333	-0.475244	-0.277507	-0.168625	-0.0237293	-0.158307	-0.213901	-0.0905911	-0.255109	-0.0935045	-0.220301	-0.253052	-0.203774	-0.0952371	-0.439711	-0.125963	-0.256061	-0.577036	-0.139252	-0.211611	-0.233699	-0.187519	0.206253	-0.164656	0.00689162	-0.0369639	-0.567067	-0.043717	0.103585	-0.0291857	-1.00318	-0.560323	-0.10305	-0.00916727	-0.167075	-0.359517	-0.0325989	-0.0131685	-0.0797577	-0.264957	-0.158979	0.0733274	-0.0851792	0.0134837	-0.198907	-0.593157	-0.349532
MER102b	-0.0679262	0.247588	0.0561077	-0.0802584	0.152971	0.184715	0.301853	0.189654	0.172283	0.468481	0.393341	-0.115032	0.132208	0.0592786	0.0544483	0.336666	0.00770738	0.0973624	0.0116653	0.260366	0.0794683	0.123162	-0.107381	0.173927	0.126657	-0.0871515	0.0947643	0.121494	0.0280049	-0.106469	0.208384	0.258236	-0.69086	0.0984437	-0.0476801	0.0972804	0.0849096	-0.0745137	0.324192	0.0141778	0.142944	0.152807	0.150147	-0.0227119	0.024527	-0.140652	0.0765209	-0.266254	-0.0863097
MER113	-0.0257739	-0.147872	-0.158794	-0.250436	-0.136996	-0.013082	-0.161793	-0.175532	-0.380282	-0.132842	-0.685324	-0.188357	-0.16078	-0.199358	-0.15502	-0.287955	-0.400898	-0.21064	-0.435682	-0.188351	-0.0927532	-0.413307	-0.318363	-0.352524	-0.39361	-0.377351	-0.0939097	-0.199273	-0.355119	-0.0244381	-0.00945354	0.103937	-1.02658	-0.438243	-0.292326	-0.277639	-0.0901576	-0.331532	-0.342516	-0.0593644	-0.159879	-0.356868	-0.157482	0.0462819	-0.132134	-0.170542	-0.187184	-0.6327	-0.426298
MER115	-0.383136	0.153417	-0.0994825	-0.0346342	0.039585	0.135779	0.0991096	-0.0233077	-0.624807	-0.155685	0.197234	-0.101025	-0.117011	-0.0285622	0.109754	0.144597	-0.197645	-0.00619631	0.0971972	0.0775607	0.162448	0.127531	-0.0228863	0.0398159	-0.0680852	0.135342	0.204551	0.149404	0.0405522	-0.0703707	0.0571867	0.55078	-0.446894	-0.118243	0.196841	0.0686719	0.0585193	-0.151801	0.0843032	-0.0966306	-0.0766779	0.390081	-0.233462	0.266896	-0.161209	-0.218164	0.0603483	-0.238846	-0.222677
MER119	0.0332993	-0.0684897	-0.212747	-0.175586	-0.161465	-0.060606	-0.0367813	-0.132768	-0.0642282	-0.215064	0.00256557	-0.120486	-0.903831	0.244386	-0.0375551	-0.023735	-0.0955187	-0.152184	0.311123	-0.25711	-0.0359503	-0.140549	0.532252	-0.0565583	0.453151	-0.173605	0.070287	0.0388522	-0.192869	0.0781125	0.0842221	0.172823	0.561482	-0.325476	0.0093564	-0.139872	-0.071663	-0.341916	-0.0240919	-0.0645629	0.202217	-0.107981	-0.0282351	0.103091	0.0779941	0.0155793	0.0993191	0.801193	0.948593
MER2	-0.0613443	0.0187854	-0.178779	-0.245884	-0.192241	-0.050676	-0.225022	-0.0612177	-0.438844	-0.112143	-0.287612	-0.109193	-0.211431	0.137153	-0.149811	-0.185268	-0.249984	-0.150642	-0.287894	-0.220352	-0.00534915	-0.228924	-0.067329	-0.243967	-0.19991	-0.100136	-0.21047	0.0231503	-0.425367	0.0264376	0.0112355	0.00189901	-0.53733	-0.468043	-0.106668	-0.0959247	-0.023184	-0.349229	-0.216396	-0.062746	0.0670873	-0.354658	-0.158942	0.00359689	-0.0310409	-0.141093	-0.114922	-0.41525	-0.247624
MER20B	-0.0576894	-0.0113021	-0.294824	-0.359592	-0.195422	-0.13248	-0.202512	-0.0667191	-0.4778	-0.732252	-0.184469	-0.242682	-0.255405	-0.0758886	-0.245685	-0.252699	-0.428221	-0.211916	-0.371892	-0.229522	-0.171909	-0.353278	-0.217264	-0.326325	-0.370216	-0.210348	-0.209045	-0.169937	-0.383635	0.0142083	-0.0632496	0.00694026	-0.519749	-0.440833	-0.0499506	-0.162422	-0.0674191	-0.383263	-0.132621	0.0944071	0.0898621	-0.476687	-0.15404	0.447195	-0.0551147	-0.0388937	-0.234543	-0.410121	-0.223208
MER21B	0.0148115	0.0299265	0.00908632	0.123318	0.0302448	-0.00388209	0.180928	0.0105347	0.298626	-0.434503	-0.0289753	0.0731261	0.0416213	0.096697	0.176836	0.228808	0.235324	0.138706	0.129186	0.11583	0.178852	0.100815	0.113095	0.134659	0.491716	0.173791	0.182718	0.17921	0.0635474	0.0135376	0.263168	0.234504	0.115272	0.0371209	0.135327	0.144162	0.176289	-0.0748727	0.21731	0.0169635	0.0900512	0.31734	0.000743782	-0.00486473	0.0935666	-0.0564868	0.0982712	0.118758	-0.0266833
MER21C	0.041647	-0.00865951	0.0185417	0.0629147	-0.00563786	-0.00427237	0.0833004	0.0299497	-0.0180217	-0.367395	0.00632599	-0.0162142	-0.0148831	0.135994	0.18097	0.208731	0.251333	0.145691	0.0338485	0.101085	0.160169	0.0411073	0.0554053	0.115615	0.576862	0.102886	0.0859378	0.109782	-0.017481	0.0983638	0.280054	0.287379	-0.400993	-0.0232614	0.198966	0.198391	0.169927	-0.0242248	0.102176	0.101534	0.142118	0.247595	0.0306664	0.0468562	0.0548097	-0.0163388	0.213293	-0.163198	-0.106904
MER31A	0.0343096	-0.0387086	-0.0689624	-0.152578	-0.03406	0.0427394	0.0466468	0.0190234	-0.311898	-0.472458	-0.220901	-0.152253	-0.0275775	0.0557466	0.0694443	-0.0118324	0.0356151	-0.0665817	-0.146273	0.0330791	0.0714998	-0.0100707	-0.13578	-0.0160236	0.00797825	0.0177714	0.0361018	0.0742933	-0.10925	0.0202041	0.0398783	-0.0713725	-0.691938	-0.205102	0.0691077	0.0438541	-0.0664237	-0.0889984	0.0621211	-0.136983	-0.0407724	0.198746	-0.0711094	-0.0422374	0.0685753	-0.0802002	-0.0100602	-0.481525	-0.382626
MER31B	-0.15562	0.113082	-0.159168	-0.109556	-0.14829	-0.0108656	-0.0479285	-0.0570105	-0.327416	-0.404575	-0.125563	-0.265909	0.0020108	0.00598909	0.098987	0.228557	0.169126	0.0273803	-0.134868	0.0982437	0.0392078	0.0159289	-0.10516	-0.105225	0.333428	0.0909136	0.00157451	0.0428676	-0.0566745	0.0266048	0.11535	0.0650399	-0.683353	-0.257994	0.203112	0.0824108	-0.0200955	-0.0227037	-0.0698246	-0.122003	-0.0360008	0.0525197	-0.034716	0.121831	-0.00242374	-0.134334	0.473177	-0.485607	-0.232116
MER33	-0.0112157	-0.0559265	-0.285331	-0.389844	-0.352105	-0.138948	-0.204734	-0.216249	-0.668327	-0.664275	-0.38962	-0.647936	-0.395387	-0.10155	-0.316009	-0.207253	-0.393097	-0.409282	-0.348204	-0.385568	-0.236285	-0.35755	-0.134975	-0.537609	-0.411596	-0.478517	-0.403348	-0.175131	-0.480675	-0.0980095	0.0365786	-0.336521	-0.418074	-0.672445	-0.350918	-0.232383	-0.0236403	-0.363109	-0.275588	0.0736497	0.11298	-0.665236	-0.254816	-0.0459567	0.0330155	0.0894664	-0.243539	-0.0611625	-0.125757
MER34	-0.0707103	-0.151059	-0.254833	-0.357575	-0.33295	-0.183078	-0.235733	-0.125796	-0.445858	-0.762828	-0.459708	-0.563577	-0.366677	-0.0928779	-0.117724	-0.141946	-0.168308	-0.37786	-0.381965	-0.31175	-0.172542	-0.358853	-0.204887	-0.197793	0.0394779	-0.346241	-0.314345	-0.116247	-0.534974	-0.0270885	-0.0584723	0.137481	-0.810493	-0.611206	-0.258297	-0.0816524	-0.0727103	-0.135007	-0.239888	-0.0113731	0.147346	-0.415332	-0.233323	-0.0660784	0.0247044	-0.302396	-0.338975	-0.522813	-0.410143
MER34A	0.0447924	-0.132539	-0.173707	-0.085354	-0.0510731	-0.006842	-0.0574953	0.0731291	-0.2974	-0.378144	-0.0162069	-0.157414	-0.0938742	0.0835541	0.0374354	0.0577155	-0.0628697	0.0320278	-0.0502896	0.0198933	-0.00326667	0.00263523	0.0657325	-0.210046	0.113018	-0.00515416	-0.0425038	-0.212929	-0.103615	0.0117881	0.131879	0.171229	-0.0513657	-0.235576	0.0441002	-0.104812	0.0198342	-0.000842024	-0.0467463	0.063317	0.122246	-0.0173196	0.0432126	0.153605	0.0418525	-0.0960127	0.23284	-0.0764513	-0.068338
MER34A1	0.0941799	-0.161828	-0.122564	-0.108142	-0.140813	-0.130265	-0.139443	-0.0732094	-0.630596	-0.187135	-0.0652039	-0.430921	-0.0777479	0.0196769	-0.10918	-0.112813	-0.208027	-0.037007	-0.153551	-0.151106	-0.0549403	-0.106958	-0.0120541	-0.229704	-0.0945185	0.0344183	-0.147248	-0.0440042	-0.154173	0.0830926	-0.0370535	0.0236369	-0.178003	-0.375953	-0.0494139	-0.0960139	-0.0440314	-0.291724	-0.119373	-0.0415285	0.0761494	-0.0636994	-0.22749	-0.0413493	0.0786598	0.0963874	-0.155858	-0.219949	-0.225559
MER44A	-0.124819	0.100978	-0.200049	-0.0735838	-0.284083	-0.262875	-0.206405	-0.287596	-0.292124	-0.243711	-0.281995	-0.431261	-0.318217	0.644064	-0.203062	-0.150675	-0.360687	-0.320672	-0.574273	-0.164488	-0.204822	-0.431251	-0.403317	-0.437446	0.064518	-0.251653	-0.242394	-0.226427	-0.336526	-0.00290429	0.0364537	-0.378984	-0.789234	-0.518815	-0.246691	-0.0237573	-0.14709	-0.35121	-0.142217	-0.0268219	0.00466786	-0.522486	-0.154886	-0.171614	-0.155716	-0.196591	-0.238109	-0.774806	-0.719458
MER44B	-0.215093	0.0296209	-0.202816	-0.209842	-0.114846	-0.0200471	-0.0600027	-0.118827	-0.133398	-0.61576	-0.14362	-0.0488615	-0.169479	-0.255824	-0.127104	-0.047083	-0.225102	-0.0742865	-0.151165	-0.172149	0.12265	-0.0707527	-0.0284706	-0.179051	-0.179301	0.0500214	-0.160775	0.0273544	-0.273198	0.0440904	0.00505941	0.0399915	-0.413526	-0.282909	-0.0526299	0.0588253	0.00213936	-0.27049	-0.100864	0.0560966	0.0347322	-0.113575	-0.0713618	0.0105131	-0.0167899	-0.130135	-0.0980363	-0.211512	-0.307339
MER44C	-0.130148	-0.0169236	-0.382508	-0.378625	-0.146655	-0.109343	-0.242985	-0.092459	-0.154606	-0.40737	-0.323416	-0.417589	-0.200911	0.00943796	-0.15258	-0.0744335	-0.275383	-0.175986	-0.245384	-0.131866	-0.0024259	-0.203272	0.053037	-0.202869	-0.0963739	-0.173913	-0.101885	-0.145323	-0.368022	0.0625136	0.0442303	-0.0542801	-0.527454	-0.253394	0.0196874	0.086851	-0.0701335	-0.294348	-0.290227	0.0650179	0.0780171	-0.227023	-0.412822	0.0150703	0.0341086	-0.123652	-0.145035	-0.294339	-0.280807
MER44D	-0.629905	-0.125951	-0.276092	-0.32971	-0.245616	-0.124329	-0.354109	-0.368173	-0.215023	-1.06386	-0.378915	-0.17508	-1.05501	-0.392817	-0.131986	-0.2077	-0.480175	-0.109449	-0.213735	-0.141891	0.150661	-0.21872	0.00366312	-0.210557	-0.165532	0.000164466	-0.244042	-0.118582	-0.284975	-0.0723964	-0.068711	0.0259586	-0.495208	-0.420847	-0.210852	-0.0586278	-0.0682472	-0.379692	-0.188417	-0.0820899	-0.0138944	-0.148221	-0.39579	-0.318199	-0.155688	-0.480407	-0.143079	-0.225408	-0.223991
MER45B	0.131386	0.13476	0.0374691	-0.0527808	-0.0396661	-0.0558961	-0.073424	0.00208147	-0.277401	-0.209442	-0.172963	-0.0288884	-0.195985	0.10382	0.113163	0.0885818	-0.0516772	0.06131	0.00311127	0.20522	0.186314	0.0995295	0.0933606	-0.00181984	-0.0713369	0.111497	0.231684	0.0887865	-0.00562099	0.176012	0.0592151	0.176583	-0.254286	-0.220173	0.0225289	0.159804	0.108706	-0.157295	-0.034481	0.133726	0.112436	0.0909067	-0.0334891	0.260164	0.0468574	-0.00615421	0.143604	-0.10802	-0.0448425
MER45R	0.00815217	0.0701915	-0.126177	-0.329693	-0.326216	-0.1218	-0.320702	0.0231159	-0.740397	-0.822305	-0.536998	-0.249329	-0.184196	-0.0754789	-0.124273	-0.119924	-0.295042	-0.405268	-0.359263	-0.158957	-0.33288	-0.340325	-0.157389	-0.480275	-0.490803	-0.350206	-0.284259	-0.266463	-0.431371	-0.0930719	-0.160651	-0.0126568	-0.186316	-0.626362	-0.0273108	-0.172962	-0.0222305	-0.368542	-0.177984	0.110379	-0.138438	-0.485734	-0.328642	0.072397	-0.021914	0.0490711	-0.28241	-0.109236	0.0205219
MER46C	0.00218504	-0.148865	-0.132897	-0.475665	-0.255993	-0.00204431	-0.101281	-0.0642353	-0.32919	-0.517937	-0.159242	-0.50419	-0.263057	0.204295	-0.255146	-0.170941	-0.447444	-0.202467	-0.318295	-0.288265	-0.23654	-0.358448	-0.107796	-0.365754	-0.342865	-0.278755	-0.40282	-0.0763108	-0.456879	-0.205085	0.0687708	0.00734807	0.0752273	-0.513118	-0.203413	-0.0899383	-0.195809	-0.195636	-0.109631	-0.0280188	-0.0489793	-0.475026	0.0184706	0.139119	-0.0630244	-0.154507	0.0112477	-0.00146562	0.0974359
MER47B	-0.0443455	-0.147751	-0.146693	-0.234579	-0.120992	0.0348831	0.0230034	-0.0908133	-0.584901	-1.48036	0.157039	-0.249985	-0.215349	-0.114815	-0.0670465	-0.227851	-0.378039	0.0107233	-0.06056	-0.142877	0.175674	0.00452006	0.18121	0.075517	-0.042248	-0.0660636	-0.0749095	0.0499523	-0.360385	-0.000494628	0.0630878	0.00237244	0.0218267	-0.269991	0.0436777	-0.0344881	-0.0198037	-0.352623	-0.0698188	0.0186716	0.155734	-0.019827	-0.226871	0.0340795	-0.050757	-0.273406	-0.212389	-0.0748506	-0.112528
MER52-int	-0.166384	-0.300287	-0.101611	-0.294628	-0.205926	-0.143277	-0.0433037	0.0220042	-0.945466	-0.938052	-0.285384	-0.201319	-0.274548	-0.435448	0.0253423	-0.0674194	-0.371311	-0.229824	0.0469975	-0.0767657	0.139028	0.119175	-0.0405321	0.0235591	0.113798	0.114748	-0.00347044	0.0990999	-0.316332	-0.239883	-0.3062	-0.354735	0.454803	-0.588056	0.125977	-0.0123919	-0.169507	-0.562469	-0.018037	-0.387887	-0.148013	0.149505	-0.200248	-0.201527	0.0796928	-0.34782	-0.0946714	0.114481	0.0134475
MER54A	-0.145858	-0.0727137	0.141627	-0.00462074	0.0934234	0.0287023	0.137584	0.0694787	0.08714	-0.530131	0.11338	-0.0565454	0.0908806	-0.180864	0.0491211	-0.0275251	0.172137	0.154321	-0.016276	0.159441	0.200655	0.168264	-0.00470849	0.283364	0.222066	0.376582	0.178001	0.12226	0.0967557	0.15194	-0.0934643	-0.0345468	-0.176121	0.0929969	0.281496	0.233304	0.0499724	-0.0274076	0.20455	0.0241724	0.0464427	0.375214	-0.09517	-0.0797818	-0.138818	-0.21355	0.0285764	-0.421401	-0.257705
MER57C2	-0.00222524	0.0890761	-0.0130142	-0.324264	-0.141008	-0.0575611	-0.00772055	-0.088595	-0.693767	-0.56714	-0.0942102	-0.461062	-0.183294	-0.0802005	-0.065853	-0.0214153	-0.261122	-0.111926	-0.143233	-0.110094	0.0914028	0.0354244	-0.0105571	-0.132474	-0.199819	0.0337093	0.00227784	-0.20492	-0.202203	-0.0491952	0.0280805	-0.1289	-0.635673	-0.163304	-0.165339	0.147452	-0.0681893	-0.181406	-0.0476592	0.0406754	0.0576523	-0.134992	-0.0487807	0.00471601	0.126509	0.287733	-0.0847391	-0.259771	-0.264306
MER57D	0.0568551	0.0759111	-0.0475416	-0.308388	-0.135996	0.017451	-0.0252058	0.110892	-0.641536	-0.173724	0.235761	-0.296033	-0.0417646	-0.0921587	-0.075453	-0.107253	-0.0317937	-0.0789102	-0.169917	0.0407006	0.127957	0.0152798	-0.106802	-0.199146	-0.0258582	-0.00336539	-0.202135	0.0500712	-0.17141	-0.0994099	-0.0479609	0.582666	-0.800879	-0.315586	-0.072973	-0.00863354	-0.0107069	-0.298046	-0.110299	0.00860699	-0.0203442	0.045972	-0.0539065	0.0291813	0.0796824	-0.069577	-0.157429	-0.58148	-0.424222
MER58B	-0.107464	-0.136596	-0.305035	-0.541052	-0.306064	-0.141763	-0.195005	-0.161645	-0.469844	-0.884977	-0.560192	-0.316382	-0.374844	-0.305857	-0.251105	-0.32098	-0.263143	-0.260731	-0.424664	-0.228918	-0.175924	-0.267158	-0.158861	-0.351094	-0.343459	-0.492603	-0.189518	-0.10442	-0.467728	-0.142587	-0.137851	-0.317191	-0.63865	-0.604043	-0.122387	-0.160889	-0.158938	-0.433091	-0.2294	-0.0828944	-0.0629578	-0.363572	-0.401367	-0.0607702	-0.0506871	-0.0946176	-0.288871	-0.335995	-0.412676
MER63B	-0.277479	-0.0746278	-0.298623	-0.245317	-0.187924	-0.293036	-0.0790049	-0.217933	-0.557269	-0.50943	-0.525399	-0.622014	-0.248674	-0.326898	-0.20251	-0.151933	-0.316477	-0.206138	-0.294267	-0.171392	-0.272212	-0.41115	-0.0114916	-0.382546	-0.600876	-0.137002	-0.22563	-0.135366	-0.494272	-0.123935	-0.177673	-0.0611953	-0.208179	-0.446125	-0.231596	0.121054	-0.275141	-0.392475	-0.217512	0.198578	0.0473655	-0.389007	-0.58591	-0.0468707	-0.136892	-0.30038	-0.0655086	-0.151143	-0.139493
MER63C	0.0351283	0.0363439	-0.247704	-0.41115	-0.174392	-0.0911641	-0.142174	-0.0683075	-0.467347	-0.507278	-0.282642	-0.44037	-0.203499	-0.173616	-0.17357	-0.20242	-0.405414	-0.197641	-0.320075	-0.225892	0.0890177	-0.149356	-0.155794	-0.253701	-0.311283	-0.131262	-0.194131	0.0115138	-0.39047	-0.0421404	-0.037032	-0.109987	-0.577498	-0.477168	-0.111175	0.0503273	-0.0944779	-0.318367	-0.185224	-0.0364232	0.0396147	-0.244119	-0.251943	0.121674	-0.0310365	-0.14316	-0.216997	-0.495039	-0.420617
MER63D	0.0588036	0.0508534	-0.177492	-0.39168	-0.143747	-0.0732718	-0.0954512	-0.188677	-0.529049	-0.963926	-0.33262	-0.370484	-0.191438	-0.295408	-0.141129	-0.280374	-0.26243	-0.0823482	-0.241291	-0.179714	-0.0107817	-0.20942	0.00681051	-0.240162	-0.162662	-0.165804	-0.197212	-0.0166021	-0.436699	-0.0651321	-0.0143843	-0.0586627	-0.534943	-0.54813	-0.121119	-0.0792328	-0.00430782	-0.418588	-0.199551	-0.0366814	0.13943	-0.389745	-0.16841	-0.199664	-0.0425999	-0.129202	-0.243678	-0.201289	-0.185881
MER67A	0.102755	-0.0264999	0.275508	0.140285	0.122251	0.13547	0.0639801	0.132831	-0.437466	-0.613971	-0.462844	-0.33679	-0.304723	0.0320452	0.236355	0.239787	0.359932	0.148986	0.115632	0.0254478	0.172933	-0.0213148	0.174923	0.205773	0.579455	0.0664287	0.166771	0.15872	0.159543	0.299087	0.407329	0.402318	-0.156092	-0.42041	0.125127	0.252493	0.0656714	-0.127255	0.100053	-0.0831913	0.10773	0.351603	0.112342	0.198304	0.107562	-0.142015	0.252258	-0.137589	0.131972
MER67B	-0.0383927	0.0314157	-0.158307	0.106099	0.0791002	0.0440736	0.220326	0.194891	0.00917737	0.121646	0.216806	0.144804	0.00217627	0.183234	0.0846158	0.30642	0.00525158	0.209541	0.0149639	0.031179	0.0236899	0.143653	-0.00797242	0.154046	0.559287	0.207603	-0.0920566	0.120295	0.00311746	0.319719	0.252133	0.0943349	-0.422993	0.0161678	0.0887548	0.22119	0.0556937	-0.0103959	0.0451418	0.167289	0.294317	0.0342101	-0.0300919	0.414252	-0.01064	-0.0117753	0.316953	-0.206683	-0.164531
MER67C	0.145789	-0.0383232	-0.26576	-0.0288099	-0.350245	-0.151427	-0.36476	-0.126348	-0.934817	0.196135	-0.401287	-0.415553	-0.254177	0.668593	-0.0144654	-0.221284	-0.0636568	-0.147076	-0.254928	-0.35117	-0.205311	-0.310314	-0.160355	-0.344316	0.246062	-0.414808	-0.218479	-0.111872	-0.430174	0.134265	0.0921037	0.107696	-0.370037	-0.562203	-0.0773939	-0.0703274	0.0632911	-0.185996	-0.409168	-0.110265	0.0986297	-0.447977	-0.155136	-0.111724	0.101667	0.116589	-0.0363852	-0.475502	-0.253394
MER67D	0.128622	-0.186868	-0.292676	-0.367297	-0.381638	-0.202431	-0.38435	-0.126049	-1.07106	-0.368349	-0.324428	-0.488778	-0.277906	0.100663	-0.143684	-0.22457	-0.245102	-0.340772	-0.277726	-0.265507	-0.177196	-0.368485	-0.220315	-0.519304	0.789643	-0.542331	-0.338434	-0.248918	-0.43991	0.0713754	-0.0483742	-0.117488	-0.810102	-0.730154	-0.118651	-0.0312789	-0.0752793	-0.301223	-0.468699	-0.0931521	0.0374918	-0.629284	-0.203809	-0.00107906	-0.0639989	-0.158094	-0.163279	-0.581246	-0.171039
MER68	-0.0444785	0.0339046	-0.00694223	-0.116485	-0.0207885	-0.107551	0.0201668	-0.117158	0.180279	-0.684056	-0.143708	0.098278	-0.0758692	-0.0280723	0.0664376	-0.0308074	-0.142467	-0.0149884	-0.056947	0.171546	0.113469	0.0151966	0.0339011	0.0947251	0.121463	0.0984967	0.0279602	0.109872	-0.0310637	0.0576221	0.0366334	0.165765	-0.225701	-0.0606341	0.0609564	0.132043	0.0106107	-0.158263	0.154568	-0.0260484	-0.0703596	0.223373	-0.100085	-0.0371391	0.0443838	-0.214866	-0.080432	-0.0656165	-0.17501
MER68B	-0.0202834	0.12721	-0.146969	-0.0968973	-0.256972	-0.131193	0.240453	-0.0778596	0.0267413	-0.953585	0.381147	0.150764	0.0525611	0.0793602	0.0664177	-0.263617	-0.171989	0.0522773	-0.202382	0.148497	0.0894749	-0.0127241	0.0370895	0.12188	0.284405	0.260985	0.0912089	0.147503	0.0665813	-0.090126	0.0257735	0.0685531	-0.594404	-0.0236221	-0.119935	0.0665312	0.0127419	-0.0411507	0.0755061	-0.0852254	-0.0142645	0.426726	-0.0323043	0.115483	-0.143703	-0.217222	-0.073165	-0.327833	-0.120431
MER70A	-0.0511912	0.0907179	-0.0432215	-0.0655898	-0.0683772	0.0569556	0.0732746	0.0213015	-0.370113	-0.141504	0.0369511	-0.197455	-0.118273	-0.0603623	0.11822	-0.104444	-0.0251205	-0.000185506	-0.182447	0.0933821	0.0934731	0.0442313	-0.134518	0.155242	-0.42145	0.0316813	0.050147	-0.0225997	-0.103259	-0.0203936	0.0744202	0.0960463	-0.752459	-0.156172	0.0743423	0.0105612	-0.147222	-0.0838379	0.21667	-0.160465	-0.00886975	0.337725	-0.0753805	-0.236757	-0.157486	-0.514621	-0.107446	-0.465717	-0.330861
MER70B	0.141259	0.012944	0.0538069	-0.205546	0.0833895	-0.0489209	0.106739	-0.0768627	-0.763884	-0.329415	-0.00871331	-0.314569	-0.00318961	-0.0966481	-0.0274459	-0.131299	-0.207368	-0.0488206	-0.094384	0.088961	0.163586	0.0230584	0.0744235	0.154165	-0.18494	-0.0494254	0.168199	-0.0154625	-0.0829707	0.148771	-0.219803	0.0350756	-0.437752	-0.145373	0.108719	0.00598638	-0.0524664	-0.0969031	0.110334	-0.0107185	-0.0044979	0.343265	-0.179346	0.0723101	-0.0535125	-0.189074	-0.0955571	-0.242637	-0.146172
MER74A	-0.0638837	0.0575709	0.0813985	-0.00843616	0.0116023	-0.0116811	0.0552753	0.00945926	-0.364746	-0.752106	-0.209097	-0.043568	0.0339148	0.0464559	0.253726	0.116229	0.353269	0.187749	0.30766	0.229136	0.262613	0.0611564	0.24126	0.175319	0.822503	0.20958	0.143245	0.140435	0.110572	0.113885	0.0523522	0.188983	0.319394	-0.173571	0.265224	0.176928	0.188443	-0.101364	0.219499	-0.150053	-0.042959	0.412613	-0.169392	-0.0205752	0.0220573	-0.179879	0.107991	0.483958	0.0601014
MER74B	0.0114909	0.158822	0.0776559	0.138137	0.112065	-0.00467063	0.202473	0.0741422	0.00396927	-0.555875	-0.00653027	-0.0337526	0.0671501	0.121843	0.150384	0.194316	0.251728	0.0935163	0.0966308	0.277799	0.276779	0.206922	0.0498823	0.197675	0.166446	0.313474	0.320821	0.158698	0.304474	0.042157	0.108277	0.162	-0.488135	-0.0277046	0.127903	0.309434	0.0286152	0.0976776	0.363209	0.0339472	0.0934653	0.503009	-0.324403	0.0107979	0.0277592	-0.152113	-0.0788886	-0.292682	-0.23041
MER76	-0.0130451	0.0874837	0.0787295	0.000300774	0.0556101	0.0834589	0.0176224	0.013639	-0.400185	-0.462654	-0.0824506	-0.32861	0.00872115	0.180113	0.254805	-0.00772956	0.160955	0.0429462	0.0621773	0.313221	0.114512	0.148468	-0.065346	0.184737	-0.121317	-0.17729	0.198217	0.0739419	0.0785323	0.150036	0.00392299	-0.0879518	-0.498867	-0.351293	0.00363105	0.261901	0.166597	0.105017	0.145156	0.0889167	-0.00627048	0.380203	-0.506658	0.05103	-0.00186537	-0.073986	-0.112286	-0.43285	-0.0755425
MER77	0.0360135	0.0770793	0.0453359	-0.0595058	0.0567952	0.0755707	0.114184	0.0803032	-0.229223	-0.982835	-0.163656	-0.156334	-0.053672	-0.0167579	0.118359	0.0088727	-0.00102466	0.0658398	0.134398	0.173327	0.269512	0.193256	0.265578	0.168615	0.0676688	0.13486	0.186945	0.0591296	-0.0415489	0.0509537	0.193789	-0.0672411	0.24591	-0.167703	0.239881	0.152274	0.1164	-0.113348	0.0797526	-0.0693586	0.115443	0.413858	0.0439231	0.129272	0.187527	-0.0966075	0.0206198	0.320113	0.0897887
MER77B	0.0732327	0.0721785	-0.0868453	-0.263312	-0.0429494	0.0565509	-0.0997548	0.0484908	-0.405828	-0.670549	-0.186842	-0.293303	-0.109458	0.0762106	0.00493447	-0.140381	-0.120937	-0.0653858	-0.161772	0.055503	0.133293	0.0818968	-0.0140776	0.00404701	-0.0637745	0.173098	0.0475692	0.0478772	-0.123079	0.0313334	0.0255484	0.191677	-0.229774	-0.187274	-0.0124492	0.0540504	-0.0339531	-0.312742	0.0902828	-0.184562	-0.139961	0.237473	-0.154439	-0.0776544	0.029559	-0.296982	-0.173052	-0.29977	-0.314721
MER89	1.07065	0.0734231	0.401689	-0.0370108	0.278731	0.0308175	0.0390132	0.0513205	-0.409476	-0.441963	0.152154	-0.0363946	0.122623	0.0533741	0.261887	0.107728	0.141619	0.0791036	-0.0413022	0.306489	0.549928	0.264046	0.0728528	0.450225	0.18042	0.223218	0.244824	0.188479	0.104339	0.348967	0.0184994	0.112714	-0.390638	0.105413	0.339495	0.220382	0.0482281	0.0550121	0.558477	-0.0522352	0.13454	0.447786	0.102659	0.154284	0.196606	-0.0678604	0.0781971	-0.295058	-0.201822
MER90	0.106991	0.0635083	-0.0709207	-0.140392	-0.0756477	0.0576709	0.0449171	0.133586	-0.0969044	-0.889792	-0.236798	0.0460871	-0.137676	0.27771	0.0171538	0.0574746	-0.0902078	-0.0474688	0.230621	-0.127692	0.247766	-0.0201012	0.237072	-0.0418036	-0.0137634	0.122846	-0.0734225	-0.0140554	-0.0185501	-0.0814185	-0.0403586	-0.080999	0.559881	-0.323635	-0.0208689	-0.0106509	-0.0778026	-0.125811	-0.0239641	-0.214595	-0.0715378	0.17856	0.0199249	-0.0236955	0.205014	-0.154021	-0.158332	0.313446	0.0337049
MER90a	0.070842	0.00650579	-0.103456	-0.233341	-0.077958	-0.0559746	-0.0473998	-0.0490948	-0.396022	0.0346962	-0.184257	-0.204246	-0.109274	-0.114972	-0.00907538	-0.0914939	-0.316791	-0.115209	-0.130647	0.0429782	0.22428	0.0147845	-0.062131	-0.0563489	0.0342778	-0.00400513	-0.0706331	0.044551	-0.157963	0.0563829	-0.0615715	0.161327	-0.479499	-0.370238	0.0988022	0.00473324	-0.101752	-0.284857	0.0955613	0.054888	0.0538996	0.0928801	-0.0508957	-0.0973665	0.0602459	-0.246091	-0.202946	-0.365084	-0.25259
MER92-int	-0.119312	-0.124135	-0.351936	-0.62109	-0.459743	-0.343542	-0.332047	-0.228165	-0.878714	-0.579634	-0.60131	-0.432579	-0.459738	-0.246507	-0.472071	-0.330014	-0.686144	-0.527502	-0.59783	-0.561745	-0.409565	-0.579058	-0.378682	-0.595424	-0.375476	-0.643988	-0.533876	-0.183094	-0.553026	-0.0617636	-0.137421	-0.103877	-0.916628	-0.771221	-0.294858	-0.338171	-0.199183	-0.307416	-0.440951	-0.193567	-0.079487	-0.566938	-0.389012	-0.190425	0.0654813	-0.225543	-0.336307	-0.606739	-0.425503
MER92B	-0.0650628	-0.132679	-0.0824042	0.506408	-0.223523	-0.0443671	-0.01839	-0.000873577	-0.115144	0.236091	0.329859	-0.17154	0.0372315	0.141219	0.534311	0.973351	1.18245	0.327358	0.075353	-0.129123	-0.00801694	0.0789725	-0.145171	0.0265787	0.356787	0.0715841	0.125511	0.0232923	-0.0117207	0.018212	0.430286	0.272306	-0.85098	0.109276	0.176656	0.156851	0.18033	0.178224	-0.0952771	0.267864	0.271535	-0.0507683	0.228223	0.0351504	0.0839512	-0.0268457	0.975778	-0.469839	-0.163209
MERV1_I-int	-0.0816288	-0.108087	0.009824	-0.159933	-0.0729802	-0.167912	-0.0484107	-0.194378	-0.421766	-0.453532	-0.18961	-0.1051	-0.200888	-0.212221	-0.00345058	-0.0776848	-0.0903927	-0.128326	-0.21467	0.0389246	0.0440417	-0.051394	-0.224683	-0.0269919	0.132386	-0.129396	0.0352032	0.0541323	-0.15384	-0.0883039	-0.0959895	-0.0942382	-0.543478	-0.224274	0.102378	0.0870819	-0.137838	-0.195151	0.0533047	-0.162177	-0.181113	0.176853	-0.19507	-0.23343	-0.0711639	-0.352082	-0.0550288	-0.40951	-0.291665
MERV1_LTR	-0.0693687	-0.114114	0.283697	0.308847	-0.146516	-0.097497	0.17697	-0.134475	-0.332169	0.0859665	0.1553	0.0222051	0.0694868	0.341066	0.400969	0.583698	0.706719	0.326587	0.0568634	0.0611108	0.0191707	0.101071	-0.054313	-0.0532224	0.68339	0.117374	0.3784	0.14455	0.0164267	0.0986885	0.354709	0.260497	-0.510133	-0.135458	0.0961336	0.0682121	0.227361	0.0924062	0.0643051	0.229309	0.154359	0.0987303	0.42739	0.641846	0.291937	0.709326	0.64362	-0.166605	-0.0406854
MERVK26-int	-0.0580932	-0.142861	-0.067274	-0.233332	-0.123247	-0.196687	-0.11088	-0.205925	-0.280863	-0.523768	-0.088485	-0.0555352	-0.169518	-0.182884	-0.130989	-0.181213	-0.192308	-0.259092	-0.323487	-0.0451558	-0.027308	-0.102339	-0.280176	-0.168052	-0.102466	-0.118612	-0.0620911	-0.0594965	-0.263481	-0.119306	-0.142811	-0.0873469	-0.462445	-0.239341	0.0630546	-0.0135221	-0.190411	-0.280717	0.0386609	-0.163526	-0.187438	0.0276279	-0.257883	-0.191814	-0.0704293	-0.210978	-0.268483	-0.490843	-0.360546
MERVL-int	-0.0884435	0.000296843	-0.122134	-0.325447	-0.17635	-0.155178	-0.0885897	-0.201321	-0.0746275	-0.642194	-0.184943	0.0668546	-0.354536	-0.139858	-0.115915	-0.235533	-0.34536	-0.158103	-0.27393	-0.0575489	0.0838032	-0.0789302	-0.156661	-0.130022	-0.134674	-0.137698	-0.0379079	0.000769758	-0.388995	-0.0289684	-0.430099	-0.471128	-0.690167	-0.382023	0.0693766	0.00299647	-0.143315	-0.499436	-0.165394	-0.234712	-0.196566	0.0315131	-0.245306	-0.135631	-0.0102603	-0.340821	-0.181539	-0.43565	-0.321223
MERVL_2A-int	0.00286411	-0.0267012	-0.118527	-0.28285	-0.158294	-0.0786765	-0.0955913	-0.0676991	-0.18373	-0.516035	-0.121647	-0.0952079	-0.152733	-0.0909373	-0.0950255	-0.195533	-0.209837	-0.170342	-0.259897	-0.0852398	0.0690667	-0.119853	-0.0892667	-0.114956	-0.0904296	0.0154627	-0.0825087	0.0331544	-0.356515	0.00986189	-0.051323	-0.05993	-0.498329	-0.307914	0.00442232	0.0248535	-0.0494868	-0.323803	-0.125652	-0.0748654	-0.0229967	-0.0429345	-0.157403	-0.0689613	-0.0179191	-0.151556	-0.11037	-0.385449	-0.30497
MLT-int	-0.0943558	-0.128745	-0.176768	-0.315006	-0.179461	-0.20914	-0.048498	-0.132742	-0.401902	-0.54616	-0.309213	-0.2639	-0.179614	-0.291457	-0.166851	-0.120474	-0.301693	-0.245368	-0.176944	-0.151952	-0.11584	-0.23691	0.0415889	-0.153937	-0.134558	-0.199693	-0.0790601	-0.0146062	-0.23265	-0.0756953	-0.107272	-0.103053	-0.199158	-0.331433	-0.051983	-0.0241461	-0.123457	-0.293126	-0.0725034	-0.120901	-0.10606	-0.123168	-0.326245	-0.12259	-0.0532133	-0.33066	-0.274874	0.00461347	-0.0782002
MLT1-int	-0.0665251	-0.147101	-0.272563	-0.388332	-0.255356	-0.170808	-0.414693	-0.245707	-0.901157	-0.292612	-0.421022	-0.441072	-0.359955	-0.196935	-0.278174	-0.397058	-0.213563	-0.239714	-0.240923	-0.344979	-0.214368	-0.348921	-0.103943	-0.333263	-0.23954	-0.29528	-0.149515	-0.117968	-0.448373	-0.10705	-0.132041	0.135533	-0.202605	-0.416579	-0.105587	-0.061117	-0.130923	-0.521881	-0.255238	-0.290762	0.0543333	-0.463279	-0.126985	-0.111472	-0.036828	-0.210922	-0.34357	-0.262868	-0.162703
MLT1A	0.0124923	0.00743671	-0.115124	-0.153188	-0.103586	-0.0117295	-0.0165671	-0.0178739	-0.432396	-0.326253	-0.263059	-0.170387	-0.0905542	0.0323905	-0.00815906	-0.0669702	-0.135581	-0.126988	-0.154072	0.0175634	0.114258	-0.045468	-0.0266225	-0.00517241	0.0324623	0.0434138	-0.0156334	0.0727881	-0.148849	0.00163585	0.0157871	-0.017486	-0.423615	-0.294475	0.0823783	0.0771426	0.0151083	-0.247536	0.0311097	-0.0613543	-0.0405234	0.1238	-0.0316211	-0.027171	-0.0269846	-0.11859	-0.110772	-0.286173	-0.148731
MLT1A0	0.00921615	-0.0346868	-0.122703	-0.257259	-0.172401	-0.0553239	-0.0992226	-0.0856024	-0.54105	-0.436552	-0.220178	-0.328608	-0.146694	-0.0982649	-0.101718	-0.173937	-0.231496	-0.138486	-0.200582	-0.0494718	0.0556171	-0.102175	-0.061641	-0.0886875	-0.058202	-0.0502156	-0.0291077	0.0186144	-0.260455	-0.0146228	-0.0525835	-0.0199872	-0.523368	-0.373951	0.0284539	0.0441798	-0.0600856	-0.277343	-0.0526996	-0.0738153	-0.0256846	0.0613343	-0.119177	-0.0536536	-0.0141617	-0.185937	-0.156385	-0.333926	-0.217818
MLT1A0-int	-0.0870686	-0.133445	-0.10759	-0.199393	-0.146382	-0.105786	0.0688795	-0.0569653	-0.331821	-0.460364	-0.602442	-0.239742	-0.173068	-0.0709595	-0.0398566	-0.179766	-0.34726	-0.176256	-0.355745	-0.119264	0.0107165	-0.121699	-0.0184483	-0.15806	0.0537815	-0.00587688	-0.0167974	0.0385862	-0.324547	-0.00210329	0.0274164	0.106573	-0.868646	-0.26234	-0.134563	0.0267266	-0.116646	-0.112668	0.0622325	-0.0101737	-0.073293	-0.132502	-0.0318755	0.0211313	-0.0477303	-0.158255	-0.214387	-0.375387	-0.268862
MLT1A1	-0.131163	-0.0274562	-0.107977	-0.213126	-0.128399	-0.0260185	-0.0823314	-0.0326819	-0.562335	-0.502489	-0.219058	-0.216963	-0.147558	-0.130929	-0.0131866	-0.0439744	-0.0800575	-0.0861268	-0.168007	0.0142523	0.0732749	-0.0337817	-0.0624101	-0.0772758	-0.000925387	0.0493045	-0.0507089	0.0319952	-0.151763	0.0249364	-0.0279941	-0.00500883	-0.352562	-0.388404	-0.0128479	0.0554672	-0.00906189	-0.269683	-0.0693529	-0.111949	-0.0482762	0.110593	-0.199779	0.00174898	-0.0250933	0.0498512	-0.0469821	-0.356826	-0.203892
MLT1A1-int	0.00493515	-0.0336885	-0.293031	-0.361968	-0.183848	0.114538	-0.304454	0.00885022	-0.963503	-0.955202	-0.331458	-0.0529611	-0.226759	-0.132507	-0.0756986	-0.275775	-0.115337	-0.274966	-0.344375	0.011211	0.0717477	-0.192105	-0.33921	-0.163425	-0.249455	0.0733254	0.047516	-0.0131719	-0.26719	0.0367027	-0.0986045	0.0452504	-0.93112	-0.507407	0.0231795	-0.0505477	-0.225723	-0.417803	-0.185561	-0.244446	-0.107499	-0.0500937	-0.222199	-0.211481	-0.0391746	-0.292128	-0.238116	-0.561905	-0.582932
MLT1B	0.00215479	0.0189541	-0.096194	-0.206809	-0.0741955	-0.0311332	-0.0159797	-0.0291303	-0.385227	-0.586742	-0.222526	-0.199893	-0.0570098	-0.0781046	-0.000373467	-0.0900161	-0.132547	-0.0512017	-0.153872	0.0412068	0.100594	-0.0525712	-0.0313753	-0.0628697	0.104386	0.00455708	-0.00915083	0.0491575	-0.157008	0.04351	-0.00868888	0.046421	-0.537724	-0.310785	0.0544105	0.0786083	-0.00338508	-0.121763	-0.00160993	-0.101832	-0.0490298	0.0938377	-0.145964	-0.00102626	0.00405613	-0.241883	-0.0540907	-0.3111	-0.193341
MLT1C	0.0475807	0.0438227	-0.00882435	-0.166434	0.00188291	0.00968349	0.0308696	-0.00578559	-0.305458	-0.423494	-0.172317	-0.140512	-0.131379	-0.113402	0.0561199	-0.0110852	-0.0377881	0.0144955	-0.023858	0.0361846	0.17874	0.0109463	0.0729269	0.0436454	0.18679	0.0807758	0.0637049	0.0947988	-0.0424583	0.0685701	-0.0195471	0.0443483	-0.237395	-0.250255	0.0609907	0.108284	0.0205305	-0.133066	0.105503	-0.105509	-0.00855177	0.208895	-0.142213	-0.0673934	0.0342084	-0.103439	-0.0327926	-0.103299	-0.0886045
MLT1D	0.00699025	-0.0111549	-0.0701928	-0.187244	-0.0726565	-0.0321478	-0.0583844	-0.0277846	-0.338147	-0.475702	-0.150272	-0.191346	-0.0784791	-0.0873471	0.00254483	-0.0296157	-0.0718328	-0.093103	-0.0823081	-0.0208998	0.0607795	-0.0704579	0.0194695	-0.0209197	0.0414202	-0.0219193	0.00789304	0.0407538	-0.137239	0.0135964	-0.0176503	0.0128672	-0.219368	-0.261903	0.00402178	0.0668641	-0.0353147	-0.0932994	0.0132736	-0.0714452	-0.0312644	0.110136	-0.178627	-0.0467599	0.00659058	-0.208521	-0.0899107	-0.133863	-0.083223
MLT1D-int	-0.021487	-0.0914886	-0.330875	-0.483148	-0.256821	-0.0470733	-0.217724	-0.119385	-0.19982	-0.794567	-0.567399	-0.198565	-0.257512	-0.145093	-0.21211	-0.318062	-0.431096	-0.29747	-0.450558	-0.207958	-0.162857	-0.22473	-0.257435	-0.325181	-0.260189	-0.311866	-0.151043	0.000371069	-0.382068	-0.0909213	-0.279169	-0.0915849	-0.269016	-0.56327	-0.212521	-0.218038	-0.306008	-0.338823	-0.131189	-0.0556061	-0.0579334	-0.332188	-0.0984869	-0.23376	0.0205447	-0.317423	-0.346902	-0.561655	-0.355371
MLT1E	-0.0274644	0.0431157	0.0183883	-0.144603	-0.112465	0.103989	0.0425391	0.163129	-0.507501	-0.867263	-0.139822	-0.149339	-0.0262399	0.00792467	0.0890332	0.0488904	0.00625686	0.0525697	-0.0174264	-0.0287052	0.0924467	0.0342097	-0.00113726	0.0104833	0.223342	-0.0616138	0.0813334	-0.0149266	-0.140492	0.0848389	0.0604848	0.195376	-0.366207	-0.253923	-0.135866	0.0224459	-0.122523	-0.0959922	0.069353	-0.0249402	-0.0146358	0.219477	-0.273561	-0.0389184	0.0563133	-0.0944528	-0.0214405	-0.0927183	-0.0382698
MLT1E1	0.0850584	0.0754563	0.0104075	-0.0747729	-0.0659464	0.0563984	0.117223	0.0573201	-0.375285	-0.116764	-0.260519	-0.0297211	-0.00494806	0.117052	0.0939874	0.0239431	0.0362866	0.02612	0.258008	-0.0404067	0.148609	0.017871	0.311984	-0.0554699	0.0530537	0.0747655	0.202207	0.173338	-0.0470405	0.0549658	0.174618	0.319438	0.678096	-0.156374	0.323032	0.178376	0.00454831	-0.283749	-0.00347505	-0.0168602	0.00720957	0.16301	-0.0780257	-0.0700416	0.0558133	-0.172849	0.0492052	0.691643	0.57273
MLT1E1A	-0.0469225	0.0109755	-0.0740786	-0.285057	-0.151655	-0.118446	-0.127072	-0.12617	-0.583355	-0.489999	-0.191498	-0.245075	-0.107436	-0.149248	-0.0404995	-0.0667618	-0.100067	-0.130984	-0.148792	-0.0951442	0.0726687	-0.0824845	-0.0557951	-0.03641	-0.101422	0.0166303	-0.00580467	0.0142355	-0.213061	0.0368181	0.0357634	-0.218604	-0.592068	-0.226605	0.0915463	0.136416	-0.138981	-0.173908	0.0772594	-0.184055	-0.08066	0.194321	-0.199413	-0.0281738	0.00569691	-0.347906	-0.125739	-0.376508	-0.241065
MLT1E2	-0.0625223	-0.0218854	-0.0718668	-0.203801	-0.0762065	-0.0499921	0.00075552	-0.0948326	-0.419923	-0.56621	-0.268661	-0.16203	-0.101135	-0.178899	0.0141286	-0.0913971	-0.108868	-0.109692	-0.15821	-0.0225605	0.0398652	-0.0591571	-0.0684278	-0.0617761	0.0681482	-0.0939889	0.0106872	0.0203469	-0.142129	-0.0238176	-0.141241	-0.00931626	-0.543365	-0.265822	0.0318456	0.0932535	-0.0964711	-0.222463	-0.00553926	-0.0738713	-0.146546	0.126577	-0.14913	-0.103063	0.0260609	-0.274151	-0.0991875	-0.271704	-0.216387
MLT1E3	-0.17317	0.0295014	-0.0396773	-0.157687	-0.0643627	-0.054935	-0.00249168	-0.0486	-0.370072	-0.490039	-0.235819	-0.234028	-0.0764432	-0.00301193	-0.0413843	0.021591	-0.101675	-0.0669532	-0.0114608	-0.0430496	0.0363725	-0.0695849	-0.00265547	0.0312843	-0.133911	0.0983225	0.0154267	0.0482987	-0.0424889	0.00968939	-0.0586695	-0.0363223	-0.397341	-0.172643	0.0234224	0.0892244	0.00431102	-0.203765	0.0177163	-0.0987193	-0.0694449	0.175785	-0.121327	-0.100235	-0.015203	-0.140283	-0.0309245	-0.127232	0.0103481
MLT1F	-0.124611	0.10429	-0.00285632	-0.00929838	0.0723789	0.0392557	0.157025	-0.0115843	-0.260936	-0.371549	-0.0596502	-0.144515	-0.00700064	-0.0762343	0.144332	0.076655	0.123165	0.122308	0.0323809	0.140847	0.275119	0.152774	0.0825565	0.215721	0.109756	0.226738	0.2176	0.194547	0.181636	0.0496706	0.0549058	0.229106	-0.337803	-0.099861	0.173213	0.169289	0.110412	-0.0952184	0.1772	-0.0990126	0.0394979	0.368522	-0.168162	-0.00851824	-0.018608	-0.215947	-0.0359629	-0.125816	-0.112817
MLT1F-int	0.00422841	-0.108773	-0.298508	-0.487058	-0.314604	-0.125393	-0.289365	-0.205737	-0.569873	-0.517751	-0.265341	-0.200306	-0.230676	-0.382392	-0.225531	-0.254412	-0.194575	-0.256043	-0.392876	-0.350788	-0.224802	-0.207141	-0.202135	-0.363142	-0.400482	-0.201155	-0.0557024	-0.358774	-0.342773	-0.0540376	-0.094027	-0.133009	-0.797111	-0.465051	0.012243	-0.0171216	-0.233987	-0.228908	-0.214217	-0.148539	-0.152204	-0.160795	-0.135017	-0.198515	-0.0796326	-0.354368	-0.191636	-0.422018	-0.32792
MLT1F1	-0.0524639	0.103071	0.106971	0.0426444	0.0508329	0.0898854	0.247214	0.0494514	-0.121905	-0.198459	0.110416	-0.0535057	0.0843085	-0.0173861	0.206486	0.12132	0.0286015	0.140592	0.097433	0.18864	0.30868	0.199252	0.112809	0.242334	0.336668	0.239827	0.2443	0.165523	0.17047	0.0499238	0.0889841	0.228895	-0.103312	-0.0382557	0.240831	0.169858	0.169288	-0.136922	0.248197	-0.0545709	0.0486707	0.414026	-0.116099	0.066933	0.0577408	-0.190754	0.020892	0.0360998	0.129913
MLT1F2	-0.0295659	0.102821	0.0228955	-0.075153	0.0794623	0.0222048	0.13851	0.0155348	-0.11871	-0.396729	-0.0299414	-0.0156854	-0.0348145	-0.141636	0.109321	0.0512592	0.0629198	0.0992696	0.0690651	0.168599	0.241016	0.10648	0.073758	0.15259	0.0853664	0.160564	0.142038	0.0609774	0.116662	0.107161	0.0809724	0.13023	-0.264314	-0.0816917	0.161829	0.188198	0.0331749	-0.102624	0.193882	-0.0926043	-0.0729307	0.358337	-0.0790536	-0.0842255	-0.0062646	-0.197991	0.0155074	-0.1575	-0.072744
MLT1G	0.0399084	0.110358	0.045492	-0.0345631	0.0554901	0.0419766	0.0776502	0.0204442	-0.29109	-0.642589	-0.0793253	-0.142802	0.0267061	-0.0190115	0.149516	0.0646046	0.184966	0.105842	0.0792723	0.224508	0.237271	0.0915691	0.0941484	0.136226	0.108768	0.251864	0.0942348	0.149939	0.103399	0.0858118	-0.0484843	0.330775	-0.484632	-0.169208	0.124942	0.230079	0.107738	-0.164879	0.0944216	-0.134327	-0.0160774	0.4462	-0.176677	0.00937545	-0.00271695	-0.224512	0.0924385	-0.219606	-0.204313
MLT1G1	-0.0344117	0.12577	0.0887833	-0.0581036	0.0839742	0.0563481	0.193657	-0.0498707	-0.338703	-0.248925	-0.212874	-0.106981	0.0965887	-0.11488	0.178821	0.0320083	0.169018	0.216595	0.0923371	0.226338	0.251574	0.195875	0.161675	0.205665	0.0836477	0.0857144	0.256618	0.177212	0.0895195	0.0350459	0.0824004	-0.0449682	-0.0752834	-0.0958557	0.23392	0.17987	0.0597729	-0.215461	0.204362	-0.0654607	0.00931396	0.387956	-0.127099	-0.05873	0.0486978	-0.259772	0.114846	0.00216208	0.048326
MLT1G3	0.0183311	0.0871893	0.0935278	-0.0558959	0.151693	0.0758375	0.222126	0.0859767	-0.130814	-0.426092	0.229266	-0.112993	0.0736273	-0.027377	0.178585	0.106188	0.117588	0.198496	0.0982844	0.175309	0.297028	0.229591	0.137701	0.240726	0.133712	0.301187	0.121783	0.15864	0.17048	0.129914	0.0809232	0.167176	-0.287617	0.0617708	0.159618	0.157706	0.118405	-0.0925639	0.233024	-0.038181	-0.00402395	0.457634	-0.120293	-0.0129054	0.0974314	-0.0254872	0.0943843	-0.11643	0.00673522
MLT1H	-0.0799644	0.0760346	0.00955642	-0.0477804	0.0324044	0.00233518	0.181085	0.0136977	-0.179946	-0.603541	-0.185257	-0.0419949	0.0620872	-0.0967477	0.196904	0.112009	0.0735153	0.112219	0.0783543	0.219973	0.292787	0.13145	0.113389	0.227895	0.334392	0.265381	0.141958	0.113593	0.101231	0.0540676	0.0820218	-0.0169663	-0.0354495	-0.0209782	0.150441	0.161964	0.0290008	-0.0574008	0.209755	0.0369318	0.0843081	0.428433	-0.155453	-0.0140304	0.0143986	-0.205131	0.0420239	-0.0348686	0.00656268
MLT1H-int	-0.0146452	-0.098217	-0.314068	-0.492993	-0.271993	-0.174284	-0.2518	-0.092806	-0.630209	-0.836472	-0.241165	-0.290813	-1.14379	-0.113912	-0.245196	-0.219724	-0.405378	-0.406555	-0.484305	-0.353459	-0.223408	-0.273268	-0.242244	-0.419788	-0.177768	-0.52849	-0.29651	-0.0343408	-0.485419	-0.0278852	0.0512374	0.12164	-0.988533	-0.661094	-0.0179876	-0.101029	-0.24578	-0.333244	-0.229494	-0.205455	-0.0276453	-0.360557	-0.313608	-0.170179	-0.0885617	-0.426679	-0.253086	-0.64623	-0.610088
MLT1H1	0.0382766	0.0201273	-0.0146386	-0.127515	0.0704366	-0.00458995	0.032459	0.00177248	-0.287579	-0.661425	-0.315708	-0.349234	-0.0945576	-0.143418	0.0885947	-0.0134754	0.0773277	0.0449755	-0.11375	0.151689	0.124538	0.0920289	-0.069498	0.0548673	0.0827274	0.101863	0.0515763	0.0929668	0.0374744	0.00747305	-0.040291	0.0889969	-0.736864	-0.280913	0.147187	0.12485	-0.0178116	-0.176021	0.0955666	-0.0781105	-0.0500479	0.284485	-0.335581	-0.0806376	-0.0631804	-0.20186	-0.0398355	-0.556553	-0.354985
MLT1H2	0.104585	0.0639822	0.101135	0.111329	0.120665	0.0168779	0.206904	0.00226818	-0.0776277	-0.0969569	0.160744	-0.0107817	0.0258837	-0.0469862	0.180215	0.136519	0.165347	0.144424	0.127003	0.299802	0.238453	0.134201	0.112921	0.307546	0.213715	0.258348	0.177408	0.218325	0.15423	0.153126	0.188752	0.103157	-0.164563	0.0795245	0.13158	0.283103	0.169329	-0.0604501	0.179675	-0.0928128	0.032371	0.458783	-0.0328545	0.0541357	0.064499	0.0520847	0.136897	-0.102737	-0.0442582
MLT1I	3.61233e-05	0.0299321	0.0696355	0.0411337	0.038644	0.0416007	0.130583	0.00817799	-0.502947	0.165013	-0.101114	-0.0673044	0.0517843	0.0542671	0.158618	0.128948	0.0507058	0.219474	0.594721	0.180569	0.229095	0.182145	0.524745	0.0885735	0.143151	0.410502	0.163743	0.0987535	0.0696943	0.162576	0.15654	0.116436	1.15243	-0.180349	0.223717	0.206769	0.147187	-0.121242	0.00319472	0.0690685	0.118578	0.295475	0.237668	0.110054	0.210969	0.0496464	0.169196	0.970577	0.610968
MLT1J	0.0559813	0.0517944	0.0764862	0.0852021	0.117898	0.0855989	0.235365	0.0506758	-0.157264	-0.463753	0.146682	0.0269236	-0.200042	0.063365	0.144722	0.129171	0.214303	0.135103	0.114126	0.125165	0.254544	0.159355	0.0864241	0.174331	0.256483	0.254749	0.236399	0.129937	0.17342	0.117879	0.135017	0.194349	-0.278073	0.011916	0.196783	0.209918	0.126855	-0.0189061	0.114299	0.147339	0.0829791	0.300707	0.978055	0.0244861	0.0827405	-0.0846762	0.123434	-0.0477089	-0.0389492
MLT1J-int	-0.0700954	-0.106139	-0.2039	-0.361566	-0.33946	-0.184791	-0.0787666	-0.217812	-0.670525	-0.335313	-0.213378	-0.467239	-0.21798	-0.1001	-0.188745	-0.187386	-0.248972	-0.227283	-0.288173	-0.206965	-0.0843407	-0.213719	-0.103181	-0.217045	0.0647708	-0.0960468	0.00147322	-0.0730036	-0.343456	-0.028594	-0.0911887	-0.177742	-0.314412	-0.482211	0.0108542	-0.00774883	-0.0745427	-0.127791	-0.0214819	-0.0966171	-0.0156156	-0.0850232	-0.150796	0.103471	0.0446554	-0.149386	-0.0774766	-0.366649	-0.329514
MLT1J1	-0.166661	0.151137	-0.0267372	0.0938874	-0.00370345	-0.00771478	-0.0894897	0.0762348	-0.522683	-0.233813	0.180607	-0.00305433	-0.00391558	0.0774519	0.122427	0.0711911	-0.0466729	0.103084	0.0885036	0.128614	0.235256	0.112475	0.072124	0.183675	0.00114818	0.230427	0.179071	0.167711	0.0700291	0.0896555	0.109747	0.120252	-0.387139	-0.252981	-0.116208	0.0284506	0.0135535	-0.261352	0.130959	0.112916	0.284699	0.250861	1.39486	0.145555	0.136648	0.147118	0.118938	-0.313491	-0.102948
MLT1J2	-0.142371	-0.064619	-0.0521665	-0.165665	-0.118599	0.0980147	0.0927246	0.09166	-0.496046	-0.419307	-0.0494449	-0.110193	-0.0849024	-0.159493	0.0436616	-0.124801	-0.123477	0.0125576	-0.105312	-0.0521507	0.186028	0.0641981	0.0469997	0.00664254	0.0337597	-0.0318288	-0.0151754	0.115011	-0.00600238	0.141084	-0.0243944	0.0599862	-0.453787	-0.273213	-0.0201249	0.0491596	-0.0080785	-0.307183	-0.00845292	-0.0359429	0.014702	0.223126	-0.0411867	-0.0669624	0.0154339	-0.249966	-0.0181967	-0.203599	-0.0981245
MLT1K	0.0760551	0.0884302	0.0409706	0.0409654	0.105359	0.0426847	0.203337	0.0263718	-0.0688033	-0.204804	0.158842	-0.0747723	-0.24434	0.0287696	0.130515	0.12997	0.159658	0.0990021	0.149604	0.146453	0.237727	0.196131	0.142031	0.208286	0.13411	0.179426	0.235619	0.187882	0.0848186	0.0953	0.113805	0.0363235	-0.315921	0.0409486	0.187492	0.0521986	0.0979509	-0.0595952	0.257987	-0.0562631	0.0987348	0.418197	-0.018756	0.0251484	0.040135	-0.140169	0.0460912	0.00195315	-0.0112838
MLT1L	0.0744345	0.0442002	-0.00541482	0.00485912	0.0370082	0.0739487	0.149741	0.0468681	0.0436369	-0.0837579	0.0894099	0.0193978	0.0598774	0.0502313	0.153155	0.100454	0.046276	0.137004	0.0259063	0.218281	0.21471	0.0589396	-0.00381825	0.0883638	0.102852	0.30203	0.289059	0.0558376	0.0568448	0.11924	0.191304	0.218846	-0.345726	-0.0339262	0.134317	0.052333	0.141319	-0.0530715	0.124932	0.029963	0.0868317	0.291301	0.0745934	0.16002	0.0747008	0.0441421	0.04395	-0.15319	-0.0619875
MLT1N2	-0.211627	0.106452	0.0689913	0.0294741	0.055293	0.0469199	0.247372	0.0405819	0.00332043	-0.263576	-0.258943	-0.17332	0.0358142	-0.276069	0.170539	0.104215	0.152198	0.315175	0.140322	0.141607	0.179523	0.134888	0.120082	0.436249	0.246424	0.254331	0.379328	0.131548	0.233253	-0.0266182	0.169353	0.34578	-0.121989	-0.0491513	-0.0346733	0.0632788	0.140869	-0.351975	0.301808	-0.0638582	0.233402	0.352221	-0.185004	0.203879	-0.0265078	-0.295055	0.112111	0.0900264	0.0355646
MLT1O	0.0223378	0.0973603	0.218637	0.108504	0.032775	0.0232236	0.0207314	0.100844	-0.542822	0.196036	0.422128	-0.196651	-0.0464458	-0.0625458	-0.0287345	0.249301	-0.0184717	0.0785184	0.165561	0.0932477	0.162211	0.202258	-0.0246793	0.000162756	-0.0103166	-0.0245811	0.298452	0.204838	0.160925	0.175499	-0.0103144	0.0802292	-0.169547	-0.0488684	0.311768	0.113481	0.129923	0.0290956	0.183067	0.25271	-0.02453	0.340566	0.00336229	0.0955641	-0.118383	0.563467	0.0791015	-0.218401	-0.350577
MLT2B1	0.0532709	0.0414896	-0.11602	-0.163057	-0.0855364	-0.04029	-0.0470338	-0.0159949	-0.324545	-0.379359	-0.168359	-0.103801	-0.0689041	-0.0313667	-0.0115344	-0.0526221	-0.0662062	-0.00746242	-0.0334694	0.0542949	0.127178	-0.09458	-0.0256462	0.00183316	-0.143242	0.0671004	-0.00263283	0.0631854	-0.116658	-0.00582126	0.012456	0.143997	-0.212239	-0.237272	0.0513812	0.0925663	-0.0402592	-0.17207	0.0171801	-0.0776012	0.0228864	0.132292	-0.175598	-0.0616621	0.0355111	-0.107716	-0.0905024	-0.181678	-0.194734
MLT2B2	-0.0622254	-0.000138635	-0.091634	-0.352318	-0.198649	-0.0421406	-0.0981149	-0.0931563	-0.5358	-0.459477	-0.326244	-0.323456	-0.129378	-0.201227	-0.096855	-0.198666	-0.24659	-0.194303	-0.114266	-0.000812996	0.0322694	-0.107233	-0.0201805	-0.0645539	-0.037695	-0.187494	-0.0463494	0.0361513	-0.174852	-0.0533435	-0.0652973	-0.0501247	-0.225165	-0.378003	0.0157873	0.0222122	-0.0780967	-0.37456	0.0172749	-0.147238	-0.0490575	-0.00718469	-0.163264	-0.144695	-0.0389815	-0.26298	-0.243499	-0.139287	-0.149382
MLT2B3	0.0372472	0.103679	-0.00849123	-0.142502	-0.0703268	0.0438651	-0.00502759	0.037884	-0.475442	-0.352736	-0.140307	-0.197069	-0.245819	-0.133059	0.0350055	-0.0518015	0.0393047	-0.034791	-0.0625079	0.0539652	0.141672	0.0677963	0.0108762	0.0742676	-0.0372311	-0.0345108	0.0471012	0.153698	-0.0821589	0.0148256	-0.0271284	0.111163	-0.351047	-0.255738	0.155588	0.143816	-0.0468597	-0.166713	0.144627	-0.0399951	-0.0441215	0.296139	-0.130517	-0.104354	0.039474	-0.22175	-0.119925	-0.132952	-0.13364
MLT2B4	0.0064027	0.0453026	-0.126251	-0.229345	-0.190308	-0.0880838	-0.0245076	-0.10044	-0.50892	-0.450501	-0.182822	-0.275025	-0.121589	-0.142203	-0.0471473	-0.114234	-0.183522	-0.121106	-0.089748	-0.0295245	0.0564739	-0.100055	-0.071837	-0.0186592	-0.0904995	-0.0492014	-0.0577034	0.0409474	-0.160791	0.00991054	-0.0567339	0.0356569	-0.594472	-0.392935	0.0622173	0.064834	-0.0215674	-0.242831	-0.00901901	-0.0941496	0.00987694	0.0799702	-0.121634	0.0674746	-0.00743246	-0.185907	-0.176313	-0.312992	-0.231031
MLT2B5	0.0120961	0.122862	-0.132642	-0.112197	-0.0218718	0.0583539	0.145846	0.0877769	-0.5237	-0.836248	-0.247637	-0.474198	-0.132977	0.0740927	0.0747164	0.0496135	0.0719837	0.0850437	0.174625	0.0411252	0.252232	0.170807	0.241953	0.165235	0.257602	-0.00199843	0.0547092	0.111121	0.170709	0.107642	0.127952	0.186126	-0.021117	-0.36509	0.137613	0.0337563	0.0573108	-0.147329	0.0230129	0.0244369	-0.072741	0.30883	-0.0528166	-0.0198019	0.0288629	-0.178966	-0.113643	0.191061	0.0967133
MLT2C1	0.0358384	-0.0543405	-0.120379	-0.15077	-0.164422	-0.126644	-0.0712289	-0.0086633	-0.518875	-0.831553	-0.122143	-0.415999	-0.0758612	-0.0885213	-0.0423351	-0.0696139	-0.0937543	-0.0677046	-0.245704	-0.122121	-0.00834519	-0.127112	-0.0606378	-0.081339	-0.135638	-0.0839149	-0.0517139	0.0533552	-0.161302	0.000711573	0.0417702	0.0679697	-0.611151	-0.315923	-0.171775	0.0215741	0.0476635	-0.101857	-0.131921	-0.0141413	0.0477421	-0.0595904	-0.126759	-0.0101547	-0.0188396	-0.145985	-0.0534739	-0.355964	-0.29767
MLT2C2	0.14532	0.00154682	-0.0588676	-0.30291	-0.232995	0.0293587	-0.184469	-0.0774778	-0.427905	-0.767706	-0.27027	-0.285618	-0.175816	0.169547	-0.0775777	-0.208665	-0.138036	-0.12192	-0.362803	-0.0616067	0.0678336	-0.0931793	-0.216155	-0.25606	0.0347397	-0.187881	-0.112603	-0.328629	-0.374434	-0.0100745	-0.227121	-0.173882	-0.930287	-0.453881	0.0675443	0.128547	-0.107765	-0.138509	-0.0295437	0.0748327	-0.0515155	-0.0645277	-0.155994	0.0307512	0.052353	-0.154155	-0.0898807	-0.606141	-0.436167
MLT2D	0.00219715	-0.0136561	-0.162959	-0.214066	-0.188735	-0.0583104	-0.113453	-0.0872162	-0.549672	-0.697924	-0.225866	-0.419184	-0.202661	-0.0398441	-0.0513418	-0.0789635	-0.268697	-0.16048	-0.254025	-0.0224323	0.0239374	-0.0623919	-0.0799187	-0.163708	-0.201802	-0.131063	-0.110579	-0.0365187	-0.245036	-0.0245957	-0.0639602	-0.00561108	-0.534987	-0.456035	0.0608911	0.0348119	-0.0461194	-0.225698	0.0401516	-0.101359	-0.0336765	-0.0347037	-0.142902	0.0946956	0.000655553	-0.220313	-0.151289	-0.36009	-0.149707
MLT2F	-0.0552028	0.091172	0.116806	-0.08599	0.0697243	-0.037901	0.0569357	0.0109806	-0.573817	-0.363451	-0.011621	-0.143999	-0.0449942	-0.110367	0.161583	-0.0667042	0.034361	0.182308	0.132804	0.0932909	0.253667	0.0648883	0.172002	0.0916992	-0.0589591	0.303773	0.0140428	0.127241	0.0376052	0.12953	0.0618899	-0.0479916	-0.127044	-0.13071	0.0383624	0.0307787	0.0703207	-0.0625927	0.149907	-0.109553	-0.112271	0.302184	-0.0508125	0.0928815	-0.0325781	-0.219517	0.036531	-0.06943	-0.00702362
MLTR11A	-0.0761591	0.0746973	0.0435754	0.0144495	0.10356	0.0523266	0.176121	0.00196562	-0.0192713	-0.341518	0.0416919	0.125593	-0.129998	0.0364231	0.138965	0.0927638	0.0639379	0.130293	0.0598759	0.2035	0.342131	0.201647	0.122431	0.263208	0.0559238	0.318685	0.184301	0.168335	0.132538	0.0637954	0.127698	0.147103	-0.319251	0.0256714	0.203986	0.233517	0.0478863	-0.093112	0.209685	-0.0485143	0.0217723	0.444097	-0.112019	-0.0222695	0.053364	-0.173696	0.0527515	-0.239074	-0.16427
MLTR11B	0.0436715	0.143343	0.12404	0.0795017	0.166278	0.0694135	0.171293	0.0684411	0.0322077	-0.315443	-0.0612268	0.118308	-0.0845838	0.00812289	0.242606	0.145961	0.231832	0.25886	0.140836	0.265281	0.355956	0.238407	0.196916	0.382767	0.21545	0.333081	0.241731	0.215493	0.273671	0.132078	0.105818	0.168546	-0.0971265	0.12367	0.309795	0.271339	0.124996	-0.0821355	0.240121	-0.0269227	0.0201499	0.547649	-0.205997	0.00341929	0.0466894	-0.170472	0.125793	-0.034558	-0.0526477
MLTR12	0.11184	-0.0176466	-0.182547	-0.307401	-0.298888	-0.141265	-0.119419	-0.175337	-0.404234	-0.39264	-0.315039	-0.0390738	-0.265671	-0.142559	-0.199378	-0.226948	-0.285409	-0.20753	-0.354977	-0.211199	-0.141209	-0.290242	-0.25039	-0.243857	-0.120345	-0.0966347	-0.121732	-0.108375	-0.423768	-0.0389288	0.0236305	-0.0141455	-0.679972	-0.419937	-0.251856	-0.118558	-0.132311	-0.235711	-0.217257	0.0225175	0.0167908	-0.266822	0.0316558	0.138893	0.0434335	-0.0924297	-0.0866753	-0.628466	-0.353342
MLTR13	0.130044	0.101673	-0.150948	0.0829007	-0.0249542	-0.135857	-0.0673745	-0.0628939	0.0530637	-0.522759	-0.0486704	0.00501982	-0.708277	0.101521	0.0632927	0.0699401	-0.181621	-0.144373	-0.366599	-0.178685	-0.00476655	-0.11587	-0.132183	-0.293051	0.430505	-0.125421	-0.247826	-0.0119691	-0.358172	0.00183857	0.0618354	0.045591	-0.51442	-0.146905	-0.00482458	-0.0236132	-0.0267954	-0.40931	0.0369115	0.0737462	0.183757	-0.142183	0.0475653	-0.074601	-0.0556807	-0.0287681	-0.0711443	-0.505989	-0.433794
MLTR14	-0.0175317	-0.000222828	0.0223444	0.189342	0.0403499	0.040172	0.189989	0.0568656	-0.12407	-0.138638	0.0248993	0.0712851	0.0656867	0.281707	0.274294	0.327309	0.433218	0.216004	0.131479	0.161289	0.162234	0.124449	0.0515552	0.1662	0.571644	0.171962	0.199358	0.179154	0.222546	0.111283	0.329465	0.260279	-0.284613	0.0266428	0.188459	0.169273	0.206277	0.0683798	0.175774	0.0777402	0.120088	0.309224	0.0304415	0.151081	0.104869	0.182705	0.433082	-0.1061	-0.0616149
MLTR18A_MM	0.473848	0.235315	0.184433	0.0311946	0.207287	0.386695	0.212881	0.336461	0.0102909	-0.0297288	0.152481	0.110561	0.200669	0.256009	0.232918	0.220588	0.0629379	0.307202	0.127711	0.229747	0.352891	0.23017	0.310248	0.315645	0.475926	0.253484	0.202428	0.327327	0.142215	0.23057	0.404449	0.327902	-0.0195926	-0.0245947	0.324332	0.166023	0.450159	0.215343	0.212121	0.325808	0.433235	0.356382	0.418266	0.448238	0.482869	0.475488	0.314631	0.00416605	0.0724882
MLTR18B_MM	0.101903	-0.0257291	0.0130866	0.238427	-0.0414365	-0.0134388	0.0877537	0.027433	-0.152343	-0.173306	-0.0159162	-0.0181337	-0.00558909	0.430251	0.362783	0.37894	0.784913	0.164351	-0.0594695	-0.0180751	0.0146396	0.0369009	0.0194363	-0.0713227	0.7252	0.128633	0.0495969	0.163335	-0.0416612	0.139534	0.489488	0.474235	-0.598506	-0.13292	0.342608	0.171853	0.240092	0.039203	0.0609582	0.152696	0.151235	0.0325944	0.0481083	0.127425	0.142017	0.474458	0.637009	-0.302238	-0.196141
MLTR18C_MM	0.0867807	0.0155471	-0.133597	-0.175046	-0.13132	-0.0473836	-0.0135558	-0.0970894	-0.257613	-0.614407	-0.14482	-0.00767267	-0.119039	0.0210952	-0.0862887	-0.137565	-0.16718	-0.113285	-0.254134	-0.114115	0.0506304	-0.0739629	-0.0595516	-0.130145	-0.0635386	0.0288683	-0.0387943	-0.0244386	-0.191206	-0.0386282	-0.0604798	-0.0380667	-0.370817	-0.339587	-0.092202	-0.00424741	-0.0467202	-0.188156	-0.0728214	-0.0927405	0.0338968	-0.10044	-0.0125175	-0.00222137	0.0153699	-0.15876	-0.0270203	-0.378869	-0.278263
MLTR18D_MM	0.0410346	-0.0897282	-0.0661363	-0.176395	-0.164216	-0.0816758	0.00613626	-0.0826519	-0.299129	-0.383174	-0.146075	-0.193291	-0.175005	0.118632	-0.0381213	-0.115321	-0.131088	-0.122877	-0.0849239	-0.0403292	0.0115677	-0.0884414	0.0318935	-0.0485731	0.17684	-0.0451368	-0.0197905	0.0341353	-0.206765	-0.0298459	0.062081	-0.0147554	-0.170906	-0.245977	0.0945594	-0.00709764	-0.0265107	-0.294326	-0.0102463	-0.0312066	0.0581058	0.0204849	-0.102141	0.00355022	0.0691658	-0.0897939	-0.0749263	-0.050561	-0.104048
MLTR18_MM	0.134984	0.101283	-0.0210245	-0.093305	-0.0137971	0.0429376	0.118061	0.0613564	-0.193063	-0.389338	-0.140101	0.070012	-0.00676834	0.0803915	0.111892	0.0418591	-0.0765863	0.062206	-0.0914288	0.145448	0.117554	0.105274	0.00323657	0.0692403	0.141623	0.148184	0.111838	0.156626	-0.155256	0.0455011	0.130185	0.0739268	-0.267524	-0.110906	0.0471177	0.116181	0.0246277	-0.117056	0.0851933	0.0341136	0.0445376	0.121787	-0.0111926	0.0475372	0.0722709	0.0325317	0.0976219	-0.317538	-0.176403
MLTR25A	0.0700532	-0.0589119	0.00386778	0.412942	-0.186707	-0.154547	0.0724422	-0.0910555	-0.0677952	0.0851867	0.00123009	0.0286841	0.0522096	0.708767	0.503307	0.632343	0.81847	0.327284	-0.0119796	-0.0638988	-0.107525	-0.0500073	-0.106633	-0.171776	0.633683	-0.030066	0.0604583	0.0686786	-0.100686	0.141133	0.656663	0.507928	-0.492834	-0.129414	0.162277	0.16387	0.387099	0.342138	0.0485167	0.180567	0.267787	-0.17105	0.163426	0.776387	0.18378	0.760875	0.703708	-0.32336	-0.0984103
MLTR25C	-0.0454882	0.0252354	-0.193271	-0.399501	-0.227254	-0.129281	-0.250116	-0.0323148	-0.758697	-0.533135	-0.252048	-0.4198	-0.221415	-0.277511	-0.1092	-0.264467	-0.34205	-0.351054	-0.398709	-0.197258	-0.0845127	-0.228602	-0.232651	-0.251362	-0.35472	-0.303827	-0.245297	-0.107523	-0.361579	-0.0649531	-0.132661	-0.00849239	-0.693632	-0.478156	-0.162617	-0.173576	-0.222811	-0.328613	-0.280882	-0.107524	-0.080172	-0.302959	-0.201645	0.00529934	-0.0833208	-0.183006	-0.26453	-0.538503	-0.286595
MLTR31A_MM	-0.0623731	0.0121129	-0.132409	-0.18833	-0.00415362	-0.127272	-0.0365109	-0.149962	-0.268295	0.147324	0.0179341	-0.175342	-0.132131	-0.131914	-0.107631	-0.115333	-0.239602	-0.210031	-0.239237	0.0412724	-0.122814	-0.198111	-0.179195	-0.161069	-0.2193	-0.243302	-0.107891	-0.0657002	-0.28891	-0.110913	-0.182908	-0.0678899	-0.414637	-0.0789968	-0.0015892	-0.00238133	-0.132487	-0.137013	0.0635561	-0.0308098	0.0200502	-0.196611	0.0313273	-0.0728549	0.0152911	-0.239716	-0.171148	-0.327597	-0.285529
MLTR31C_MM	-0.00749027	0.0104007	0.0204642	0.113567	0.230209	-0.0260181	0.205818	-0.116046	-0.0833984	0.768038	0.497896	-0.0399656	0.090677	0.0807619	-0.0370705	0.10639	0.0210436	0.0547909	-0.0830044	0.0495135	0.134319	0.0402061	-0.054687	0.0613754	-0.135938	0.0228533	0.071239	0.12015	-0.0624232	0.199424	-0.0293009	-0.194447	-0.362423	0.428114	0.0483253	-0.0179751	0.0115926	0.128402	0.247567	0.128999	0.0576694	0.0960955	-0.0149291	0.0360783	0.135024	0.0372628	0.176547	-0.222322	-0.152596
MLTR31D_MM	-0.142033	0.0447273	-0.220161	-0.171751	-0.272334	-0.214048	-0.0766858	-0.222008	-0.319196	-0.0809062	-0.304531	-0.18231	-0.102099	-0.0240959	-0.0928137	-0.182237	-0.238301	-0.226098	-0.288187	-0.00531208	-0.128408	-0.200901	-0.126324	-0.249649	0.00893498	-0.297919	-0.141318	-0.0813675	-0.385543	-0.0872099	0.0100918	-0.217902	-0.341832	-0.201457	-0.0477736	-0.0304429	-0.10658	-0.143849	-0.0176882	-0.176092	-0.00379192	-0.354261	-0.155773	-0.0187676	0.0188772	-0.201218	-0.137973	-0.314127	-0.152614
MLTR31E_MM	-0.20328	0.0947584	-0.0696613	-0.0265368	0.039645	-0.179861	0.0110291	-0.149517	-0.159337	0.790666	0.383361	0.100381	-0.0477671	-0.0553509	-0.0966643	0.0379074	-0.180625	-0.0260537	-0.200852	0.0813443	-0.00374365	-0.135509	-0.181835	-0.166296	-0.194527	-0.187228	-0.0119182	-0.0667375	-0.29434	-0.0193204	-0.267228	-0.302444	-0.659633	0.226327	-0.197462	-0.00991578	-0.0623653	-0.335904	-0.00585998	0.0661813	-0.111824	-0.0712655	0.0641966	-0.104042	-0.0441828	0.0721241	0.0476778	-0.411316	-0.367151
MLTR31FA_MM	-0.158472	0.0763757	-0.0906834	-0.159642	-0.0645157	-0.254851	-0.037338	-0.272223	-0.368935	0.136042	0.0133438	-0.089106	-0.0645068	-0.0685569	-0.0835011	-0.0675581	-0.167067	-0.162046	-0.274877	0.0392947	-0.0637279	-0.254536	-0.213722	-0.193945	-0.140377	-0.303143	-0.0633342	-0.106957	-0.359861	-0.0339408	-0.136464	-0.214644	-0.628469	-0.0377659	-0.189843	0.00258488	-0.1625	-0.0984779	0.0404156	-0.00431283	-0.0310726	-0.145075	-0.00806546	0.0230448	0.0282326	-0.131217	-0.122761	-0.378581	-0.257843
MLTR31F_MM	-0.108202	0.120327	-0.076149	0.00245865	0.105718	-0.139235	0.056468	-0.159557	-0.188005	0.641743	0.291634	0.0045227	-0.0165992	-0.0473109	-0.0156911	-0.00715619	0.00753785	-0.0341332	-0.123298	0.123988	0.0559793	-0.0672464	-0.107442	-0.101137	-0.149633	-0.120576	0.0236771	-0.0354859	-0.158228	0.0319057	-0.0146836	-0.0302346	-0.45574	0.21353	0.0614342	0.0617323	-0.0355744	-0.0701141	0.0993519	0.130964	0.105591	-0.0152689	-0.018504	0.353596	0.0985938	-0.0179924	0.104561	-0.165102	-0.10134
MLTR32C_MM	0.467697	0.0860349	0.0595955	0.182498	-0.121789	-0.092897	0.15615	0.0616398	0.055683	-0.104954	-0.00487002	0.0886559	-0.00430263	0.46213	0.312865	0.256172	0.480175	0.202248	-0.0584194	-0.15858	0.210085	0.0612964	0.04538	0.0444988	1.87913	0.266293	0.06178	-0.433729	0.0838401	0.208101	0.412602	0.409245	-0.427738	-0.115935	0.178103	0.457725	0.151231	0.300703	0.0452776	0.266057	0.326921	0.121108	0.510856	0.420632	0.457357	0.621436	0.66916	-0.566452	-0.127675
MLTR73	0.0725686	0.0664428	-0.00108427	-0.0952525	0.0943512	0.0819691	0.0532003	0.0151161	-0.415511	-0.204764	-0.325963	-0.123362	-0.0225292	-0.249699	0.136434	0.0790849	0.0350047	0.142811	-0.0753711	0.137792	0.229172	0.0508287	-0.0358922	0.164939	0.501813	0.22698	0.221942	0.223535	0.0946596	0.0631352	0.0262176	0.100909	-0.414952	-0.250283	0.0952673	0.151729	0.0363936	-0.0690577	0.129728	-0.0523672	-0.00380595	0.321561	0.0191896	0.201954	0.0933008	0.156289	0.0515496	-0.148804	-0.0739946
MMAR1	0.0536465	0.149734	-0.0485948	-0.0838892	-0.079632	-0.148098	0.14991	-0.0108454	0.426295	-0.0592759	0.00631882	0.077361	-0.24994	0.0884904	0.0421519	0.0699706	-0.0501587	-0.0700201	-0.0991883	-0.0700709	0.0127434	-0.100506	-0.038205	-0.168349	-0.0486006	-0.187802	0.0371026	0.0432767	-0.130452	0.0832672	0.0544596	0.214537	-0.373459	-0.0601558	-0.0569758	0.0305305	0.18645	-0.052577	-0.0382525	0.218105	0.063638	0.0176597	-0.168298	0.201446	0.0959867	0.12348	-0.0522653	-0.251975	-0.257095
MMERGLN-int	-0.0622925	-0.271064	0.135192	-0.283177	-0.105722	-0.509062	-0.519038	-0.499612	-0.386749	-0.602059	-0.376181	-0.141546	-0.232083	-0.400661	-0.166445	-0.312191	-0.330118	-0.256747	-0.292112	-0.0713298	-0.272044	-0.342985	-0.369249	-0.210843	-0.54887	-0.374346	0.0710263	-0.369748	-0.218327	-0.221363	-0.545729	-0.556239	-0.432064	-0.455233	-0.133264	-0.129453	-0.242984	-0.110046	-0.078324	-0.384172	-0.294537	0.0328869	-0.265532	-0.350966	-0.196235	-0.412714	-0.262136	-0.434909	-0.409928
MMERGLN_LTR	0.526757	-0.0501872	1.47914	1.3405	0.407094	-0.0269601	0.756502	-0.0211837	0.894394	1.59116	1.82697	1.29561	0.817001	0.653725	0.890682	1.40177	1.57893	1.0061	0.574282	0.385661	0.0109247	0.493188	0.0831758	0.370929	0.555734	0.0885656	1.4574	0.278556	1.02764	0.631641	0.412745	0.728976	0.448098	1.29529	0.365605	0.32528	0.65648	2.97038	0.525022	0.933382	0.654718	0.676933	1.12519	0.576936	0.773322	0.811203	1.91355	0.164996	0.319822
MMERVK10C-int	0.218388	0.0130104	1.36332	0.148651	0.059903	-0.194417	0.0298268	-0.178273	-0.137934	-0.271677	-0.18147	-0.0959642	0.00569691	-0.0351903	-0.0115986	-0.106534	-0.0161749	0.0613024	-0.0630528	0.0766185	0.090963	0.0585898	-0.150538	0.0107226	-0.192357	-0.154189	1.18966	0.010056	0.101328	0.161809	-0.379076	-0.131939	-0.447824	-0.284865	0.0595175	0.102222	0.0434485	-0.0123555	0.0626013	0.041368	0.00350849	0.0307543	0.37496	0.107974	0.20667	0.0799936	-0.0197116	-0.281506	-0.156036
MMERVK10D3_I-int	-0.0275917	0.00967467	1.44787	0.117545	0.117774	-0.177723	0.0554775	-0.169787	-0.272137	-0.272016	-0.0998333	-0.0159271	-0.089667	-0.105803	0.131533	-0.0945126	0.0284031	0.168459	-0.0507976	0.146756	0.216721	0.170428	-0.0903836	0.160815	-0.0787838	-0.0035102	1.64141	0.0366225	0.19394	0.203092	-0.389817	-0.374042	-0.401686	-0.207736	-0.000848122	0.0797532	-0.0286811	-0.235259	0.166415	-0.13123	-0.139323	0.332204	0.190843	-0.149997	0.0834015	-0.0841527	-0.049892	-0.298143	-0.154983
MMERVK10D3_LTR	0.175861	0.294464	0.939324	0.280085	0.306926	0.0104261	0.344022	0.0774965	0.125531	-0.352392	0.116645	0.267738	0.111293	-0.151263	0.445372	0.215562	0.417664	0.440229	0.452466	0.534862	0.581451	0.51916	0.258878	0.402529	0.0693754	0.393259	1.06666	0.261358	0.256388	0.375663	-0.0658301	-0.107832	0.142445	0.214241	0.375225	0.295843	0.129672	-0.329747	0.372769	-0.139343	-0.233534	0.814539	0.0376547	-0.0744154	0.0795101	0.0361476	0.198552	0.38115	0.30196
MMERVK9C_I-int	0.0615735	-0.270918	0.560804	0.261609	-0.220026	-0.470016	-0.203434	-0.401493	-0.35285	-0.0547014	-0.176529	-0.278358	-0.267548	0.797902	0.4557	0.185047	0.504437	0.152663	-0.206777	-0.303398	-0.562461	-0.358051	-0.307571	-0.449684	0.410793	-0.23515	0.213386	-0.284565	-0.146435	0.0747457	0.140942	0.178228	-0.583464	-0.270514	0.0458254	-0.104262	0.174226	0.00245153	-0.307178	0.0947892	0.150785	-0.468018	0.239608	0.507422	0.164935	0.399419	0.840351	-0.386888	-0.159735
MMERVK9E_I-int	0.190159	-0.110966	0.671499	0.213681	-0.116128	-0.177851	-0.0132257	-0.149999	-0.157416	-0.179845	-0.191604	-0.0500192	-0.208681	0.44146	0.31319	0.108649	0.293427	0.148981	-0.102429	-0.142122	-0.0908634	-0.0958952	-0.133242	-0.272498	0.455017	-0.107408	0.427126	0.0406322	-0.186055	0.189151	0.150904	0.232453	-0.689656	-0.35299	0.0596432	0.0291195	0.271565	0.037629	-0.121361	0.226409	0.222923	-0.214209	0.207038	0.326546	0.294347	0.315038	0.492673	-0.318388	-0.135254
MMETn-int	0.22194	-0.106465	0.976409	0.287799	0.142501	-0.0639939	0.180418	0.212556	0.403772	0.397951	0.358896	0.239749	0.0661231	0.589904	0.186003	0.215066	0.298005	0.205214	-0.095912	0.161402	-0.146554	0.00372542	-0.197287	-0.0975818	0.0490329	0.151492	0.715076	0.0826856	0.111274	0.139871	0.0411323	-0.0673048	-0.518001	0.400242	0.702002	0.195093	0.304786	0.614083	0.0237572	0.280916	0.186029	-0.07869	0.509725	0.389853	0.419958	0.552364	0.959631	-0.37242	-0.137257
MMVL30-int	0.000206903	0.0086688	0.287828	0.161587	0.195418	-0.204449	0.10859	-0.197258	0.0149048	-0.125051	-0.0206457	0.0327	0.0767692	-0.142452	0.0426523	0.0498082	0.20933	0.152289	0.20018	0.141548	-0.0186649	-0.0294932	-0.11614	0.061438	-0.0179015	-0.168325	0.332908	0.0474277	0.0603483	0.0975311	-0.137966	-0.00742715	-0.119134	-0.12723	0.0887539	0.0642455	0.0371373	-0.00399877	0.0455906	-0.00405235	-0.0398919	0.114259	-0.00926561	-0.179052	-0.0580246	-0.0309215	0.00755162	-0.0276554	-0.0652161
MRLTR33	0.213951	-0.0275028	0.0437163	-0.0638957	-0.0161097	0.0330628	0.183077	0.0575989	0.278819	-0.168551	0.0343883	0.0481367	0.0985564	0.0809976	0.0871804	0.0203222	0.0364073	0.157732	-0.0988235	-0.0344437	0.227525	0.160122	-0.0468373	0.0193522	0.15499	0.0395958	0.208774	0.179978	0.0326422	0.124386	0.104754	0.0572479	-0.581148	-0.088885	0.0515275	0.17952	0.121906	0.122759	0.136613	0.0500255	0.0742188	0.277777	-0.022712	0.133152	0.233246	0.024591	0.0312242	-0.334825	-0.261677
MT-int	-0.23472	0.0530394	-0.0158224	-0.189321	0.0467717	-0.172024	0.0568647	-0.183692	0.122307	-0.457102	0.0662037	0.13811	-0.527265	-0.34943	0.0679423	-0.100097	-0.148221	-0.00299828	-0.0543281	0.173966	0.026251	0.129478	-0.0683192	0.126313	-0.233594	-0.197142	0.13372	0.140546	0.493673	-0.0184881	-0.384249	-0.508685	-0.542686	0.0375739	0.14222	0.146809	-0.0314422	-0.237307	0.0878256	-0.186915	-0.187066	0.214989	-0.385687	-0.25584	-0.113598	-0.25946	-0.199886	-0.219391	-0.190277
MT2A	-0.0833998	0.0204571	-0.0605711	-0.115004	-0.0743462	-0.0629508	-0.00701341	-0.0466235	-0.23256	-0.468332	-0.192304	-0.0920832	-0.0855991	-0.0860646	-0.0237042	-0.0629683	-0.0451024	-0.0529622	-0.0343861	0.0670015	0.079283	-0.0327917	0.00356449	0.0564855	-0.10099	-0.0126394	0.0596341	0.0496099	-0.0726968	-0.0306853	-0.0606533	-0.0282779	-0.263933	-0.207927	0.0778438	0.0874984	-0.0116245	-0.218276	0.037408	-0.0771176	-0.0414301	0.214107	-0.166319	-0.0756132	-0.0166585	-0.182841	-0.124487	-0.163104	-0.122537
MT2B	-0.0549395	0.0643423	0.033468	0.0225556	0.044805	0.019108	0.156801	0.0580212	-0.0932654	-0.18078	-0.00458384	0.0543024	-0.00272456	0.0743845	0.0766836	0.0618184	0.0107422	0.155636	-0.00138442	0.0998836	0.32458	0.146117	0.0892527	0.15899	0.203875	0.266155	0.163458	0.183765	0.0713554	0.117573	0.105231	0.0485088	-0.452853	-0.130114	0.176839	0.154744	0.104613	-0.11443	0.0371879	-0.0375601	-0.000815411	0.41756	-0.104199	-0.0753559	0.109476	-0.160911	0.0279924	-0.206603	-0.161236
MT2B1	-0.126233	-0.0982167	-0.189428	-0.295734	-0.19812	-0.158256	-0.120457	-0.161735	-0.314261	-0.587385	-0.2838	-0.193622	-0.19665	-0.150099	-0.147156	-0.195767	-0.289594	-0.169855	-0.282445	-0.153349	-0.0501354	-0.232552	-0.156185	-0.188605	-0.202284	-0.0929007	-0.110739	-0.0689532	-0.296065	-0.0760541	-0.123836	-0.128065	-0.598345	-0.384244	-0.0412388	-0.0617292	-0.0694184	-0.281411	-0.199384	-0.118648	-0.0577379	-0.0911448	-0.181693	-0.0970781	-0.0615238	-0.241137	-0.166614	-0.453387	-0.316805
MT2B2	-0.0410013	0.00868798	0.0266559	0.0858854	0.0423705	-0.0536212	0.207541	-0.0509533	0.0700596	-0.335488	0.00253945	0.12743	-0.0933272	-0.05375	0.154918	0.195094	0.19252	0.255958	0.0706466	0.10421	0.351704	0.147355	0.0546025	0.206961	0.406131	0.353282	0.198112	0.180037	0.0818796	0.126842	0.0388313	0.0768531	-0.429851	-0.0387246	0.167658	0.217536	0.137845	-0.125671	0.0536975	0.0326984	0.0345072	0.409784	0.00992704	-0.0736853	0.104856	-0.0788256	0.170086	-0.261789	-0.191435
MT2C_Mm	-0.118867	0.0372897	-0.00156654	-0.0807957	-0.0238679	-0.0492622	0.00271054	-0.0515882	0.0396091	-0.460444	-0.0347364	0.117013	-0.227257	-0.0547409	0.0157445	0.0586512	-0.0632553	0.104855	-0.0846235	0.0667623	0.245731	0.0808462	0.0235544	0.034338	0.0877404	0.129232	0.179153	0.127205	-0.101118	0.0795873	-0.138488	-0.113909	-0.655263	-0.165979	0.164465	0.207721	0.0642534	-0.346415	-0.0229721	-0.106369	-0.0495624	0.323159	-0.1102	-0.126304	0.0391441	-0.21137	0.0338979	-0.350137	-0.246665
MT2_Mm	-0.314362	-0.0185289	-0.0402861	-0.0905436	0.00778101	-0.0912858	0.0519872	-0.132684	0.0126386	-0.529501	-0.0373093	0.167469	-0.107084	-0.139322	0.10978	0.513641	-0.0962582	0.127077	-0.0262764	0.0619691	0.299629	0.0717381	0.00744491	0.0457631	0.391692	0.086226	0.144015	0.105902	-0.129947	0.0440308	-0.383282	-0.248149	-0.679004	-0.0582994	0.140013	0.235482	0.0610846	-0.514799	-0.0414694	-0.123309	-0.11499	0.328697	0.0421191	-0.0449345	0.106445	-0.221282	-0.017034	-0.340398	-0.250641
MTA_Mm	-0.0467444	0.182316	0.122936	-0.00235661	0.0809913	-0.0405982	0.165233	-0.00278165	0.211392	-0.441013	0.0307442	0.158326	-0.0147927	-0.0645687	0.176449	-0.0476084	0.0612481	0.167068	0.0740483	0.289421	0.351572	0.2283	0.0575406	0.330038	-0.0295477	0.243121	0.31144	0.17107	0.178396	0.058453	-0.346857	-0.194257	-0.374488	0.0626592	0.264428	0.247823	0.0715508	-0.361823	0.1061	-0.185084	-0.148519	0.560087	-0.148254	-0.138508	-0.0229217	-0.28449	-0.0513722	-0.196938	-0.182146
MTA_Mm-int	-0.239293	0.197356	-0.00527981	-0.181211	0.0338369	-0.165988	0.0550697	-0.144181	0.237773	-0.543212	-0.00110825	0.124601	-0.125999	-0.203139	0.104261	-0.216631	-0.145944	0.00358064	-0.119625	0.273135	0.200253	0.110341	-0.0641467	0.167165	-0.174226	0.0327985	0.109661	-0.00654785	-0.12444	-0.00970447	-0.546411	-0.508745	-0.414131	-0.0894256	0.124205	0.177686	-0.124221	-0.542208	0.0335525	-0.289293	-0.262293	0.288006	-0.251361	-0.241187	-0.0978637	-0.383331	-0.18882	-0.238154	-0.203909
MTB	-0.0223395	0.156571	0.160064	0.0744007	0.108232	0.0386464	0.233212	0.05903	0.235974	-0.37151	0.0907875	0.197678	-0.0477396	-0.0362312	0.20926	0.0437478	0.147537	0.21796	0.120268	0.308113	0.366001	0.249675	0.0901391	0.327783	0.0344598	0.303722	0.359461	0.18937	0.190623	0.0799766	-0.166085	-0.0349333	-0.282375	0.129826	0.291427	0.248127	0.111118	-0.239496	0.142097	-0.123883	-0.0782128	0.580887	-0.0770086	-0.113707	0.00598977	-0.250022	0.047536	-0.152729	-0.127976
MTB-int	-0.310658	0.146545	-0.0633428	-0.120989	-0.0164449	-0.118893	-0.00226642	-0.0881273	0.123268	-0.295434	-0.08863	0.0755727	-0.144262	-0.0625447	0.0161191	-0.141837	-0.140546	-0.0483917	-0.208853	0.144382	0.0932631	0.0567175	-0.105025	0.0300172	-0.286572	3.94375e-05	0.140835	0.0377864	-0.221181	-0.0526319	-0.368078	-0.203385	-0.511107	-0.174205	0.138342	0.113798	-0.129019	-0.387189	-0.0124283	-0.300014	-0.202947	0.17101	-0.250294	-0.222667	-0.0702844	-0.34734	-0.155613	-0.456467	-0.362537
MTB_Mm	0.00155889	0.157727	0.209515	0.159292	0.118132	0.0220069	0.240469	0.0204132	0.25146	-0.264979	0.0603329	0.212919	0.0801911	0.0194561	0.230974	0.139224	0.194311	0.263764	0.183691	0.283633	0.310672	0.194465	0.118429	0.361124	0.11056	0.262212	0.438577	0.19889	0.248995	0.118006	0.00925672	0.111719	-0.221438	0.223362	0.236532	0.275973	0.134581	-0.146336	0.185104	-0.0112979	0.00200474	0.53526	-0.054548	-0.0437763	0.00687608	-0.133439	0.122173	-0.053787	-0.0699669
MTB_Mm-int	-0.112641	0.0179329	0.00183151	-0.102535	-0.0556076	-0.122902	-0.0380911	-0.151815	-0.0613392	-0.498878	-0.0856297	-0.115929	-0.0966797	0.0434848	0.00151576	-0.0596754	-0.106267	-0.09928	-0.263429	0.0713029	0.0220957	-0.0871564	-0.143778	0.0285315	-0.15721	0.0143625	0.116919	0.0374169	-0.193887	-0.0170874	-0.203606	-0.156948	-0.503546	-0.208141	0.0457856	0.101063	-0.0881542	-0.352522	0.058624	-0.152103	-0.155992	0.161954	-0.184538	-0.102927	-0.023876	-0.174882	-0.214597	-0.373943	-0.344737
MTC	-0.00167854	0.123204	0.13679	0.0769268	0.0146542	0.00068606	0.154541	-0.000115817	0.0923101	-0.210785	0.0477435	0.0836173	-0.0457793	-0.0454645	0.143524	0.0699789	0.103915	0.140197	0.0707956	0.175289	0.232609	0.105137	0.0566131	0.207764	0.10285	0.143963	0.331802	0.0907031	0.182738	0.083005	0.0221289	0.0865163	-0.29149	0.106097	0.16252	0.1871	0.0934507	-0.127042	0.15666	-0.00596655	0.00117879	0.382552	-0.0924246	-0.032469	-0.0170444	-0.100006	0.0444406	-0.146914	-0.110076
MTC-int	-0.0415347	0.0196666	-0.0359698	-0.188273	-0.0593107	-0.0661101	0.0258093	-0.0421059	-0.206707	-0.40021	-0.124546	-0.101143	-0.163814	-0.102724	-0.0204773	-0.0706991	-0.103906	-0.0843603	-0.138403	0.0719576	0.0587882	0.00640883	-0.0532503	0.016037	-0.142897	-0.0321441	0.059683	0.0524823	-0.112638	-0.0391386	-0.0886982	-0.0935273	-0.255734	-0.147626	0.0467373	0.0581615	-0.0704913	-0.178139	0.0566132	-0.0852816	-0.0287933	0.160986	-0.134874	-0.13292	-0.0287924	-0.162115	-0.118628	-0.213693	-0.20167
MTD	-0.0367907	0.104986	0.0948901	0.0534453	0.0413521	0.0444462	0.153581	0.0498186	-0.0575739	-0.245339	-0.0336246	-0.000466132	-0.0163923	0.0349278	0.164084	0.0945284	0.126034	0.150579	0.0912617	0.18599	0.258165	0.142326	0.0890993	0.190228	0.105164	0.181071	0.265888	0.1359	0.154727	0.0951662	0.0790855	0.166588	-0.233419	-0.00463057	0.162435	0.165593	0.0908374	-0.0626221	0.141281	0.0159355	0.0284591	0.377257	-0.0325438	0.0422678	0.0442596	-0.0726547	0.0326344	-0.108897	-0.0748858
MTD-int	-0.05476	0.0248129	-0.0734107	-0.202761	-0.0807864	-0.00457011	0.00885515	-0.00705438	-0.11447	-0.342195	-0.13169	-0.0558985	-0.125838	0.028859	-0.0337288	-0.106111	-0.152626	-0.128826	-0.186205	0.0451174	0.0421855	0.00138886	-0.0587314	-0.0262505	-0.150332	-0.08871	0.0492266	0.111179	-0.198438	0.00976282	-0.0356034	-0.120547	-0.377473	-0.166127	0.0364012	0.0646527	-0.0529503	-0.232601	0.0840989	-0.0776145	-0.0385897	0.0535621	-0.196668	-0.0134879	-0.0149504	-0.129064	-0.140544	-0.293918	-0.237428
MTE-int	-0.00454633	-0.00722114	-0.111258	-0.200301	-0.133922	-0.086482	-0.0834025	-0.0659494	-0.263156	-0.288956	-0.100965	-0.121806	-0.150297	-0.0146099	-0.0449012	-0.104107	-0.14659	-0.158752	-0.193316	-0.0644824	0.00482212	-0.107823	-0.0875646	-0.108462	0.263696	-0.110967	-0.0355044	-0.0238753	-0.246148	-0.0319668	-0.0569971	-0.0207025	-0.389599	-0.287246	0.0339151	0.0129996	-0.0735563	-0.148478	-0.0476768	-0.0906786	-0.0187117	-0.0357118	-0.136487	-0.0396921	2.47656e-05	-0.140981	-0.137756	-0.333635	-0.240395
MTE2a	0.0406492	0.0479452	-0.0104347	-0.078221	0.003557	-0.00280534	0.0314008	-0.0495327	-0.220205	-0.456887	-0.176305	-0.0983009	-0.067551	-0.0708473	0.0827943	-0.0259825	-0.0183425	0.0819652	-0.0482273	0.0810325	0.234785	0.0839138	0.0408331	0.13565	0.111843	0.190275	0.147427	0.103997	-0.00729869	0.088	0.0213606	0.0183138	-0.368968	-0.182843	0.13973	0.134316	0.0327453	-0.158572	0.0621651	-0.0437221	0.0255297	0.253563	-0.0270169	0.00870209	0.0135428	-0.138255	-0.0215399	-0.242117	-0.195314
MTE2a-int	-0.393151	-0.373338	-0.591179	-0.68722	-0.671236	-0.655425	-0.986882	-0.664569	-1.03677	-0.862565	-0.533855	-0.588379	-0.55842	-0.447657	-0.53741	-0.68655	-0.70335	-0.611793	-0.775601	-0.580745	-0.683963	-0.792089	-0.575422	-0.663167	-0.897258	-0.658871	-0.617458	-0.746459	-0.723448	-0.441631	-0.710933	-0.595036	-1.15894	-0.863798	-0.456411	-0.458231	-0.574113	-0.712729	-0.657837	-0.467914	-0.418324	-0.656275	-0.608396	-0.422442	-0.480994	-0.612231	-0.602087	-0.888317	-0.69892
MTE2b	0.00958736	0.112188	0.0462865	-0.0498573	0.0530278	0.0327206	0.085881	0.00569214	-0.249874	-0.518763	-0.143819	-0.10852	-0.261861	-0.00972744	0.142633	0.0194775	0.00990175	0.1244	0.00741014	0.152269	0.29641	0.141271	0.0786654	0.147165	0.175232	0.182138	0.238222	0.0184529	0.0766055	0.119478	0.0348305	0.0998073	-0.390239	-0.140232	0.131743	0.171251	0.043448	-0.169645	0.0923201	-0.0223868	0.0244688	0.332097	-0.0624021	-0.0159144	0.0417496	-0.141873	-0.016626	-0.221537	-0.178255
MTE2b-int	-0.112953	-0.0423952	-0.253907	-0.398544	-0.263326	-0.130209	-0.198019	-0.179515	-0.582928	-0.647181	-0.112452	-0.144557	-0.142862	-0.187386	-0.172209	-0.243468	-0.31964	-0.277936	-0.361838	-0.121356	-0.071079	-0.182607	-0.183144	-0.185569	-0.324956	-0.114696	-0.141064	-0.0466933	-0.342811	-0.103355	-0.152072	-0.139148	-0.539193	-0.391036	-0.116038	-0.0970312	-0.152731	-0.239174	-0.177857	-0.217302	-0.0888276	-0.138399	-0.281483	-0.177378	-0.0380472	-0.243608	-0.320032	-0.511809	-0.312798
MTEa	0.0724781	0.137155	0.113374	0.0294728	0.10297	0.0442327	0.152927	0.015139	-0.149575	-0.460351	-0.0892984	-0.0318259	-0.152531	0.0109171	0.200179	0.114805	0.149411	0.191056	0.149886	0.254248	0.337584	0.199759	0.15422	0.241972	0.204586	0.242005	0.307052	0.166931	0.170158	0.143761	0.0732135	0.153014	-0.142652	-0.0793558	0.203809	0.193707	0.103335	-0.161157	0.176081	-0.0333016	0.0435531	0.427102	-0.0741954	-0.0131208	0.0517092	-0.137047	0.0732975	-0.0251439	-0.0317611
MTEa-int	-0.0292465	0.00151107	-0.055544	-0.2044	-0.0860237	-0.0611633	-0.0794805	-0.0522103	-0.358254	-0.495088	-0.143075	-0.157978	-0.180395	-0.0685836	-0.0264463	-0.125933	-0.207826	-0.132451	-0.203758	-0.00974573	0.0834041	-0.103713	-0.0278855	-0.041907	-0.0724114	-0.077353	0.0398858	0.0462644	-0.232428	-0.0560561	-0.0669931	-0.106908	-0.359864	-0.288405	0.0801181	0.012948	-0.0876365	-0.187769	0.0252639	-0.057559	-0.0286156	0.0674761	-0.200042	-0.101815	-0.00660147	-0.253773	-0.162837	-0.230716	-0.189936
MTEb	0.0324982	0.129287	0.0886331	0.0199171	0.0705221	0.0651026	0.150427	0.0230995	-0.148995	-0.451971	-0.111574	-0.0820081	-0.00530053	-0.0290268	0.16159	0.0500469	0.0471551	0.180504	0.112458	0.223233	0.311924	0.180329	0.119984	0.226769	0.116471	0.262594	0.240358	0.143399	0.127894	0.148716	0.0870189	0.119811	-0.248394	-0.090117	0.124028	0.192671	0.0819592	-0.134467	0.125212	-0.0780052	0.0202585	0.391772	-0.144796	0.0345837	0.0610232	-0.0777975	0.0234751	-0.133963	-0.044962
MTEb-int	-0.0951911	0.0370845	-0.102453	-0.0601965	-0.11522	-0.119869	-0.063519	-0.0733839	-0.225026	-0.322003	0.00462331	-0.0386466	-0.0924695	-0.0205178	0.106503	0.106085	0.142631	-0.0582615	-0.156771	-0.0162541	0.0302389	-0.129082	-0.123854	-0.0518409	0.386435	-0.105136	-0.0220642	0.0516191	-0.152904	-0.0230457	0.0311786	0.204911	-0.547466	-0.278832	0.0605892	0.12172	-0.04463	-0.112298	-0.0336988	-0.0882443	0.00565667	0.00958672	-0.278618	-0.0372669	-0.0188793	-0.171408	-0.0137047	-0.367898	-0.270333
MURVY-LTR	-0.502059	-0.575862	0.228002	-0.314933	-0.580538	-0.936326	-1.03215	-0.986765	-0.837756	-0.403075	-0.476917	-0.760545	-0.48313	-0.315707	-0.499665	-0.432621	-0.385482	-0.60564	-0.600917	-0.409281	-1.18236	-0.859861	-0.740374	-0.457004	-1.01334	-0.857129	0.0417099	-0.948285	-0.324119	-0.441993	-0.793756	-0.694687	-0.737996	-0.629347	-0.402914	-0.336139	-0.51521	-0.547431	-0.467678	-0.536031	-0.553645	-0.529928	-0.561169	-0.63069	-0.651699	-0.641499	-0.37577	-0.745409	-0.635313
MURVY-int	-0.819461	-0.810246	-0.589973	-0.988757	-0.638643	-1.38933	-2.3697	-1.46905	-1.34458	-1.61047	-0.883316	-1.14758	-0.959652	-1.09953	-0.862084	-1.06627	-1.04588	-1.08661	-1.14561	-0.667188	-1.7605	-1.61951	-1.01088	-0.971333	-1.95368	-1.07305	-0.600647	-1.78564	-0.851596	-0.669327	-1.39357	-1.27172	-1.22889	-1.11177	-0.623707	-0.569854	-0.989584	-1.28579	-0.685489	-0.961291	-1.05544	-0.940588	-1.04446	-1.00181	-1.02417	-1.06654	-1.01657	-0.990924	-0.850297
MYSERV-int	0.0147222	-0.100293	-0.260659	-0.43927	-0.424586	-0.133701	-0.319534	-0.17117	-0.598721	-0.399668	-0.385406	-0.372232	-0.412584	-0.0702452	-0.264425	-0.257453	-0.479088	-0.372937	-0.473154	-0.37589	-0.247109	-0.430774	-0.272488	-0.432998	-0.325501	-0.533328	-0.314812	-0.092284	-0.532131	-0.0439258	-0.0841354	-0.0430176	-0.712791	-0.570192	-0.251149	-0.234568	-0.162546	-0.367698	-0.407875	-0.00343521	0.0606086	-0.629911	-0.303588	-0.0434866	-0.0804822	-0.0404351	-0.271201	-0.563875	-0.356003
MYSERV16_I-int	0.00840445	-0.138419	-0.24558	-0.466412	-0.421067	-0.205134	-0.305207	-0.176173	-0.677437	-0.517925	-0.246417	-0.416084	-0.511063	-0.0712323	-0.337088	-0.280325	-0.460634	-0.415086	-0.508591	-0.39562	-0.307449	-0.414987	-0.317138	-0.532104	-0.392225	-0.566439	-0.346046	-0.138781	-0.587675	-0.102911	-0.168658	-0.126223	-0.778862	-0.621709	-0.227986	-0.228863	-0.15391	-0.474817	-0.479739	-0.0247355	0.00663687	-0.706172	-0.246173	-0.0743657	-0.06428	-0.155783	-0.232261	-0.527766	-0.346543
MYSERV6-int	0.0350251	-0.0568574	-0.229321	-0.39586	-0.330591	-0.0893595	-0.238839	-0.126511	-0.491462	-0.280858	-0.321198	-0.260551	-0.315268	-0.0263626	-0.257308	-0.212486	-0.419242	-0.360976	-0.409121	-0.330136	-0.272438	-0.407558	-0.203412	-0.415907	-0.344855	-0.496831	-0.291006	-0.115257	-0.481442	-0.102976	-0.0958659	-0.0657302	-0.435197	-0.497166	-0.217079	-0.222517	-0.0759653	-0.277583	-0.345855	0.0112736	0.0691652	-0.654653	-0.139832	0.0843615	-0.00168517	0.0660723	-0.213931	-0.333003	-0.204392
MamRep434	-0.0138944	-0.264204	-0.347047	-0.446702	-0.390866	-0.276393	-0.275729	-0.256627	-1.46859	-1.40786	-0.429581	-0.737963	-0.28315	-0.128657	-0.339448	-0.412802	-0.28359	-0.304872	-0.419669	-0.318032	-0.473858	-0.609607	-0.290598	-0.624861	-0.108268	-0.706291	-0.20504	-0.25108	-0.609949	-0.183034	0.0243264	-0.0028187	-0.723509	-0.652745	-0.46308	-0.121376	-0.0646837	-0.380345	-0.587647	-0.0735671	0.0334667	-0.861802	-0.263149	-0.145285	-0.0683151	-0.238172	-0.161302	-0.709171	-0.331922
MuLV-int	-0.177655	0.039579	-0.298906	-0.597395	-0.356379	-0.594537	-0.730154	-0.636698	-0.668623	-0.850796	-0.386332	-0.463287	-0.529617	-0.690111	-0.419205	-0.525512	-0.548193	-0.527971	-0.533049	-0.388493	-0.5622	-0.549263	-0.389001	-0.519025	-0.725855	-0.537001	-0.297822	-0.474011	-0.577192	-0.391786	-0.547541	-0.411157	-0.592802	-0.694414	-0.2751	-0.324952	-0.442675	-0.798237	-0.386198	-0.495099	-0.527083	-0.38378	-0.677692	-0.479449	-0.449959	-0.657202	-0.619764	-0.48045	-0.413336
MuRRS-int	-0.461368	-0.474318	-0.274545	-0.674974	-0.41944	-0.881287	-1.19034	-0.91855	-0.997352	-0.912118	-0.639667	-0.669284	-0.583244	-0.691743	-0.562587	-0.768748	-0.745617	-0.709664	-0.735705	-0.433527	-0.916332	-0.89995	-0.7361	-0.607647	-1.20309	-0.783353	-0.363244	-0.904568	-0.548347	-0.522853	-1.07546	-0.955472	-0.894113	-0.838187	-0.401126	-0.333163	-0.678913	-0.76908	-0.434644	-0.721115	-0.757832	-0.580388	-0.669871	-0.720589	-0.722863	-0.809132	-0.693811	-0.758487	-0.662927
MuRRS4-int	-0.459323	-0.557029	-0.349328	-0.725743	-0.63073	-1.0667	-1.50579	-0.965397	-1.14683	-0.665754	-0.896905	-0.769524	-0.7093	-0.463991	-0.690399	-0.835304	-0.888861	-0.868248	-0.918656	-0.564515	-1.16158	-1.11775	-0.764067	-0.764301	-1.32131	-0.940034	-0.441556	-1.03834	-0.714835	-0.566167	-1.08732	-0.989058	-0.495394	-0.982125	-0.531695	-0.478953	-0.764589	-0.88978	-0.553246	-0.746925	-0.785442	-0.753543	-0.873634	-0.79394	-0.75775	-0.826648	-0.819194	-0.734487	-0.72285
MurERV4-int	-0.0797735	-0.138639	-0.344043	-0.513151	-0.405636	-0.300389	-0.399235	-0.298409	-0.472416	-0.388956	-0.33253	-0.345014	-0.340879	-0.236104	-0.367706	-0.290913	-0.47282	-0.454098	-0.568456	-0.519728	-0.381119	-0.507087	-0.376528	-0.596627	-0.486982	-0.642062	-0.417694	-0.193358	-0.629915	-0.136539	-0.155668	-0.248028	-0.691717	-0.571922	-0.339185	-0.290675	-0.167682	-0.377455	-0.509906	-0.138106	-0.0218366	-0.829131	-0.338896	-0.120341	-0.16066	-0.0751762	-0.313694	-0.625744	-0.433734
MurERV4_19-int	-0.0643307	-0.150151	-0.209057	-0.50661	-0.404328	-0.172358	-0.33883	-0.186282	-0.554468	-0.532016	-0.339125	-0.446547	-0.294886	-0.179722	-0.293439	-0.299743	-0.525115	-0.391591	-0.513061	-0.465682	-0.335093	-0.444886	-0.30033	-0.4941	-0.468042	-0.508176	-0.371801	-0.17835	-0.557387	-0.0907501	-0.117567	-0.0928338	-0.672982	-0.686702	-0.348016	-0.293016	-0.18943	-0.317314	-0.478652	-0.0718951	-0.0305154	-0.762866	-0.21426	0.0191438	-0.067611	-0.0239702	-0.291228	-0.559881	-0.373759
MusHAL1	-0.192116	-0.254221	-0.382455	-0.630473	-0.557794	-0.385481	-0.613412	-0.452309	-0.904044	-0.451767	-0.452486	-0.579776	-0.22502	-0.266154	-0.474454	-0.558482	-0.806421	-0.639769	-0.74914	-0.539096	-0.514974	-0.715094	-0.523926	-0.712736	-0.749244	-0.860408	-0.534194	-0.340014	-0.938039	-0.195419	-0.602994	-0.671715	-0.963781	-0.80831	-0.355208	-0.319114	-0.350805	-0.00378014	-0.682631	-0.331705	-0.215322	-1.12073	-0.421242	-0.196171	-0.15536	-0.203967	-0.457439	-0.799105	-0.645901
ORR1A0	0.105295	0.140342	0.290365	0.624735	0.173242	0.00828224	0.47557	0.0811017	0.407658	0.289954	0.552657	0.448229	0.509257	0.159702	0.494654	0.40985	0.751316	0.730973	0.532569	0.476895	0.496749	0.44022	0.341451	0.54414	0.485365	0.436156	0.540153	0.230451	0.441918	0.430694	0.178665	0.363454	-0.183506	0.575454	0.30658	0.492177	0.385748	0.750893	0.321784	0.208416	0.147822	0.685781	0.0353518	-0.0514261	0.195018	0.0831907	0.405952	0.00883054	-0.0149287
ORR1A0-int	-0.138874	-0.0658975	-0.047116	-0.163183	-0.11808	-0.235118	0.0395784	-0.173201	0.0402976	-0.383488	-0.0366155	0.0386662	-0.0653867	0.00717996	-0.102122	-0.166662	-0.133736	-0.0822753	-0.258517	0.0398409	-0.00835108	-0.0983814	-0.173685	-0.160399	-0.00569006	-0.169877	0.0370168	-0.0150576	-0.264833	0.0212501	-0.188905	-0.233581	-0.631945	-0.379605	0.0316253	0.0203019	-0.0461303	-0.0632196	-0.0966325	-0.196606	-0.181359	0.0024168	-0.121462	-0.0257322	0.0536844	-0.040674	-0.103752	-0.445167	-0.293108
ORR1A1	0.0650144	0.174078	0.226476	0.424931	0.149928	0.0407103	0.370671	0.0709507	0.337857	0.15987	0.29764	0.350379	0.271838	0.125994	0.349	0.261399	0.509167	0.533045	0.36756	0.407587	0.481899	0.362433	0.284465	0.491794	0.344073	0.452807	0.450411	0.197305	0.378424	0.297895	0.0338987	0.128388	-0.179599	0.422857	0.304355	0.378067	0.246767	0.384323	0.270449	0.102519	0.0889218	0.635192	-0.0548792	-0.0526685	0.117081	-0.0197139	0.255623	-0.0527051	-0.078952
ORR1A1-int	-0.0330724	0.0130915	-0.024254	-0.158661	-0.0353724	-0.115958	0.0470855	-0.0953342	0.0898382	-0.315029	-0.127139	0.0561091	-0.0359427	0.0214039	0.00436465	-0.125211	-0.069527	-0.00714078	-0.137035	0.0419543	0.124616	0.00711923	-0.0998548	-0.0267667	0.0539889	0.0667863	0.109398	0.0823828	-0.201419	0.0389537	-0.144208	-0.134082	-0.579851	-0.231123	0.200064	0.116914	0.034824	-0.0902896	-0.022759	-0.081753	-0.0590236	0.104627	0.00903264	0.0142219	0.10336	-0.0424959	-0.0946219	-0.401277	-0.332967
ORR1A2	0.213653	0.253339	0.297243	0.371576	0.2243	0.146021	0.382923	0.160248	0.243533	0.120295	0.33782	0.328151	0.234463	0.13678	0.363417	0.276113	0.416655	0.496143	0.335372	0.390027	0.498069	0.393456	0.32435	0.512198	0.423515	0.615575	0.487427	0.293574	0.390332	0.311056	0.170994	0.268468	-0.194056	0.364518	0.473997	0.369888	0.276299	0.189114	0.35919	0.134122	0.140181	0.721646	0.06011	0.0391407	0.1476	-0.14524	0.266333	0.0145608	-0.0173163
ORR1A2-int	-0.0946421	-0.082593	-0.137497	-0.223308	-0.191848	-0.232994	-0.106802	-0.157881	-0.158571	-0.447989	-0.148444	-0.0407988	-0.294059	-0.00453865	-0.0930427	-0.100272	-0.17082	-0.191284	-0.356069	-0.109163	-0.0291172	-0.16006	-0.232017	-0.160325	-0.00133184	-0.172554	-0.0412523	-0.0264996	-0.322159	-0.0816668	-0.163826	-0.196292	-0.736271	-0.313815	0.00897133	-0.0138143	-0.0986477	-0.225784	-0.0993294	-0.220106	-0.137404	-0.0425564	-0.203007	-0.113479	-0.0674331	-0.119891	-0.170187	-0.530423	-0.428616
ORR1A3	0.223547	0.157191	0.300396	0.27885	0.203023	0.101199	0.371705	0.139696	0.163456	-0.0484839	0.192628	0.273889	0.300857	0.0584129	0.326866	0.232141	0.310153	0.428548	0.26416	0.36533	0.501019	0.335141	0.236985	0.451792	0.274048	0.552425	0.490389	0.256192	0.367333	0.288162	0.0795332	0.211003	-0.254182	0.272082	0.327228	0.37235	0.212172	0.157839	0.255571	0.102299	0.106257	0.719576	-0.00868043	-0.00253094	0.111536	-0.133048	0.207964	-0.105445	-0.0663917
ORR1A3-int	-0.0355514	-0.0129175	-0.0513891	-0.166935	-0.0929647	-0.182949	-0.0108298	-0.176126	-0.104995	-0.151733	-0.187155	-0.012098	-0.273528	0.0835828	-0.0439334	-0.111546	-0.221493	-0.134275	-0.282365	0.0136782	0.0244929	-0.123844	-0.157037	-0.0674273	-0.110581	-0.148921	0.00644769	0.00378825	-0.28	-0.0400273	-0.137094	-0.176253	-0.65293	-0.250785	0.061874	0.0413745	-0.0882408	-0.0955309	-0.00970838	-0.17171	-0.120018	0.0307949	-0.131283	-0.116652	0.00901483	-0.180776	-0.17798	-0.427641	-0.374538
ORR1A4	0.135085	0.115851	0.251286	0.231505	0.135086	0.0576398	0.328347	0.0952565	0.150457	0.169565	0.304088	0.259901	0.232879	0.0368365	0.280027	0.171913	0.275036	0.343966	0.171361	0.316998	0.419896	0.272175	0.180832	0.370878	0.225581	0.414017	0.442556	0.179182	0.308624	0.230492	0.0965136	0.166398	-0.225754	0.283274	0.297364	0.32106	0.179527	0.116564	0.222321	0.0929091	0.0746122	0.606508	0.0339838	-0.0585925	0.0884763	-0.12597	0.196137	-0.116063	-0.0994727
ORR1A4-int	-0.0221905	-0.0363932	-0.0389651	-0.227367	-0.146354	-0.119662	-0.0450858	-0.102599	-0.13025	-0.540941	-0.194017	-0.0568395	-0.116116	-0.044375	-0.0941691	-0.169214	-0.228509	-0.178352	-0.29643	-0.00492218	0.0587964	-0.0667238	-0.190725	-0.114815	-0.0249287	-0.125565	-0.0266251	-0.00919236	-0.307559	-0.0343468	-0.133012	-0.114548	-0.654558	-0.353721	0.0538775	-0.00715493	-0.105612	-0.162444	-0.0564209	-0.183722	-0.100552	-0.03226	-0.103789	-0.0397198	0.0365801	-0.0854165	-0.179417	-0.471195	-0.384482
ORR1B1	-0.0106066	-0.0238296	0.0977032	0.0708219	-0.00335639	-0.134123	0.0294716	-0.126417	-0.0614569	-0.0821571	0.143102	0.0303802	0.0383761	-0.107632	0.0727896	-0.0157506	0.0509352	0.143268	0.0137853	0.147177	0.183178	0.0696368	0.0790302	0.205565	-0.0142382	0.247118	0.233128	-0.00417058	0.128962	0.087111	-0.0841498	0.024975	-0.236346	0.0759876	0.141153	0.153517	-0.0146733	-0.125981	0.0505379	-0.0370591	-0.0649828	0.382422	-0.136127	-0.188603	-0.0459958	-0.234182	0.0212882	-0.126857	-0.157449
ORR1B1-int	-0.0794764	-0.00816293	-0.114275	-0.162715	-0.1355	-0.0683873	-0.0679916	-0.0625397	-0.103486	-0.441127	-0.17588	-0.0704237	-0.0690682	0.00514129	0.00562268	-0.0159549	-0.0674389	-0.111076	-0.231884	-0.0560406	0.0152	-0.0843709	-0.0991769	-0.146472	0.00692454	-0.0809751	-0.053184	0.0246715	-0.227883	-0.00968818	-0.0633523	0.0143996	-0.486645	-0.234427	-0.0142033	0.048486	-0.034009	-0.0641082	-0.0929843	-0.0478942	0.00788292	-0.109156	-0.0874405	-0.0422448	0.0282696	-0.00200884	0.0139404	-0.28851	-0.224298
ORR1B2	0.130623	0.0866288	0.322976	0.340603	0.10525	0.0642899	0.327105	0.103863	0.123286	0.181608	0.278018	0.134258	0.177855	0.108586	0.282508	0.286469	0.436436	0.382861	0.255402	0.278479	0.333727	0.254618	0.215263	0.347175	0.344344	0.335562	0.530607	0.229619	0.297102	0.245016	0.242363	0.329904	-0.156969	0.27379	0.315417	0.320426	0.230113	0.167762	0.23538	0.155408	0.157953	0.506627	0.0217784	0.0176283	0.147468	0.0614167	0.286531	-0.0634929	-0.0385045
ORR1B2-int	-0.0201775	-0.0535748	-0.154583	-0.147761	-0.16549	-0.161419	-0.106204	-0.0743119	0.0909452	-0.157543	-0.202935	-0.0950932	-0.108862	0.102933	-0.0346604	-0.105614	-0.170112	-0.175803	-0.272423	-0.0315235	-0.0720467	-0.166863	-0.189518	-0.191051	-0.0112881	-0.185127	-0.0518593	-0.0182066	-0.308474	-0.0389623	-0.115392	-0.0422168	-0.53724	-0.29661	-0.00682938	-0.00727575	-0.0633564	-0.0892367	-0.102007	-0.0384663	-0.0561158	-0.145001	-0.163387	-0.0715189	-0.0146779	-0.0928586	-0.117791	-0.428395	-0.325361
ORR1C1	0.114426	0.0518683	0.224675	0.231599	0.0387556	0.030177	0.225284	0.0660848	0.0201906	-0.0338822	0.146934	0.0858779	0.151586	0.142458	0.272711	0.230192	0.360295	0.255809	0.0947475	0.17287	0.248156	0.15298	0.0888029	0.212779	0.522556	0.198233	0.408919	0.133097	0.201242	0.218871	0.271402	0.287671	-0.368831	0.0902736	0.234968	0.282222	0.199866	0.0836967	0.157702	0.115087	0.152062	0.383372	0.101506	0.419035	0.121518	0.0157637	0.253255	-0.241823	-0.124677
ORR1C1-int	-0.0152873	0.0285511	-0.0932286	-0.198704	-0.131818	-0.0562033	-0.0222093	-0.037854	-0.301024	-0.340859	-0.14433	-0.171595	-0.0750945	0.0965345	-0.0403783	-0.144464	-0.193846	-0.116197	-0.279219	-0.106385	-0.0148451	-0.0766808	-0.150319	-0.183097	-0.00718881	-0.181393	-0.0138877	-0.0604957	-0.282055	-0.0371744	0.0300077	-0.0059546	-0.647577	-0.377584	0.054216	0.00236782	-0.0537115	-0.0358234	-0.0471901	-0.130763	-0.0364886	-0.0528783	-0.0911333	0.0557618	0.0675599	0.119881	-0.114008	-0.385233	-0.343402
ORR1C2	-0.0788574	-0.110611	-0.0374182	-0.0230677	-0.163619	-0.20107	-0.0917133	-0.191067	-0.0693672	-0.222537	-0.0659796	-0.0445046	-0.0860794	-0.0932694	0.0353615	-0.0171122	0.0647559	0.0266993	-0.144298	-0.0428298	-0.0456692	-0.162568	-0.116647	-0.0210169	0.0798542	-0.0426822	0.132132	-0.122819	-0.0244019	0.0150954	0.035934	0.0672422	-0.53075	-0.104156	0.0288794	0.0634719	-0.0137075	-0.176623	-0.115469	-0.0338078	-0.0534499	0.088259	-0.0884973	0.249513	-0.0869265	-0.188047	-0.0105979	-0.358925	-0.287449
ORR1C2-int	-0.0137003	-0.0791815	-0.0925409	-0.186806	-0.204177	-0.131611	-0.00822387	-0.185176	-0.166747	-0.304265	-0.0578404	-0.179794	-0.0719779	-0.0487606	-0.0283598	-0.108759	-0.140191	-0.139509	-0.299451	-0.134096	-0.0570523	-0.136836	-0.176608	-0.163727	0.345633	-0.123476	-0.00503731	-0.030296	-0.250278	0.0261523	0.0523201	-0.090182	-0.623415	-0.289358	0.0538067	0.0258202	-0.0231634	-0.10067	-0.0388095	-0.0233883	0.0202803	-0.0802045	-0.0484758	0.0157032	0.049265	-0.185812	-0.016136	-0.472429	-0.311716
ORR1D-int	-0.457291	-0.55983	-0.615268	-0.851974	-0.777269	-0.895727	-1.27571	-0.938026	-0.929665	-1.17115	-0.833521	-0.831492	-0.849229	-0.657281	-0.68688	-0.770167	-0.832887	-0.822659	-0.984285	-0.834727	-0.953866	-1.10559	-0.783545	-0.803251	-1.09633	-0.922331	-0.726367	-0.813909	-0.815156	-0.541178	-0.763845	-0.796705	-1.47688	-0.962973	-0.596247	-0.576495	-0.651525	-0.824477	-0.790471	-0.625648	-0.57523	-0.880421	-0.821303	-0.300044	-0.689129	-0.699576	-0.750271	-1.11489	-0.929829
ORR1D1	0.0973441	0.051975	0.106028	0.00305414	0.000888241	-0.022856	0.116614	-0.0189012	0.0257957	-0.330181	-0.0202661	0.0211156	0.037316	-0.0752528	0.132179	0.0340428	0.0508232	0.086976	-0.0415573	0.105151	0.220319	0.0464641	0.0187693	0.11586	0.139372	0.105014	0.317932	0.0355514	0.0663324	0.0885237	0.0814543	0.088831	-0.382388	-0.0318569	0.165583	0.150237	0.0637937	-0.0497942	0.0782072	-0.0339453	0.0422537	0.299083	-0.133289	0.00350344	0.0357453	-0.125584	-0.0138062	-0.290762	-0.2302
ORR1D1-int	-0.0206224	-0.0603151	-0.117779	-0.204431	-0.163162	-0.0734497	-0.050605	-0.0629203	-0.169784	-0.255437	-0.19133	-0.109054	-0.160501	0.037455	-0.0509155	-0.112566	-0.120923	-0.197602	-0.269808	-0.11221	-0.0558887	-0.150098	-0.175196	-0.160187	0.021801	-0.204288	-0.0694716	0.0234176	-0.28794	-0.0671902	-0.0202547	0.004555	-0.606459	-0.220374	-0.00244283	-0.0132617	-0.0382854	-0.10588	-0.0482293	-0.131389	-0.00810339	-0.137645	-0.0880322	0.0942757	0.00480324	-0.0539592	-0.0809491	-0.41189	-0.306815
ORR1D2	-0.0265431	0.0740713	0.0759433	0.0982597	0.0430682	0.0253217	0.197436	0.0111596	-0.0908599	-0.124293	0.0429924	-0.0191045	0.116454	0.0243792	0.165162	0.11483	0.192169	0.168754	0.209249	0.164432	0.211015	0.109168	0.192632	0.190828	0.165967	0.180071	0.298807	0.143231	0.198611	0.14297	0.130352	0.153664	0.449157	0.00200618	0.19117	0.201289	0.117825	0.102566	0.102458	0.0483916	0.0623674	0.369043	-0.0293217	-0.014752	0.0998421	-0.0485491	0.169318	0.116791	0.147855
ORR1D2-int	-0.0215451	-0.0550591	-0.104206	-0.298047	-0.228796	-0.139108	-0.106339	-0.122178	-0.371903	-0.596244	-0.354155	-0.205124	-0.19041	-0.0613619	-0.136119	-0.124462	-0.221496	-0.230425	-0.295756	-0.16391	-0.135984	-0.227384	-0.19793	-0.227126	-0.0135227	-0.261103	-0.0615195	-0.120377	-0.306741	-0.0924494	-0.0795003	0.00266538	-0.70564	-0.368287	0.0189416	-0.0144552	-0.125507	-0.19991	-0.132572	-0.134022	-0.00497578	-0.177989	-0.267172	-0.0878398	-0.104988	-0.210382	-0.123048	-0.513727	-0.402763
ORR1E	0.0892559	0.0675275	0.134885	0.0189246	0.0699696	-0.0016475	0.177972	-0.00973903	-0.197001	-0.22934	0.010846	-0.0608727	-0.078016	-0.0248624	0.169381	0.0855087	0.166873	0.13788	0.232539	0.219798	0.240725	0.107783	0.25	0.20408	0.0777782	0.178312	0.274956	0.153774	0.153874	0.129	0.0639862	0.125321	0.503213	-0.0414899	0.207907	0.208442	0.0903521	-0.0515336	0.188312	0.0110721	0.0363763	0.417158	-0.0651066	0.0155487	0.115595	-0.14568	0.081827	0.286888	0.259392
ORR1E-int	0.0266476	0.0138409	-0.0591642	-0.180617	-0.0798158	-0.0275963	-0.0243952	-0.0165904	-0.119139	-0.574662	-0.0972362	-0.0771443	-0.0783657	-0.0733764	-0.0358532	-0.125793	-0.16785	-0.114012	-0.173169	0.0366975	0.0605714	-0.0546813	-0.0267932	-0.0462333	-0.106821	-0.0221573	0.0386566	0.122951	-0.0419759	0.00521428	-0.0151115	0.0381237	-0.507461	-0.255562	0.0662362	0.046074	-0.0438843	-0.13297	0.00703209	-0.107632	-0.00597054	0.0387349	-0.0741454	0.0948038	0.0310702	-0.167732	-0.151254	-0.368978	-0.247342
ORR1F	0.0621206	0.0372045	0.0245587	-0.0610659	-0.0162365	-0.00944851	0.0939883	-0.0447275	-0.266713	-0.373492	-0.173042	-0.14433	-0.0563748	-0.00472243	0.0891507	0.013798	-0.0208388	0.0322611	-0.00322678	0.114151	0.204294	0.0581473	0.0680974	0.0963281	0.245792	0.194259	0.16105	0.0507233	0.0318694	0.0794302	0.0223136	0.068022	-0.136864	-0.160773	0.132264	0.1392	0.0103878	-0.180012	0.0929836	-0.0786588	-0.0220048	0.324782	-0.0728199	-0.00837727	0.0296021	-0.210288	-0.0203194	-0.116724	-0.100001
ORR1F-int	-0.0723353	-0.0134283	-0.045858	-0.101525	-0.104577	-0.0050204	-0.0871676	0.0256216	-0.146622	-0.456249	-0.306712	-0.0653055	-0.0754268	0.00564802	0.112848	0.0122988	0.000110756	-0.0196405	-0.170836	-0.04384	0.0131173	-0.0569849	-0.100902	-0.0477336	0.139878	0.0875669	0.0201873	0.0210012	-0.110407	0.0651244	0.0626524	-0.108502	-0.716021	-0.276177	-0.0486299	0.111477	-0.0124981	-0.165264	0.0551191	-0.100727	0.00260943	-0.0264116	0.0290087	0.00685244	0.0159955	-0.128694	0.116118	-0.358658	-0.256509
ORR1G	0.0448013	0.0248527	0.00979659	-0.159163	-0.0831068	-0.0247218	0.0187601	-0.0327571	-0.304104	-0.579184	-0.158755	-0.0413639	-0.0526073	-0.125715	0.0391415	-0.0515235	-0.0820733	-0.0353058	0.00183391	0.0587243	0.140941	-0.0054217	0.0639593	0.062806	0.00179153	0.0795544	0.155033	0.0439229	-0.0260226	0.0247155	0.110914	0.0280677	-0.000263628	-0.206432	0.177769	0.0753904	0.0213659	-0.153048	0.0542327	-0.0645227	-0.0289769	0.231903	-0.12128	-0.05049	0.0132349	-0.265614	-0.102085	-0.0752075	-0.0565194
ORSL-2b	-0.537584	-0.195694	-0.424988	-0.567496	-0.472047	-0.236219	-0.328566	-0.262253	-0.842382	-0.395491	-0.114199	-0.939761	-0.424104	-0.104584	-0.454922	-0.203339	-0.6739	-0.44013	-0.501885	-0.475298	-0.511827	-0.699862	-0.220068	-0.671475	-0.523921	-0.660111	-0.449087	-0.0326732	-0.636995	-0.303467	0.00754502	0.00473101	-0.312147	-0.656072	-0.477549	-0.324123	-0.133243	-0.69563	-0.562908	-0.0963794	0.141441	-0.900677	-0.413373	0.0731026	-0.128648	-0.23165	-0.372247	-0.10451	-0.223987
RCHARR1	0.0805103	0.0845669	-0.166422	-0.2088	-0.164041	-0.0477949	-0.0578414	-0.0414219	-0.27739	-0.40406	-0.202899	-0.192911	-0.162655	0.00725993	-0.0915342	-0.0772121	-0.193888	-0.0791957	-0.222589	-0.100321	-0.0654141	-0.147305	-0.0770711	-0.211067	-0.222443	-0.125951	-0.130011	-0.0280299	-0.226271	0.0024963	0.0385951	0.0600235	-0.427112	-0.23433	-0.116587	-0.0633665	-0.000990588	-0.243997	-0.10379	0.0864192	0.14846	-0.260449	-0.116857	0.109596	0.0146424	0.00133702	-0.0870736	-0.331301	-0.232913
RLTR10	0.100032	0.115315	0.729629	0.215735	0.548417	-0.18397	0.121493	-0.160076	0.040607	-0.193693	0.00892263	-0.0032188	0.0210499	-0.120207	0.227253	0.0139765	0.139454	0.117202	0.148634	0.363548	0.195561	0.136448	-0.0441826	0.171796	-0.165799	-0.124632	0.533724	-0.0324628	0.0954629	0.182575	-0.418738	-0.212809	-0.227999	-0.0149564	-0.0103419	0.127789	0.0168268	-0.0256366	0.241152	-0.19092	-0.202182	0.34426	0.000701753	-0.197214	-0.0137063	-0.273822	-0.093912	0.026206	0.147071
RLTR10-int	0.312016	0.143624	0.985484	0.218356	0.734821	-0.0930003	0.170658	-0.15212	0.153261	-0.288063	0.0232036	0.0786402	0.120741	-0.0947303	0.238398	-0.017023	0.208745	0.338329	0.205234	0.318014	0.3595	0.30585	-0.0512217	0.361295	-0.0641049	0.165128	0.785378	0.0243753	0.456452	0.194475	-0.436118	-0.165154	-0.369678	-0.0674344	0.138456	0.121977	0.112749	-0.050333	0.232964	-0.110732	-0.165416	0.537012	0.224024	-0.135584	0.144139	-0.198953	0.00310695	-0.203994	-0.0803884
RLTR10A	0.108615	0.210659	0.680825	0.553302	0.427808	0.0153895	0.391153	-0.0104851	0.33229	0.306072	0.407627	0.486762	0.215328	-0.157951	0.483954	0.384876	0.629023	0.570855	0.426605	0.552337	0.426464	0.512818	0.148807	0.45729	-0.027065	0.25395	0.794087	0.0727699	0.233733	0.412129	-0.125195	0.0175182	-0.125473	0.464194	0.199298	0.299122	0.17529	-0.141228	0.373017	0.0376988	-0.0688808	0.723324	0.131323	-0.0723804	0.0383014	-0.237964	0.279855	0.171253	0.145807
RLTR10B	-0.33468	0.150703	0.615708	0.222731	0.282322	-0.0538346	0.153156	-0.105031	0.230982	0.338041	0.12862	0.186991	1.41291	-0.129285	0.186456	0.102695	0.335901	0.431661	0.133775	0.259614	0.412433	0.364618	0.000481498	0.216191	-0.0675103	0.0400675	0.839877	0.175795	0.284707	0.139938	-0.363273	-0.0603536	-0.238472	0.136749	0.131843	0.444578	0.0447696	-0.312443	0.109558	0.141628	0.0564361	0.491316	0.37385	-0.0474618	0.203704	-0.00852206	0.275888	-0.0441089	-0.116433
RLTR10B2	-0.0132005	0.207314	0.679518	0.340156	0.237287	-0.152088	0.312939	-0.154173	0.27005	0.287679	0.375609	0.296558	1.60665	0.127117	0.306908	0.200635	0.442707	0.542442	0.229014	0.335023	0.44293	0.323164	0.0863603	0.378549	0.0415046	0.331696	1.00144	0.195481	0.406685	0.325373	-0.236997	-0.177376	-0.176472	0.286431	0.173166	0.31114	0.191627	-0.0519714	0.224129	0.166354	0.0606985	0.490567	0.603405	0.401646	0.387716	1.01357	0.379416	-0.0528046	-0.00690563
RLTR10C	0.107592	0.263498	0.824495	0.55009	0.420696	0.00304508	0.47838	-0.0227652	0.524042	0.145992	0.442514	0.499609	1.66645	0.0933668	0.468637	0.418402	0.794029	0.84401	0.51105	0.468505	0.667467	0.539788	0.283905	0.61761	0.234604	0.761777	1.21745	0.317124	0.619299	0.462182	-0.0833237	-0.0521722	-0.0905589	0.485794	0.378424	0.440014	0.395527	0.0417859	0.335165	0.370241	0.275373	0.794591	0.787934	0.913293	0.526566	0.475769	0.682463	0.0887581	0.0821653
RLTR10D	0.199684	0.164935	0.863718	0.313755	0.349865	0.06475	0.305144	0.0347801	0.239158	-0.303203	-0.0351887	0.217058	0.104387	-0.0735924	0.391722	0.200676	0.380546	0.375417	0.197334	0.458496	0.506589	0.351514	0.0923786	0.35387	0.0283729	0.18988	1.00046	0.0491321	0.322145	0.33985	-0.23044	0.055522	-0.146665	0.228366	0.188747	0.297939	0.117326	-0.21164	0.459469	-0.116683	-0.074325	0.633206	0.156756	0.340592	0.0846064	-0.0418788	0.156395	0.0407177	0.0650217
RLTR10D2	0.328683	0.313403	1.2009	1.04686	0.767758	0.194602	0.765235	0.324912	0.397873	1.01647	1.16617	0.989721	1.0483	0.296758	0.954718	1.14192	1.71366	1.21908	0.924932	0.821734	0.549963	0.83626	0.386302	0.86177	0.555268	0.551922	1.33836	0.306397	0.935889	0.886088	0.5019	0.678851	0.415832	0.906166	0.315399	0.622054	0.561597	0.457371	0.667303	0.529633	0.319701	0.938654	0.736489	0.590615	0.41291	0.160455	1.10257	0.469886	0.742652
RLTR10E	0.463293	0.198396	1.53658	0.782121	0.791545	0.204719	0.645198	0.162704	0.599814	0.638717	0.585017	0.460974	1.57576	0.390326	0.815108	0.740877	0.970621	0.866412	0.594474	0.723584	0.705345	0.734844	0.268833	0.758633	0.176441	0.800165	1.76393	0.503789	0.849884	0.553678	0.274387	0.260267	-0.12949	0.656601	0.522539	0.635013	0.4852	0.374081	0.66978	0.497291	0.354006	0.966058	0.977959	3.14136	0.536228	0.763589	0.806981	0.0920137	0.159739
RLTR10F	0.285296	0.150572	1.24289	0.534822	0.618448	0.119676	0.475405	0.17675	0.516227	0.194788	0.107797	0.285456	0.771971	0.167338	0.61688	0.326872	0.602308	0.669472	0.408785	0.55432	0.601723	0.641779	0.215883	0.631795	0.181717	0.498695	1.34901	0.291127	0.724157	0.499777	0.0663906	0.307985	-0.17896	0.267369	0.473332	0.552665	0.312966	0.0807344	0.540801	0.273012	0.142696	0.860305	0.690741	3.05879	0.434933	0.374473	0.370093	-0.0444454	-0.00518836
RLTR11A	-0.0614572	-0.150721	-0.141803	-0.0109019	-0.17413	-0.152442	-0.0103083	-0.192472	-0.317882	-0.116585	-0.0229176	-0.204691	-0.0587788	0.0249664	-0.0467439	0.0222615	-0.0331343	-0.134292	-0.226419	-0.0455654	0.0342385	-0.136679	-0.189687	-0.161296	0.137689	-0.0729773	-0.0491012	0.00462917	-0.213135	0.0131619	0.0632928	0.0353783	-0.581128	-0.235031	-0.00939557	0.00770566	0.025805	-0.0481444	-0.0146938	0.0265186	0.0290577	0.00651128	-0.0340817	0.106734	0.00885181	-0.103568	0.0286521	-0.400215	-0.307011
RLTR11A2	-0.055309	-0.0593994	-0.0298415	0.17488	-0.0341888	-0.0408214	0.0835314	-0.0675058	-0.10098	-0.132051	0.047273	-0.0388643	0.0290835	0.16813	0.187128	0.206594	0.236789	0.107722	-0.0212259	0.10952	0.125382	0.00789723	-0.0794333	0.0211463	0.32852	0.117538	0.0821761	0.0885557	-0.0976542	0.130309	0.25106	0.208822	-0.469769	-0.0149773	0.16133	0.132499	0.154663	0.0358702	0.125645	0.0650937	0.0986644	0.17782	0.045481	0.111708	0.0697021	-0.0756359	0.252131	-0.289472	-0.198305
RLTR11B	0.0149095	-0.0819231	0.0412202	0.551783	-0.022514	-0.0457459	0.264794	-0.0416169	0.115955	0.704751	0.531076	0.24876	0.405127	0.562339	0.472692	0.880599	0.934877	0.486674	0.147251	0.0951366	0.128633	0.125015	0.0663494	0.103935	0.815346	0.179881	0.183098	0.171442	0.105163	0.393915	0.606969	0.357174	-0.444692	0.406722	0.239074	0.195732	0.507154	0.540316	0.188669	0.273816	0.338332	0.142693	0.222407	0.349131	0.203188	0.430811	1.03193	-0.206393	-0.00790181
RLTR11C_MM	-0.0551314	-0.169326	-0.101852	0.191007	-0.0680218	-0.0831066	-0.00518043	-0.146804	-0.242703	0.29906	0.249989	-0.0290777	-0.0716183	0.173859	0.167448	0.22946	0.29505	0.0309292	-0.0723543	-0.035657	0.0447419	-0.0321669	-0.134604	-0.00969011	0.463305	-0.0361762	0.00236047	0.0284142	-0.0978731	0.103856	0.277322	0.188122	-0.44495	-0.0316463	0.152077	0.142392	0.187845	0.214283	0.122461	0.0809757	0.0882695	0.0797896	0.00566283	0.228029	0.0191363	0.419102	0.270402	-0.250819	-0.171132
RLTR11D	-0.00672527	-0.056121	-0.012351	0.124951	0.0301876	-0.0267514	0.0406942	-0.108084	-0.0864572	0.0447653	0.176792	0.0529988	0.198028	0.0688505	0.118438	0.0903179	0.223467	0.118276	-0.0510777	0.0861653	0.140341	0.0947206	-0.0284855	0.083199	0.431244	0.122964	0.0948086	0.103533	-0.0144593	0.274311	0.141636	0.107874	-0.37293	0.126967	0.14463	0.206121	0.129357	0.176713	0.0927272	0.0782885	0.051724	0.295351	-0.0377458	-0.080773	-0.0393443	-0.0499286	0.11988	-0.316244	-0.19205
RLTR12A	0.0866082	-0.0880066	-0.170422	-0.0885891	-0.213941	-0.108913	-0.188017	-0.144475	-0.339637	0.127103	-0.233844	-0.158086	-0.0564972	0.151655	-0.0133102	-0.0679653	-0.0982402	-0.15904	-0.310451	-0.190742	-0.0206822	-0.225902	-0.232411	-0.271004	-0.105096	-0.0891616	-0.200721	-0.043177	-0.495607	0.0978001	0.0668745	0.0972115	-0.493487	-0.313495	-0.0867644	0.0460561	0.0161661	-0.0366588	-0.165436	-0.0330909	0.0616706	-0.300309	-0.0832379	0.101114	-0.00753484	0.0128383	-0.0589984	-0.495264	-0.33948
RLTR12B	0.0771731	-0.0935098	-0.132054	-0.00488104	-0.132687	-0.0696355	0.0188673	-0.117797	-0.168271	0.36371	0.119191	-0.0586629	0.106851	0.157008	-0.022154	0.0478156	0.00869267	-0.0933862	-0.186853	-0.0987085	-0.0282055	-0.145423	-0.196099	-0.199066	-0.0369952	-0.0396997	-0.0682075	-0.0649753	-0.317356	0.0219412	0.172999	0.0600239	-0.596619	-0.0570111	0.0650845	-0.0277748	0.0513996	0.22211	-0.188654	0.171862	0.18832	-0.181334	0.0480542	0.201546	0.0956097	0.076539	0.213156	-0.395823	-0.294932
RLTR12B2	0.233786	-0.2218	-0.134492	0.0268714	-0.32309	-0.292122	0.040006	-0.459828	-0.710742	0.463116	0.376121	-0.194302	0.0544531	0.167657	0.0525103	0.172487	0.185406	-0.185061	-0.0508882	-0.231522	-0.22353	-0.412616	-0.174788	-0.398693	0.0905783	-0.112064	-0.103175	0.0319848	-0.25648	0.145328	0.154934	0.00349849	-0.112951	-0.173313	-0.392949	-0.151475	0.213122	0.663699	-0.147869	0.149534	0.0893304	-0.484677	0.0507201	-0.0652847	0.185401	0.100392	0.430059	-0.376019	-0.345779
RLTR12BD_Mm	0.114995	-0.0775057	-0.00182557	0.126088	-0.0365375	-0.0179217	0.314709	-0.0287075	-0.109989	0.177365	0.247923	-0.0050752	0.0895614	0.0518622	0.0724494	0.163361	0.0865909	0.0882393	-0.0490818	0.0671297	0.0835688	0.0518169	-0.0653976	0.0180195	0.373596	0.0782178	0.0828276	0.0905105	-0.0807464	0.076288	0.286167	0.165682	-0.477356	0.120288	0.162334	0.0949714	0.0787112	0.169155	0.0958502	0.165337	0.150298	0.201852	0.189434	0.0499132	0.113839	-0.00272725	0.170794	-0.292239	-0.198791
RLTR12C	0.0861486	0.0615014	0.0603364	0.460443	0.107678	0.0219112	0.337534	-0.0121459	0.612425	0.467526	0.574084	0.554659	0.524577	0.147868	0.356756	0.528396	0.596163	0.440523	0.14498	0.304254	0.256956	0.311098	0.112955	0.536486	0.324669	0.287126	0.202783	0.268923	0.138177	0.671032	0.408468	0.386819	-0.407284	0.696406	0.377089	0.826398	0.368847	0.538612	0.332584	0.324918	0.326213	0.448596	0.103732	0.156412	0.127842	0.868753	0.443452	-0.2006	-0.175738
RLTR12D	0.0461465	-0.00302998	0.0345492	0.285806	0.00902787	-0.0653728	0.194608	-0.123727	-0.0187465	0.531791	0.338528	0.200851	0.0365543	0.217484	0.213116	0.297027	0.420926	0.202783	0.033064	0.0824714	0.185484	-0.00881701	0.0143278	0.0815586	0.615295	0.170936	0.113427	0.105729	-0.0778516	0.17485	0.272746	0.202041	-0.495885	0.340932	0.177047	0.134301	0.211584	0.18101	0.0690445	0.238615	0.194974	0.226514	0.165626	0.753877	0.143545	0.339917	0.42951	-0.286017	-0.138933
RLTR12E	0.0997006	-0.0398336	0.0605972	0.481949	0.128322	0.027175	0.198173	0.0575876	0.255617	0.338224	0.386368	0.330132	0.386893	0.257817	0.544706	0.494201	0.760404	0.41738	0.136107	0.186652	0.297658	0.168863	0.0867229	0.224143	0.841223	0.385159	0.229621	0.197807	0.22742	0.274205	0.478907	0.504083	-0.335076	0.476459	0.347716	0.268738	0.320891	0.649523	0.237091	0.261988	0.318627	0.414989	0.229067	0.789885	0.175449	0.590531	0.713481	-0.186104	-0.0485844
RLTR12G	-0.0164964	-0.11597	-0.0691148	0.212974	0.0470837	-0.0716355	0.202687	-0.0491365	-0.131739	-0.114645	0.0877882	0.205431	0.195817	0.0432922	0.326751	0.281425	0.361249	0.228436	0.0716612	0.144938	0.216358	0.0625515	0.0320058	0.146038	0.272322	0.329916	0.109242	0.0880832	0.0918094	0.141232	0.313518	-0.0209904	-0.575252	0.210947	0.15013	0.232987	0.25811	0.264358	0.157926	0.0782354	0.0804322	0.320179	0.0338505	0.275949	0.0878946	-0.104227	0.60676	-0.342301	-0.205727
RLTR12H	0.0959839	0.0278584	0.0402717	0.289542	0.107471	0.0476706	0.288953	0.0735455	-0.0828135	0.209268	0.0405591	-0.393025	0.100113	0.213376	0.347653	0.282611	0.311294	0.204553	0.108834	0.239351	0.270617	0.0898374	0.0875075	0.118708	0.218106	0.287812	0.216842	0.188276	0.0257158	0.293504	0.326248	0.120808	-0.382805	-0.0374514	0.272263	0.199902	0.239207	0.269567	0.1894	0.0822389	0.218516	0.380416	0.0683222	0.154487	0.217514	-0.0334758	0.266561	-0.0723428	-0.0685659
RLTR13A	-0.0274439	-0.0866233	0.823513	0.0716374	-0.245761	-0.26682	-0.257281	-0.253377	-0.179963	-0.330047	-0.135275	-0.236356	-0.216286	0.1043	-0.0919663	-0.345895	-0.380572	-0.28271	-0.444492	-0.261686	-0.268394	-0.293476	-0.247273	-0.333648	-0.126611	-0.408367	0.680364	-0.103946	-0.627254	0.0611121	-0.448304	-0.335905	-0.731578	-0.516843	-0.0682101	-0.0173692	-0.0902491	-0.292959	-0.396546	-0.0360677	-0.051472	-0.792389	-3.42907e-05	-0.0977225	-0.00902452	-0.155686	-0.161982	-0.61191	-0.499554
RLTR13A1	0.293668	0.014986	0.864821	0.242834	-0.121685	-0.116552	-0.0703119	-0.0917359	-0.255563	-0.240087	-0.17789	-0.255258	-0.116959	0.624764	0.154437	-0.161333	-0.141258	-0.0749115	-0.245606	-0.129974	-0.0768558	-0.0126372	-0.148656	-0.149755	0.569249	-0.211876	0.6283	0.0493007	-0.227296	0.119569	0.117912	0.0988953	-0.663947	-0.433074	-0.00998616	0.0334242	0.148362	-0.128505	0.0493279	-0.00142973	0.123892	-0.296768	0.18945	0.284544	0.223088	0.0329691	0.0601032	-0.491857	-0.318873
RLTR13A2	0.345913	0.0827233	1.1677	0.355389	-0.0247438	-0.045965	-0.0712441	0.0547978	0.0405768	-0.20424	-0.0215532	-0.0475537	0.00127155	0.256083	0.111532	-0.166359	-0.108199	0.00841121	-0.21955	-0.0822494	0.0765334	-0.0314792	-0.0560348	-0.148889	0.22242	-0.227515	0.990464	-0.0767682	-0.333419	0.209015	-0.227978	-0.0840913	-0.646708	-0.216239	0.035119	0.0774584	0.135787	0.00855	-0.173499	0.223928	0.107608	-0.358671	0.299549	0.11019	0.209948	0.140713	0.0452765	-0.542589	-0.293229
RLTR13A3	0.197206	-0.078058	0.706086	0.108324	-0.334262	-0.238795	-0.140728	-0.174337	-0.191809	-0.191535	-0.153055	-0.34919	-0.277607	-0.0229892	-0.238485	-0.342697	-0.25425	-0.283387	-0.487101	-0.314623	-0.238919	-0.299676	-0.25004	-0.425608	-0.131643	-0.587659	0.633694	-0.123087	-0.468095	-0.152727	-0.37594	-0.245339	-0.690562	-0.541016	-0.12653	-0.163209	-0.180762	-0.280763	-0.255375	-0.150679	-0.0567335	-0.756927	-0.0323165	-0.101817	-0.0263418	-0.23797	-0.19418	-0.607197	-0.4267
RLTR13B1	-0.0398547	-0.179144	0.0515192	0.0580533	-0.359871	-0.522759	-0.536105	-0.491034	-0.414356	-0.564268	-0.41933	-0.361948	-0.393674	0.365054	0.213868	-0.0475086	0.0627613	-0.0295176	-0.401047	-0.252723	-0.41196	-0.368886	-0.29643	-0.391728	1.21672	-0.174078	0.167725	-0.336667	-0.258796	-0.0562949	-0.00588992	0.0245041	-0.900491	-0.571747	-0.134035	-0.125522	-0.0748914	-0.173551	-0.248662	-0.265611	-0.198808	-0.538399	0.075196	0.479805	-0.00202838	-0.00502768	0.175844	-0.680287	-0.462654
RLTR13B2	0.306049	0.020968	0.49459	0.761527	0.0929578	-0.107972	0.165113	-0.0831606	-0.0242056	0.113422	0.0722931	0.232506	0.257596	0.773531	0.927895	1.49433	1.49938	0.90418	0.379444	0.0645619	0.111645	0.199437	0.182499	0.0833484	1.55827	0.280534	0.405182	0.222538	0.15991	0.325941	0.982718	1.17966	-0.475004	-0.214479	0.244432	0.160115	0.598277	0.86397	0.17379	0.304375	0.307886	0.103038	0.859696	0.997453	0.704307	0.683685	1.73624	-0.0659049	0.100895
RLTR13B3	0.145155	0.126221	0.0882047	0.0764031	-0.0171961	-0.107021	0.0104917	-0.0311573	-0.170081	-0.352421	-0.11742	-0.0200315	-0.0861433	0.271474	0.212668	-0.0087316	-0.0629591	0.0926169	-0.111359	-0.0101512	0.110627	0.0558443	-0.0448171	-0.0319477	1.43471	0.0349555	0.194693	0.0541916	-0.161838	0.0681266	-0.0221344	0.0711081	-0.717946	-0.380641	0.0900666	0.108472	0.080644	0.0040418	-0.0249798	-0.115462	-0.0878847	0.0174114	0.226235	0.355171	0.27841	0.0643167	0.248715	-0.460796	-0.333763
RLTR13B4	-0.101425	-0.160264	-0.154858	-0.307405	-0.287652	-0.545399	-0.563078	-0.459756	-0.390526	-0.592016	-0.34721	-0.338591	-0.353185	0.00431849	-0.118289	-0.414167	-0.375211	-0.250647	-0.466509	-0.317188	-0.375649	-0.457208	-0.314803	-0.401447	0.561374	-0.322202	-0.0214236	-0.430371	-0.393676	-0.125886	-0.366751	-0.337258	-0.849036	-0.664678	-0.18445	-0.106582	-0.282119	-0.432788	-0.348165	-0.330156	-0.29254	-0.423059	-0.174834	-0.0324824	-0.173676	-0.277309	-0.122682	-0.597826	-0.417235
RLTR13C1	0.0673533	-0.0852406	0.19426	0.196421	-0.224968	-0.206327	-0.174281	-0.18622	-0.390834	-0.163812	-0.126518	-0.100725	-0.10311	0.263921	0.135415	-0.0889066	0.0451196	0.0358539	-0.271889	-0.128305	-0.0652573	-0.151039	-0.156646	-0.164762	0.242074	-0.104287	0.310008	-0.00904413	-0.315446	0.110399	0.115154	0.201759	-0.62066	-0.340027	0.0507435	0.0220567	0.0985246	0.0536718	-0.0805536	0.0589872	0.0881656	-0.450122	0.400206	1.00632	0.307689	0.36903	0.265211	-0.563067	-0.383461
RLTR13C2	0.0930148	-0.0228242	-0.0282888	-0.0107001	-0.0606137	-0.136145	-0.00785778	-0.101314	-0.196071	-0.320795	-0.0546999	-0.0491581	-0.00232786	0.2598	0.166995	0.017482	0.0944743	0.0724543	-0.0980033	-0.0337532	0.0578853	-0.00232218	-0.00820436	-0.126477	0.74925	-0.0387538	0.0269289	0.0919973	-0.163848	0.120972	0.0615809	0.0988394	-0.406451	-0.31821	0.0468386	0.0480623	0.0950219	0.0167445	-0.0147583	-0.0474401	0.000517075	-0.0909497	0.107616	0.260039	0.185655	0.0390637	0.245319	-0.288143	-0.179257
RLTR13C3	-0.337433	-0.401425	-0.394959	-0.404755	-0.524816	-0.801998	-1.17687	-0.784308	-0.905164	-1.12276	-0.670972	-0.598909	-0.510468	-0.0861004	-0.135767	-0.41851	-0.343124	-0.394293	-0.632134	-0.604991	-0.783943	-0.848057	-0.483871	-0.615942	-0.195791	-0.491203	-0.46777	-0.785485	-0.538539	-0.244184	-0.304024	-0.288535	-0.974888	-0.811637	-0.326863	-0.246189	-0.30694	-0.575893	-0.534812	-0.462347	-0.391723	-0.825513	-0.331077	0.198132	-0.275325	-0.367933	-0.0222478	-0.817513	-0.587144
RLTR13D1	0.103053	0.0526118	-0.0328009	-0.0497016	-0.148798	-0.0707095	-0.171131	-0.0726608	-0.385911	-0.660621	-0.250337	-0.0976662	-0.155743	0.858224	0.415653	-0.177543	-0.0257773	0.0211915	-0.153875	-0.0214832	0.071602	-0.0256614	-0.0930859	-0.118025	0.27077	-0.0466358	0.0160829	0.0228821	-0.261112	0.0836896	0.193587	0.015777	-0.374144	-0.364864	0.247848	0.207488	0.118898	-0.282371	-0.240241	-0.0804001	0.0182996	-0.161151	-0.155387	0.165472	0.164809	-0.0069775	0.169535	-0.4077	-0.214307
RLTR13D2	0.170122	0.02146	0.153267	0.144496	-0.137559	-0.145007	-0.0701647	-0.118028	-0.181147	-0.29914	-0.0906568	-0.0876623	-0.465305	0.225742	0.110462	-0.0896332	-0.00469812	-0.0261884	-0.144807	-0.0603597	0.0270146	-0.0889874	-0.0354876	-0.079469	0.0863421	-0.124581	0.232474	0.00428886	-0.253936	0.070408	0.162497	0.134786	-0.378913	-0.338492	0.0796069	0.163888	0.0749583	0.0547106	-0.074578	0.0739112	0.0525686	-0.116501	0.292759	0.351582	0.328806	0.162982	0.206298	-0.378738	-0.203006
RLTR13D3	0.299194	0.226163	0.418594	0.467543	0.0832034	0.0995957	0.118907	0.0407689	-0.323821	-0.144153	0.0897781	0.0229481	0.16262	0.322594	0.243371	0.216391	0.1989	0.182891	0.122738	0.00829385	0.252284	0.10712	0.226615	0.148695	0.526339	0.178797	0.589803	0.146999	0.0257835	0.267225	0.379477	0.257032	0.0391932	-0.199029	0.0995735	0.196549	0.401078	0.197898	0.0400177	0.187022	0.280001	0.0883961	0.555914	0.767177	0.548989	0.480671	0.303045	-0.101584	0.0449091
RLTR13D3A	0.0864669	0.0436182	0.422677	0.342707	-0.0815447	-0.0266267	0.0323849	-0.0320246	-0.19507	0.139847	-0.135042	-0.107429	0.0958919	0.458147	0.150676	-0.0557792	0.194046	0.144458	0.0144819	-0.021024	0.125306	0.00189594	0.0670892	-0.0998195	0.207665	-0.0624728	0.421477	0.0408028	-0.160818	0.217367	0.164791	0.197509	0.144207	-0.178954	0.0836908	0.0474484	0.189384	0.00142886	-0.110557	0.121764	0.209284	-0.135633	0.636289	0.586592	0.415135	0.54665	0.265912	-0.164171	-0.173928
RLTR13D3A1	0.0205443	-0.0208385	-0.189101	-0.320845	-0.202701	-0.162318	-0.0940618	-0.196449	-0.0917273	-0.243961	-0.099718	-0.0783835	-0.170274	-0.100726	-0.220935	-0.165653	-0.335763	-0.296608	-0.480964	-0.192187	-0.267582	-0.319569	-0.409563	-0.418486	-0.235359	-0.447012	-0.301041	-0.0904442	-0.427843	-0.122183	-0.104777	-0.123865	-0.674119	-0.334108	-0.110434	-0.156352	-0.044645	-0.179356	-0.2548	-0.00655822	0.10183	-0.614271	-0.181436	-0.00769187	0.0154046	0.112993	-0.125543	-0.488257	-0.412802
RLTR13D4	0.0925149	-0.00224076	-0.023076	0.0784593	-0.133723	-0.131442	-0.0845196	-0.0855087	-0.317546	-0.264232	-0.148844	-0.195397	-0.0419932	0.571994	0.267777	0.120805	0.11364	0.150487	-0.0979383	-0.0970186	0.00221979	0.0431697	-0.0323884	-0.184243	0.503718	0.0770863	-0.00373066	-0.00306095	-0.0751787	0.211573	0.1981	0.210925	-0.40046	-0.369895	0.0204246	0.0639285	0.251604	-0.113723	-0.0972742	-0.227273	0.0879574	-0.170558	0.0359825	0.698277	0.217021	0.188861	0.399224	-0.360262	-0.19112
RLTR13D5	-0.117228	-0.126662	-0.130564	-0.342567	-0.300595	-0.366906	-0.436621	-0.296759	-0.610775	-0.683716	-0.304424	-0.408984	-0.268395	-0.0773519	-0.150456	-0.37072	-0.383011	-0.276616	-0.446323	-0.309877	-0.230312	-0.3531	-0.302626	-0.381351	0.265236	-0.355929	-0.0923788	-0.328764	-0.430982	-0.0940074	-0.384848	-0.281581	-0.845185	-0.583798	-0.173869	-0.107802	-0.220893	-0.486798	-0.349348	-0.305056	-0.253699	-0.426816	-0.134161	0.0952107	-0.0960867	-0.298913	-0.209228	-0.609201	-0.430879
RLTR13D6	0.491553	-0.0993539	0.560747	1.18233	0.00508224	-0.0569667	0.183635	0.00176928	-0.00340121	0.386526	0.282193	-0.000966089	0.128624	1.90273	1.7327	0.953634	1.81484	1.19392	0.66485	0.000327923	0.0367337	0.323225	0.428986	-0.00232433	2.07469	0.599678	0.391715	0.303251	0.541838	0.741476	1.42818	1.39145	0.238549	-0.0865967	0.727503	0.469611	1.20828	0.622867	0.119784	0.65292	0.898988	-0.0560322	1.09501	1.51581	0.893321	1.48322	1.83467	0.0722225	0.398523
RLTR13E	0.239774	-0.0808248	0.28747	0.789801	-0.0627327	-0.157544	0.145315	-0.100944	0.12186	0.446534	0.120367	0.0836893	0.115781	1.88129	1.30456	0.583351	1.19421	0.84594	0.328269	-0.0462497	-0.0501107	0.220841	0.246697	0.0147172	1.71182	0.585445	0.322476	0.238785	0.340408	0.507367	1.18297	1.02914	-0.337099	-0.0523514	0.594486	0.516138	0.8815	0.479057	0.0211611	0.481948	0.595405	-0.0536734	0.68949	0.958116	0.636165	0.694885	1.52615	-0.123559	0.132589
RLTR13F	0.0463845	-0.103561	0.399307	0.734189	0.00455397	-0.0844878	0.180669	-0.0259905	0.223422	0.285625	0.222925	0.103336	0.134524	2.0057	0.828314	0.388672	0.799303	0.727054	0.48138	-0.0148763	-0.0671376	0.198392	0.236933	0.138414	1.15979	0.276768	0.8259	0.239293	0.286064	0.425633	0.999031	0.756788	-0.415212	-0.0611179	0.36345	0.387317	0.863186	0.486207	0.0747043	0.593501	0.601491	-0.0379125	0.575771	0.807565	0.539656	0.704489	0.969699	0.00961775	0.0450328
RLTR13G	0.380878	-0.107663	0.539207	1.08487	0.104649	-0.130283	0.272307	-0.0746648	0.0703481	0.405736	0.284134	0.196931	0.306698	2.05881	1.58371	0.737577	1.45517	1.02253	0.613853	0.0476663	-0.0840635	0.246454	0.382946	0.113391	1.65277	0.584974	0.565236	0.326109	0.626542	0.547368	1.5312	1.22641	0.110646	0.164209	0.711435	0.464664	1.18744	0.902447	0.141256	0.727346	0.817931	0.0590288	1.0956	1.3827	0.919315	0.987023	1.96794	0.0855518	0.339982
RLTR14	0.171188	0.0264701	0.0183284	-0.0977332	0.017778	0.0214963	0.197266	0.0390647	-0.253836	-0.306692	-0.0384264	-0.0234025	0.041932	0.00388868	0.031366	0.0636009	0.00495112	0.0476322	-0.0439218	0.0395926	0.196733	0.0422479	0.024588	0.0565881	0.255382	0.149869	0.14602	0.208296	0.0126861	0.0938122	0.165196	0.0361705	-0.31686	-0.166395	0.130317	0.157619	0.0778593	-0.0114358	0.152455	0.0121331	0.114383	0.275196	-0.0479671	0.077323	0.121653	0.100795	0.0763864	-0.206946	-0.137677
RLTR14-int	0.19008	-0.0700048	-0.0601331	-0.215293	-0.11452	-0.173302	-0.052701	-0.065666	-0.403496	-0.476901	-0.194885	-0.141148	-0.251731	0.057373	-0.0316028	-0.208557	-0.27276	-0.18269	-0.270699	-0.0380016	0.123349	-0.0731266	-0.170162	-0.0243123	-0.0224456	-0.0313967	-0.0303668	0.0227984	-0.332916	-0.0655232	-0.15207	-0.182544	-0.62811	-0.430439	0.0455934	0.0187991	-0.0868892	-0.208049	-0.0501234	-0.250076	-0.129287	0.125367	-0.0895379	-0.0368936	0.0725234	-0.094745	-0.197111	-0.503512	-0.389818
RLTR14_RN	-0.02142	-0.143168	0.0477186	-0.0581421	-0.18222	-0.0523866	0.0415473	-0.0607333	-0.308646	-0.346341	-0.117437	-0.183981	-0.0897054	0.0669516	-0.0127308	0.0431452	0.0879886	-0.0817522	-0.155847	-0.0317181	-0.0587769	-0.110542	-0.116814	-0.114646	0.368792	-0.122679	0.168014	0.0766065	-0.196519	-0.0132381	0.085743	0.0946612	-0.479163	-0.379419	0.0994508	0.0395519	0.055147	-0.00911793	-0.0496644	-0.0187649	0.113201	0.0541546	-0.0204868	0.256674	0.123291	0.0976872	0.186716	-0.361731	-0.177496
RLTR15	-0.100173	-0.0735949	-0.17312	-0.230791	-0.173774	-0.104723	-0.0720534	-0.120642	-0.316871	0.11052	0.0471393	-0.136229	-0.0904967	-0.0347162	-0.154719	-0.173849	-0.262914	-0.190197	-0.36497	-0.17579	0.0486536	-0.193796	-0.196357	-0.218406	-0.259632	-0.148132	-0.147924	-0.0348412	-0.376505	-0.0688818	-0.12371	-0.0882021	-0.715327	-0.206126	-0.0787744	0.00569711	-0.100021	-0.133901	-0.149444	-0.0441375	-0.032698	-0.149096	-0.0394891	-0.0882757	0.0334695	-0.112509	-0.149976	-0.561258	-0.406877
RLTR16	-0.084622	-0.0295646	0.0685044	0.175496	0.218181	0.0405343	0.234779	-0.0320951	0.023491	0.735596	0.550774	0.221536	0.165268	-0.0223246	0.15419	0.174645	0.155857	0.125247	0.0322716	0.256601	0.29793	0.28724	-0.0513061	0.283776	-0.0700843	0.262276	0.222591	0.156951	0.140281	0.0982464	0.0228413	-0.0218098	-0.383175	0.369492	0.247945	0.196556	0.065469	0.0608944	0.264783	0.0336097	0.00484631	0.536391	0.0857814	-0.0173713	0.0461871	-0.157715	0.123989	-0.305883	-0.190864
RLTR16B_MM	0.107149	0.0352976	0.167509	0.571861	0.211478	-0.058064	0.528575	-0.0538775	0.420642	1.66841	1.30666	0.554213	0.465766	0.382647	0.253191	0.462985	0.618709	0.479995	0.270115	0.24554	0.123145	0.285254	0.0709147	0.22206	0.395631	0.197997	0.359067	0.24595	0.251602	0.369474	0.405281	0.286366	-0.29629	0.773014	0.240952	0.252601	0.353361	0.552697	0.268509	0.609758	0.353289	0.408221	0.371686	0.371753	0.294905	0.517495	0.574495	-0.132694	0.020314
RLTR16C_MM	-0.232894	0.0367985	0.0577472	0.105643	0.156896	0.0333938	0.301396	-0.0279846	0.26093	0.561563	0.774201	0.467079	0.29904	-0.0413048	0.112873	0.214463	0.16222	0.128542	0.0867425	0.329472	0.113297	0.138647	0.00220881	0.191328	-0.00801935	0.152994	0.162205	0.0863685	0.180369	0.0804486	-0.00070025	-0.119043	-0.361023	0.686903	0.484321	0.293006	0.00277863	0.153705	0.259149	0.0443567	-0.013424	0.333837	0.0517904	-0.0149192	0.102381	-0.182319	0.310513	-0.0785881	-0.0939633
RLTR17	0.0403173	-0.0144715	0.19781	0.768001	0.255394	-0.0366363	0.578996	-0.0349856	0.601436	2.02974	1.62753	0.763266	0.59735	0.497582	0.317688	0.635591	0.820869	0.571483	0.29047	0.239084	0.105814	0.297937	0.0491629	0.283221	0.609853	0.325937	0.410187	0.284677	0.348754	0.411686	0.510872	0.431358	-0.300515	1.07894	0.312977	0.288401	0.387161	0.631242	0.328912	0.667187	0.404557	0.436304	0.547522	0.369104	0.363672	0.473166	0.768359	-0.217649	-0.0308712
RLTR17B_Mm	-0.128439	0.14706	-0.133071	-0.150998	0.104561	0.0765882	-0.281779	-0.231213	-0.221292	-0.832661	-0.346243	-0.119804	-0.357139	-0.170685	-0.0682018	-0.200931	-0.248155	0.447166	-0.0206306	-0.14286	0.785112	0.281417	0.295767	0.229901	-0.15974	0.725391	-0.207897	-0.0586772	-0.385656	0.472199	-0.110218	-0.0626098	-0.402388	-0.387038	0.299857	0.457176	0.0107676	-0.0498061	-0.0655934	0.0612361	0.0726261	0.150286	-0.128795	-0.150352	-0.0743978	-0.238993	0.0660811	-0.215519	-0.156299
RLTR17C_Mm	0.293861	0.0405062	0.684442	0.323322	-0.0298608	0.0554226	0.126863	0.13938	-0.0950813	0.327792	0.0915371	-0.0352075	0.0852466	0.393983	0.2918	0.200495	0.367461	0.270553	0.0963244	-0.0195903	-0.000640115	0.0568196	0.135086	0.0539925	1.18302	0.103914	0.427371	0.109522	0.131824	0.243787	0.357261	0.51245	-0.282497	-0.195565	0.030581	0.216301	0.426895	0.229802	0.0484616	0.348056	0.281216	-0.166553	0.333189	0.782256	0.348806	0.470024	0.490324	-0.00104425	0.112068
RLTR17D_Mm	-0.186597	-0.221925	-0.45157	-0.623628	-0.613857	-0.411797	-0.719157	-0.411515	-0.989743	-0.601335	-0.529034	-0.583745	-0.534193	-0.092412	-0.467965	-0.492785	-0.650672	-0.626007	-0.727195	-0.664931	-0.589175	-0.775767	-0.53097	-0.728493	-0.464663	-0.825795	-0.577835	-0.412521	-0.75359	-0.239154	-0.356276	-0.340492	-0.977091	-0.793779	-0.404133	-0.38384	-0.346255	-0.669709	-0.695607	-0.215039	-0.114763	-1.14747	-0.429439	-0.250628	-0.314125	-0.373941	-0.396961	-0.848858	-0.56709
RLTR18	0.158185	0.0147699	-0.0470708	0.0231748	-0.0520664	0.0208113	0.0217671	0.0133701	-0.00299602	-0.266406	-0.0399166	0.0869889	-0.0278147	0.149487	0.105672	0.0846806	0.240412	0.0746614	-0.112617	0.00592139	0.100747	0.0544703	-0.0663375	-0.0275613	0.946907	0.103493	0.0375266	0.123237	-0.0594763	0.0392463	0.306601	0.249044	-0.467567	-0.147907	0.144202	0.0689921	0.0449852	-0.000888459	0.00572788	0.0572837	0.0526253	0.0596581	0.115603	0.582822	0.120024	0.0206864	0.208774	-0.325172	-0.192792
RLTR18-int	0.0416387	0.0268071	-0.175374	-0.297079	-0.210823	0.0661667	0.0541805	-0.0389927	-0.327191	-0.433648	-0.277692	-0.346579	-0.107074	0.221753	-0.143422	-0.184547	-0.280772	-0.225844	-0.0803016	-0.213832	-0.133882	-0.242974	0.274778	-0.339786	-0.0521796	-0.360088	-0.267828	0.0267118	-0.373354	0.0232244	0.0523411	-0.151102	0.249024	-0.377441	-0.343153	-0.242272	0.102789	-0.116937	-0.307335	-0.0318577	0.281054	-0.446209	-0.0168362	0.211299	0.242406	0.20467	-0.0473735	0.302107	0.253579
RLTR18B	-0.0679415	0.0293613	-0.0954834	-0.0620121	-0.0371509	-0.0252334	0.0674765	-0.0911939	0.0993203	-0.225396	-0.0238807	0.0818163	-0.0521385	0.120007	0.0658196	0.0396354	0.0671994	0.0958903	-0.114108	-0.0340843	0.11257	0.0138198	0.02158	0.0159749	0.183286	0.0683793	0.0186474	0.0758025	-0.106244	0.0597076	0.115534	0.0890095	-0.393597	-0.0305329	0.153652	0.187295	0.0431996	-0.164089	0.0903276	0.0423194	0.0733792	0.0826485	-0.0555377	0.0848325	0.0539639	-0.0384757	0.142687	-0.261969	-0.213279
RLTR19	0.141007	0.102032	0.0694075	-0.00881684	0.117581	0.156551	0.141768	0.11551	0.0691634	-0.376531	-0.0438507	0.0882848	0.0619449	-0.0172683	0.0899056	0.0921322	0.0535511	0.122793	0.0427707	0.0395724	0.318499	0.15364	0.0799817	0.128448	0.159121	0.139782	0.176695	0.232906	0.00966669	0.181934	0.121921	-0.000808065	-0.252858	-0.108708	0.196449	0.155158	0.201922	0.0234423	0.17907	0.155823	0.212214	0.19781	0.13346	0.269809	0.264317	0.424707	0.157113	-0.223376	-0.0964877
RLTR19-int	0.00056123	-0.0264254	-0.142937	-0.182036	-0.226684	-0.0861824	-0.0526672	-0.065147	-0.305528	-0.241783	-0.129018	-0.150049	-0.181774	0.0432828	-0.0913893	-0.0750262	-0.164918	-0.152243	-0.239169	-0.1487	-0.141042	-0.155861	-0.194896	-0.160302	-0.142931	-0.276469	-0.0943267	0.0117442	-0.270165	-0.0515642	0.0257696	0.0783048	-0.525895	-0.258443	-0.0882001	-0.108982	0.0315887	-0.229515	-0.113901	0.0713312	0.0873384	-0.192621	-0.0758764	0.089733	-0.0332454	-0.0317727	-0.000192019	-0.438195	-0.303144
RLTR19A	0.175602	0.10902	-0.0086284	-0.0508338	-0.028025	0.0761078	0.187968	0.0365748	0.204779	0.0160558	0.1677	0.214389	0.0632625	0.0939028	-0.00117097	0.0815677	0.042968	0.0416362	-0.031242	0.183462	0.148748	0.110526	0.0385912	-0.018853	0.105415	0.329186	-0.0666026	0.140353	-0.072941	0.0107501	0.0183899	0.336044	-0.296903	-0.0167305	0.208456	0.0501178	0.257708	0.0205142	0.100946	0.159269	0.0693469	0.106553	0.187839	0.212035	0.107663	0.30652	0.121471	-0.321004	-0.0827656
RLTR19B	-0.0799431	-0.0187244	-0.121989	-0.116848	0.0351014	-0.0366706	0.137975	-0.0774039	0.0481459	0.00672696	-0.099867	0.0172749	0.0051242	0.209062	-0.0585113	-0.0358375	0.139201	0.0384121	-0.147588	0.078924	0.233417	0.00833617	-0.00412127	-0.0315048	-0.161823	0.166466	0.150461	0.109263	-0.0741994	0.119954	0.0547793	-0.130985	-0.283996	-0.102014	0.0353878	0.110212	0.121144	-0.121908	0.00774494	0.00294303	0.147747	0.0853148	-0.164505	0.113839	0.122641	0.143187	0.0813401	-0.332284	-0.212304
RLTR19C	0.135686	-0.0677335	-0.0780041	-0.0677725	-0.141752	-0.13377	0.0528009	-0.168172	-0.105995	-0.172483	0.055333	0.0500341	0.0247255	0.110739	-0.104707	-0.0467249	-0.0660041	0.00876328	-0.259885	-0.153632	0.0242654	-0.155354	-0.0238347	-0.158582	-0.0276593	0.0863377	-0.0274354	0.0731523	-0.25032	0.208691	0.138494	0.0204248	-0.582542	-0.189004	-0.0464188	0.044202	0.0810114	-0.199146	-0.049404	-0.0392316	0.0732537	-0.109483	0.0945381	0.272216	0.173331	0.133943	0.0293719	-0.37211	-0.308946
RLTR1A2_MM	0.156771	-0.0938925	1.59279	0.589325	0.0678449	-0.00290672	0.295784	-0.0204394	0.245402	0.115014	0.0973868	0.225332	0.225594	0.323815	0.226591	0.36622	0.514708	0.349072	0.0188775	0.257865	0.129667	0.296974	-0.0873908	0.332553	1.15239	0.0109207	1.49297	0.151448	0.3557	0.259704	0.148661	0.157901	-0.541886	0.0331613	0.23056	0.332645	0.233339	0.407961	0.284583	0.204898	0.193672	0.45008	0.374955	0.350269	0.223601	-0.0110893	0.40645	-0.391979	-0.265333
RLTR1B	0.42061	0.00691261	1.78745	1.20281	0.358377	0.0199075	0.667365	0.0112272	0.78128	0.910983	1.28738	0.903417	0.677584	0.520687	0.802801	1.10091	1.25751	0.915305	0.578717	0.482379	0.080415	0.474561	0.101022	0.474394	0.367951	0.0676894	1.68524	0.328355	0.900792	0.573866	0.26616	0.621012	0.732839	0.850909	0.403983	0.403363	0.558887	2.81156	0.471355	0.721503	0.573701	0.65627	0.851057	0.509405	0.601371	0.680897	1.27482	0.191313	0.251556
RLTR1B-int	0.293099	0.00753578	0.381587	0.338318	0.418147	-0.0564408	0.329986	0.051538	0.323952	-0.0821986	0.190164	0.466844	0.100275	0.124604	0.159901	0.189594	0.25905	0.320619	0.167183	0.296495	0.0968969	0.139268	-0.120099	0.14668	0.155612	0.00560377	0.381433	0.0341067	0.265702	0.190722	0.0390287	0.124561	-0.300805	0.277996	0.688455	0.241961	0.229217	0.618404	0.245176	0.0742726	0.103524	0.423197	0.344086	0.112883	0.265371	0.300381	0.394833	-0.16042	-0.113851
RLTR1C	-0.0616728	-0.168784	0.447943	-0.109045	-0.255804	-0.211482	-0.0747249	-0.19109	-0.295438	-0.438861	-0.243489	-0.0898213	-0.190306	0.0210275	-0.147225	-0.18832	-0.127429	-0.181077	-0.314292	-0.0759848	-0.119588	-0.0291264	-0.273183	-0.0774034	-0.164565	-0.193205	0.238701	-0.0540172	-0.17529	-0.0728005	-0.317825	-0.354233	-0.568045	-0.471485	-0.00463955	1.27253e-05	-0.157066	-0.260219	-0.0354357	-0.173193	-0.156325	0.0640574	-0.0507522	0.134643	0.010499	-0.0925908	-0.186615	-0.502399	-0.336136
RLTR1D	-0.0578534	-0.0936674	0.708223	0.208568	0.0379872	-0.0106183	0.266168	-0.125206	-0.000361846	-0.26393	0.0101609	0.236709	0.0151114	0.0850982	0.266871	0.227945	0.506669	0.26854	0.0232242	0.158551	0.132129	0.249179	-0.139056	0.186588	0.226433	0.108384	0.519193	0.145941	0.281768	0.15425	0.0481269	0.103843	-0.449113	-0.108562	0.159989	0.169506	0.267136	-0.116304	0.135573	0.0130941	0.13776	0.411484	0.177774	0.264477	0.0798616	0.130824	0.315795	-0.382229	-0.23287
RLTR1D2_MM	0.590872	0.0637295	1.59216	0.678702	0.405426	0.141755	0.537867	0.137814	0.472708	-0.0807537	0.125793	0.284608	0.435663	0.277111	0.754907	0.630284	1.04774	0.644574	0.567664	0.54342	0.489588	0.574703	0.237516	0.542294	0.442345	0.655621	1.37518	0.452823	0.814355	0.351475	0.256051	0.712571	0.106285	0.217008	0.306002	0.428379	0.615613	0.644895	0.517578	0.382603	0.431936	0.822761	0.691016	1.08918	0.667383	0.424822	0.900552	0.162559	0.350453
RLTR1F_Mm	0.780645	-0.0216793	0.884493	0.591426	0.277861	0.0752658	0.44799	0.142526	-0.149972	0.671825	0.370253	0.11444	0.322869	0.475706	0.648391	0.398296	0.716296	0.382262	0.508704	0.490524	0.0770339	0.35047	0.115604	0.410579	0.17058	-0.0550836	1.03514	0.132224	0.694371	0.423317	0.21963	0.362067	0.464085	0.16516	0.186363	0.316093	0.539667	2.00744	0.337018	0.15883	0.209194	0.773476	0.91877	1.58075	0.863397	0.514417	0.711589	0.219633	0.381924
RLTR20A	-0.0551319	-0.209563	-0.0281957	-0.0853196	0.145559	-0.242393	-0.0364453	-0.312907	-0.0545573	0.306105	-0.0616654	-0.137957	0.101513	0.131933	0.0184787	0.121858	0.112433	-0.116023	-0.0874969	0.0207384	0.113699	-0.0779957	-0.128037	-0.0932415	-0.0459708	-0.043397	0.0655903	-0.230318	-0.230122	-0.0397714	0.173118	-0.230899	-0.321644	-0.0726434	0.189849	0.137349	-0.0824955	0.114554	0.0870548	-0.162494	0.000682265	0.290436	-0.130709	0.241941	0.100058	-0.074081	-0.00846215	-0.118414	-0.134496
RLTR20A2	-0.0321544	-0.0707518	-0.00304326	-0.0843194	0.0613545	-0.0499764	0.107047	-0.13678	-0.203077	-0.281105	-0.171926	0.0257975	0.0952955	0.09516	0.00146577	-0.00719819	-0.10439	-0.14625	-0.052807	0.0451285	0.0845782	0.0133106	-0.18833	-0.0446666	-0.0857924	0.0447899	0.168855	0.140396	-0.0297901	-0.003854	-0.172182	-0.154602	-0.300072	-0.0800365	0.0372897	0.0463387	0.0458484	0.0976911	0.118222	-0.0956404	-0.00964702	0.292882	-0.0185368	-0.00967859	0.0164762	0.0474857	-0.132578	-0.449024	-0.234193
RLTR20A2B_MM	0.0706443	0.0556165	0.160213	0.38192	0.22228	0.0382933	0.203759	0.0616558	0.152097	1.28398	0.734073	0.224783	0.408572	0.133916	0.202377	0.275617	0.386329	0.235424	0.16729	0.230524	0.31789	0.270825	0.0598385	0.25738	0.0954333	0.399641	0.25133	0.128771	0.257997	0.941901	0.179191	0.286403	-0.245154	0.610707	0.274237	0.353387	0.118014	0.690344	0.270582	0.199831	0.18907	0.56078	0.238762	0.204805	0.194049	0.222843	0.268879	-0.1811	-0.07427
RLTR20A3_MM	-0.0978564	-0.107063	-0.0682824	-0.028896	-0.00969264	-0.0173238	0.132465	-0.114143	-0.0452495	0.50186	0.187852	0.160841	0.0395674	-0.00865149	0.0106649	-0.0558782	0.0728198	-0.156767	-0.085414	0.0916437	0.113309	0.010239	-0.112344	-0.00516685	-0.017849	0.00983386	0.00962229	0.0623371	-0.138083	-0.0340879	0.0325595	-0.0825939	-0.136262	0.0974133	0.229628	0.0613037	-0.0408637	0.0953129	0.183635	-0.0339504	0.00671682	0.281709	0.0246382	0.085567	0.0766044	-0.0925641	-0.0210825	-0.1615	-0.150221
RLTR20A4	-0.00770538	-0.0799235	-0.00776977	-0.133621	0.0318513	-0.063472	0.0186157	-0.0963834	-0.202829	0.00746204	0.0489812	0.154485	0.0391091	-0.159082	-0.0104679	0.0371489	-0.154392	-0.0645501	-0.163503	0.0336438	0.261157	-0.0429579	-0.0768616	-0.0448564	0.151497	0.106495	-0.0528475	-0.227561	-0.26571	-0.074804	-0.230872	-0.319091	-0.44063	-0.0822004	0.162382	0.126895	-0.0360789	-0.048899	0.088493	-0.0381872	0.00304196	0.155262	0.137644	-0.00405386	0.125444	-0.376143	0.0341119	-0.284086	-0.243768
RLTR20B1	-0.0959093	-0.0873885	-0.0643475	-0.0551361	-0.00325377	-0.141037	0.0732875	-0.194717	0.171896	-0.176179	0.101227	0.0545545	-0.240083	-0.0962513	-0.00937795	-0.040299	-0.0837024	-0.101707	-0.20411	0.076443	0.113569	-0.0652663	-0.170939	0.0176473	0.0446682	-0.122041	-0.0101853	0.0371993	-0.158435	-0.0982802	-0.104717	-0.291736	-0.625025	0.0713669	0.0297234	0.117594	-0.105639	-0.0390092	0.189285	-0.0201977	-0.0960872	0.251926	-0.188577	-0.0958881	-0.0712529	-0.327628	-0.118865	-0.302649	-0.266605
RLTR20B2	-0.0574776	-0.0793286	-0.122123	0.0208386	0.0179853	-0.0187156	0.0756316	-0.0695565	-0.0921877	-0.0229928	-0.0266725	-0.0313994	0.0567294	-0.0389222	0.0107282	0.000112027	-0.0612022	-0.112984	-0.0826155	0.0796705	0.156489	-0.0221522	-0.139901	0.0157871	0.0947925	-0.0280598	0.0412061	0.00489074	-0.184566	-0.0582399	-0.0220192	-0.197945	-0.452336	-0.0263297	0.0566941	0.0733661	-0.0142153	-0.0238222	0.134338	-0.139246	-0.0842941	0.270412	-0.0377084	-0.0392893	-0.0500854	-0.277616	-0.0853867	-0.31625	-0.210799
RLTR20B3	-0.142043	-0.0333256	0.00264838	0.167648	0.066758	-0.0419196	0.064219	-0.0963056	-0.209192	0.0910387	0.169792	0.0153056	0.0913627	0.0320569	0.104797	0.115648	0.118507	-0.0212567	-0.00250444	0.114975	0.174047	0.0799762	-0.0280885	0.032763	0.0846229	0.0374938	0.0292735	-0.038093	-0.108096	0.119386	0.00814385	-0.066561	-0.196611	0.122317	0.100135	0.211839	-0.030688	0.0817679	0.14521	-0.0302577	0.0469284	0.304978	-0.0735752	-0.00653727	0.0410635	-0.270891	0.106622	-0.0226072	-0.0402079
RLTR20B3A_MM	-0.109635	-0.0440208	-0.0557024	0.225907	0.093525	-0.0699822	0.189508	-0.151398	-0.198437	0.990301	0.663471	0.0358127	-0.109064	0.0362932	0.161113	0.16421	0.150178	0.0782227	0.0271222	0.201896	0.118352	0.109556	-0.0648111	0.124302	0.125017	0.0586076	0.126992	0.0128254	0.00141684	0.0650814	0.0225213	0.00889363	-0.31624	0.450724	0.226864	0.16288	0.021191	0.167843	0.211975	0.220278	0.0574104	0.176075	-0.0124073	0.0278948	0.0657839	-0.141772	0.238833	-0.160208	-0.07037
RLTR20B4_MM	-0.0397685	-0.0202663	-0.0380526	0.134554	0.0804748	-0.0609965	0.192053	-0.137847	-0.224621	0.773305	0.435504	0.023999	0.124495	-0.0609142	0.119847	0.140198	0.0794445	0.0297688	-0.0185597	0.127667	0.167431	0.0370546	-0.0953453	0.0931871	0.0914081	0.0893427	0.214371	0.0696239	-0.0761421	0.056665	0.0827918	0.097203	-0.277667	0.361449	0.222052	0.107609	0.113279	0.237649	0.176763	0.204749	0.0615853	0.34618	-0.0349785	0.155824	0.0626066	-0.127351	0.0544302	-0.213611	-0.135014
RLTR20B5_MM	-0.0950633	-0.129414	-0.032463	0.170344	0.0725853	-0.079703	0.0972995	-0.14961	-0.15633	0.728766	0.387949	0.0808153	0.169096	0.0680287	0.0608141	0.1415	0.0514322	0.0212344	-0.0166485	0.0774791	0.0882114	0.0616363	-0.0760591	0.0147007	0.109831	0.0763295	0.123109	0.0797786	-0.081781	0.110382	0.06367	-0.10448	-0.47679	0.188889	0.133373	0.0628992	0.064186	0.17376	0.191601	0.161425	0.0544654	0.262089	-0.0162246	0.0272976	0.0289398	-0.0647293	0.168349	-0.192877	-0.11312
RLTR20C	-0.000456282	-0.0725355	-0.0323265	0.136336	0.104852	0.0574384	0.152517	-0.0963299	-0.162732	0.512154	0.631532	0.138913	0.253223	0.219557	0.0770299	0.223048	0.0439985	-0.0357743	-0.0891345	0.131437	0.172816	0.00818209	-0.0962555	0.0938029	-0.12874	0.110142	0.0834138	0.170276	-0.0685897	-0.0102307	0.283702	0.256569	-0.317406	0.255275	0.147348	0.108336	0.0323492	0.302499	0.236209	0.087982	0.0270241	0.33605	0.160402	0.207193	0.0746969	-0.1234	0.207844	-0.297652	0.0578603
RLTR20C1_MM	-9.55896e-05	-0.0189783	0.18407	0.125967	0.125048	0.0173917	0.223444	-0.0804913	-0.160399	-0.33001	0.0763022	-0.192112	0.19152	0.239382	0.127838	0.0750421	0.132086	0.0409106	-0.0862004	0.211377	0.225599	0.189429	-0.133711	0.194533	0.00442917	0.111562	0.285167	0.145993	0.300208	0.0528194	0.129605	0.0359577	-0.438594	0.181853	0.23199	0.191183	0.184671	0.566949	0.499658	-0.110033	0.0535474	0.485098	-0.0572388	0.147335	0.0541699	0.0619241	0.170279	-0.240237	-0.26578
RLTR20C2_MM	0.0019851	0.0403448	0.0775313	0.0189391	0.163439	0.0242483	0.191628	-0.0400697	-0.0649674	-0.0641492	0.0608335	0.0968401	0.0967147	-0.0396853	0.170984	0.0653315	0.0886157	0.068354	-0.00389557	0.285734	0.299218	0.175151	-0.160296	0.275829	-0.0358653	0.115736	0.195466	0.114041	0.0499283	0.103606	0.0129699	0.020011	-0.526344	0.102158	0.228268	0.269337	0.0509051	0.0112401	0.2437	-0.0688095	-0.0893669	0.461518	-0.0738023	-0.118012	-0.0191623	-0.212217	-0.0285766	-0.412659	-0.300974
RLTR20D	0.0548459	0.0848845	0.181794	0.310807	0.139006	0.0550265	0.35994	0.034751	-0.0163205	0.756216	0.76745	0.277163	-0.054044	0.0264977	0.161821	0.216547	0.276657	0.257153	0.162308	0.255502	0.376827	0.281461	0.0345201	0.319135	0.201143	0.342296	0.28491	0.176964	0.172161	0.210399	0.0821782	-0.0803769	-0.340568	0.534898	0.304233	0.198484	0.163207	0.185923	0.302171	0.120972	0.185342	0.568004	0.00765434	0.0940348	0.145126	-0.125072	0.300162	-0.113543	-0.078261
RLTR21	-0.306446	-0.248072	-0.540232	-0.594232	-0.663854	-0.612508	-0.77457	-0.632186	-0.803406	-0.490502	-0.632686	-0.566171	-0.594128	-0.17305	-0.496501	-0.569113	-0.666596	-0.662139	-0.771211	-0.629898	-0.66853	-0.747498	-0.58487	-0.707557	-0.565908	-0.710136	-0.644045	-0.545912	-0.769486	-0.375568	-0.560497	-0.530819	-0.947836	-0.791799	-0.534092	-0.457086	-0.515618	-0.737768	-0.600872	-0.404746	-0.346898	-0.763411	-0.556619	-0.412098	-0.472487	-0.3774	-0.564285	-0.889167	-0.702087
RLTR22_Mur	-0.0193023	-0.172769	-0.193906	-0.470652	-0.517085	-0.24355	-0.49285	-0.226354	-0.893646	-0.535023	-0.355156	-0.571837	-0.365511	-0.0718408	-0.397913	-0.378734	-0.579698	-0.511438	-0.553647	-0.537096	-0.47692	-0.604406	-0.392182	-0.66586	-0.141017	-0.682374	-0.3388	-0.257854	-0.643763	-0.0996931	-0.230224	-0.172505	-0.839047	-0.72045	-0.411547	-0.327422	-0.231468	-0.4738	-0.532623	-0.102625	-0.0213744	-1.0137	-0.311888	-0.0864746	-0.147419	-0.0837391	-0.301223	-0.603851	-0.403115
RLTR22_Mus	-0.137243	-0.45602	-0.718188	-0.811801	-0.891925	-0.784127	-1.27466	-0.784352	-1.11422	-0.667787	-0.705517	-0.808738	-0.777858	-0.255691	-0.734593	-0.823328	-1.07229	-0.850649	-1.01483	-0.937155	-1.10554	-1.2032	-0.753577	-1.09298	-0.47259	-1.11527	-0.879922	-0.808248	-0.997388	-0.512844	-0.741557	-0.786274	-1.29502	-1.12729	-0.788465	-0.714532	-0.626802	-0.934159	-0.98563	-0.482445	-0.475926	-1.594	-0.701935	-0.531699	-0.562551	-0.451843	-0.716356	-1.14941	-0.891631
RLTR23	0.234378	0.0939626	0.694954	0.988554	0.0660983	0.0434419	0.612558	0.119851	0.340319	0.578175	0.526881	0.422704	0.269752	0.804194	1.15614	1.48615	1.75515	0.868693	0.584413	0.279587	0.0907988	0.347381	0.179485	0.320928	2.51755	0.191357	0.85891	0.280711	0.574959	0.468686	0.796418	1.01548	-0.115952	0.492501	0.349216	0.362814	0.627729	1.52524	0.369646	0.569092	0.54157	0.580397	0.557905	0.906962	0.39081	0.891353	1.69271	0.115186	0.245498
RLTR24	0.13787	-0.0936956	-0.0284547	-0.0165403	0.00106351	0.0261819	0.11339	-0.0124808	-0.190724	0.0158992	0.0217455	-0.00514072	-0.134217	0.184594	0.0502521	0.148464	0.0171637	0.113206	-0.131393	-0.0823199	0.130983	0.00530842	-0.028622	-0.0802136	0.275658	0.169694	0.102788	0.0804947	-0.16541	0.127428	0.24931	0.147612	-0.466269	-0.144975	0.117167	0.0654142	0.154317	-0.00393828	0.0102094	0.13783	0.158358	-0.000385872	0.0984576	0.151816	0.190928	0.267619	0.373478	-0.340585	-0.212992
RLTR24B_MM	0.155389	-0.0772573	-0.149089	-0.425506	-0.207487	-0.0457001	0.0605919	-0.0776446	-0.399485	-0.0919208	-0.0186011	-0.170893	-0.0891079	-0.124351	-0.138552	-0.100057	-0.302127	-0.275757	-0.314345	-0.209368	-0.0599542	-0.190687	-0.216713	-0.278254	-0.114091	-0.262413	-0.0495133	0.264931	-0.39468	-0.0684225	0.0690302	0.115171	-0.781707	-0.474494	-0.0260831	-0.0333938	0.0483311	0.00440617	0.00182076	0.0966932	0.0245671	-0.356437	0.0864599	0.162761	0.282939	0.106288	-0.162293	-0.60292	-0.480527
RLTR25A	0.146974	-0.0821555	0.183073	0.131023	-0.191546	-0.12708	-0.0310121	-0.0900951	-0.216889	-0.00192832	-0.0749993	-0.110943	-0.0681242	0.457298	0.214611	0.247724	0.317157	0.156167	-0.170521	-0.030878	-0.0711064	-0.122237	-0.146935	-0.180024	0.403118	-0.0524125	0.215313	0.0413908	-0.197764	0.0948727	0.392292	0.30967	-0.637297	-0.271392	0.0818108	0.0684388	0.262038	0.118835	-0.025993	0.0871171	0.230085	-0.205571	0.181704	0.878946	0.223662	0.884556	0.349802	-0.442881	-0.255236
RLTR25B	0.0923012	-0.0454612	0.0930769	0.165251	-0.200477	-0.126676	0.0526635	-0.0750916	-0.230873	-0.224315	-0.0768776	-0.152178	-0.111401	0.442554	0.213205	0.20478	0.33859	0.193845	-0.0748651	-0.056753	-0.0718491	-0.0864101	-0.0921425	-0.184721	0.430675	-0.0701597	0.120825	0.0536377	-0.212308	0.133759	0.424541	0.378871	-0.57744	-0.319757	0.0732366	0.0793781	0.256813	0.149332	-0.0184305	0.130788	0.161613	-0.171137	0.116727	0.689037	0.215365	0.520715	0.303053	-0.348356	-0.141988
RLTR26	-0.0871866	0.112102	0.182007	0.260058	0.102804	-0.0211857	0.27352	-0.0199673	0.0792845	0.230362	0.239283	-0.0155726	-0.00316601	0.290525	0.320749	0.160504	0.465237	0.278031	0.279541	0.290508	0.159007	0.241011	0.0560223	0.341152	0.46727	0.079926	0.201867	0.157943	0.356407	0.05428	0.157097	0.0918143	-0.165239	0.0942142	0.0542847	0.285329	0.0828649	-0.248287	0.194294	-0.0183069	-0.0622424	0.474899	0.013615	-0.0715262	0.0167989	-0.16234	0.256577	-0.0654654	0.0401941
RLTR26B_MM	0.00445218	0.214662	0.116816	0.146277	0.136664	0.0338545	0.153654	0.0357846	-0.0439976	-0.260054	0.0267616	0.115142	0.105369	0.0537345	0.188949	0.187403	0.209562	0.185234	0.167483	0.289388	0.251544	0.209269	0.118862	0.338058	0.184435	0.0991416	0.221261	0.15184	0.166131	0.124305	0.0705916	0.108942	-0.013049	0.0189957	0.174607	0.213392	0.0667845	-0.144004	0.221583	-0.0846646	-0.00592398	0.450664	-0.12289	-0.144618	0.0204626	-0.250039	-0.0724344	0.000655495	-0.00333617
RLTR26C_MM	1.18712	0.355374	0.899029	0.536545	0.403532	0.268987	0.374378	0.194732	0.380476	0.376268	0.720563	0.61515	0.820319	0.376365	0.522829	0.452696	0.569218	0.569905	0.450844	0.506508	0.485001	0.598767	0.628814	0.697449	0.497513	0.610339	0.409933	0.619897	0.454818	0.483864	0.383788	0.309784	-0.0514265	0.348525	0.402085	0.488873	0.466219	0.430457	0.572449	0.405981	0.521412	0.528171	0.542131	0.552708	0.580781	0.246937	0.388402	0.193489	0.293464
RLTR26D_MM	-0.181297	0.0980717	0.0642917	0.0636523	0.165309	-0.0236386	0.163531	-0.0790881	0.0447518	-0.290213	-0.132505	0.00193629	0.0944674	-0.0198235	0.175819	0.168572	0.318359	0.233392	0.231122	0.346686	0.282156	0.264911	0.175605	0.346647	1.00776	0.10909	0.192921	0.227713	0.114723	0.0931053	0.101233	0.149592	-0.101821	0.0730119	0.19822	0.340823	0.00240651	-0.013917	0.191681	-0.0186323	-0.106056	0.440495	-0.0220701	-0.1753	-0.00148674	-0.294051	0.0722886	-0.0354188	0.0851621
RLTR26_Mus	0.084368	0.123462	0.187875	0.275344	0.18314	-0.0178472	0.250702	0.0407854	0.0392792	0.121386	0.151015	0.0454911	0.119058	0.0729183	0.281252	0.245521	0.365897	0.330705	0.316036	0.395365	0.185264	0.220349	0.101604	0.454856	0.124294	0.120354	0.228287	0.173851	0.354625	0.176713	0.0962514	0.148115	-0.10406	0.171772	0.165343	0.289508	0.0420631	-0.140177	0.282286	-0.0424746	-0.0299495	0.542027	-0.0670647	-0.119026	-0.031509	-0.279077	0.123441	0.0395855	0.137852
RLTR27	-0.00968681	0.0799159	0.526234	0.248799	0.126646	-0.216784	0.199742	-0.235278	-0.205939	0.330163	0.17013	0.166054	0.328382	0.0320292	0.152273	0.0882304	0.221317	0.133948	0.171008	0.372211	-0.012806	0.124328	-0.160258	0.303769	-0.263504	-0.165003	0.573065	-0.104095	0.366842	0.0265311	-0.352596	-0.306278	-0.116662	0.129807	0.0431212	0.222902	-0.108017	-0.325815	0.332702	-0.171167	-0.188436	0.396896	0.0145881	-0.327274	-0.0834786	-0.233673	-0.184539	-0.145584	0.0156511
RLTR28	-0.0682682	-0.0835619	-0.00994829	-0.00153071	0.0154277	0.0235054	0.122672	-0.014461	-0.0802893	0.0514082	-0.011425	0.0786612	0.0456611	0.127479	0.14189	0.0948951	0.0727223	-0.0242065	-0.0800052	0.0846154	0.155228	0.0898968	-0.0948837	-0.0453963	0.464017	0.162109	0.107639	0.0472709	-0.0566147	0.0481066	0.148789	0.024524	-0.345075	-0.0740329	0.177917	0.123172	0.10726	0.0927618	0.106469	-0.0215645	0.0315132	0.277435	0.0339361	0.0328276	0.0589335	0.0733154	0.184122	-0.275897	-0.241409
RLTR28B	0.0868656	0.00197985	-0.0167428	0.0695804	-0.0110723	-0.0611835	0.0120487	-0.0666885	-0.146707	-0.34379	-0.0708456	-0.054237	-0.0830095	0.179951	0.156561	0.136969	0.160682	0.0171724	-0.0897026	-0.0880783	0.0701848	0.0163876	-0.032293	-0.00145104	0.251757	-0.0336714	0.105321	0.0996979	-0.145881	0.09663	0.239629	0.233747	-0.360659	-0.177423	0.165291	0.119924	0.145322	-0.0532508	0.0467205	0.0807762	0.13351	0.155437	-0.150709	0.29221	0.133678	0.326865	0.0697927	-0.253883	-0.259151
RLTR30	0.0417617	0.0881591	0.175922	0.224004	0.216101	0.0106421	0.304854	-0.00095298	0.229587	-0.241057	0.155219	0.1652	0.102159	0.189009	0.20091	0.344112	0.485283	0.352874	0.635731	0.13504	0.286113	0.203998	0.724545	0.209804	0.437756	0.411346	0.313029	0.0120055	0.450424	0.310848	0.307894	0.229426	1.2395	0.163766	0.183733	0.233168	0.192083	0.0980992	0.204849	0.225834	0.293917	0.349372	0.235671	0.197695	0.407799	0.223486	0.510469	1.01074	0.879126
RLTR30B_MM	0.0719574	-0.0352617	0.0984052	0.126006	-0.125696	-0.10834	0.0771489	-0.0276871	-0.192828	-0.198646	0.00478104	0.0131953	0.0751223	0.277948	0.223326	0.138922	0.176943	0.0782994	0.349195	0.0973151	-0.0507167	0.00797189	0.23343	0.0320451	0.363005	-0.119632	0.171537	0.115819	0.0865414	0.113056	0.223503	0.291121	0.753323	-0.0424395	0.213456	0.198334	0.125109	0.0501939	0.182498	-0.0402426	0.15607	0.235063	0.00431252	0.526789	0.295801	0.208697	0.22199	0.304571	0.299464
RLTR30C_MM	-0.0793007	-0.0663857	-0.103326	-0.295513	-0.235813	-0.0455513	-0.0248449	-0.0115896	-0.702309	-0.122442	-0.0521489	-0.184369	-0.0941458	0.1806	-0.0462176	-0.083079	-0.0637372	-0.14203	-0.224379	0.13305	0.127399	-0.0592487	-0.182666	-0.0360892	0.012826	-0.139597	0.0805019	0.00840563	-0.0469824	0.0525154	-0.0294641	-0.255669	-0.997231	-0.379952	0.123783	-0.0333223	-0.04387	-0.0979206	0.042346	-0.313794	-0.142659	0.0997495	-0.185309	-0.144715	0.114964	-0.348538	-0.114091	-0.571532	-0.352878
RLTR30D2_MM	0.0259208	-0.162253	-0.0175887	-0.0822508	-0.106833	-0.0908905	0.0316499	-0.0705892	-0.0959812	0.00538045	-0.037499	0.0618321	0.00262562	0.175716	-0.0562264	-0.0113047	0.0669923	-0.136012	-0.215735	-0.0755709	-0.054063	-0.0560259	-0.166907	-0.179261	0.0679328	-0.123457	0.0261936	0.0267327	-0.18784	-0.066458	0.0893834	-0.0324671	-0.412605	-0.243566	0.0426615	0.0270497	0.00678049	0.109742	0.0086482	-0.134543	-0.0183107	0.112007	-0.003723	0.0622522	0.130245	0.212698	0.0793684	-0.267293	-0.226072
RLTR30D_MM	-0.0234573	-0.053913	-0.122851	-0.316362	-0.238645	-0.0815584	-0.0231022	-0.0990533	-0.26424	-0.29537	-0.12989	-0.043243	-0.195602	0.216113	-0.0949656	-0.131906	-0.357092	-0.168388	-0.252894	-0.0496661	-0.0916446	-0.151032	-0.21553	-0.254577	-0.244908	-0.190575	-0.0237737	0.035155	-0.266769	-0.0806501	0.0412368	-0.0383252	-0.692932	-0.298284	0.171723	0.118275	-0.0838827	-0.21914	0.0526629	-0.0854075	0.0351243	-0.00855937	-0.295361	0.351472	0.0997188	0.0086354	-0.279136	-0.37766	-0.376671
RLTR30E_MM	-0.0012353	-0.0304367	-0.0291942	0.165874	-0.0733854	-0.088993	0.0281954	-0.110827	0.22842	0.0572169	0.421172	0.286811	0.230765	0.0319466	0.127722	0.324598	0.368651	0.130017	-0.0831789	0.00383938	-0.0325471	-0.0129542	-0.0836173	0.0249845	0.421128	-0.19717	0.0642477	0.164572	-0.0875318	0.06024	0.0683459	0.0971848	-0.572494	0.309351	0.2117	0.140654	-0.0014307	0.0891676	0.0826672	0.101819	0.0663526	0.165867	0.0559636	0.525259	0.0499955	0.0114183	0.1711	-0.246078	-0.302921
RLTR31A_Mm	-0.156212	-0.0394716	-0.131702	0.155668	0.0351484	-0.298761	0.172895	-0.204752	-0.202031	0.756876	0.32136	-0.0548307	-0.0356815	0.0339693	-0.0923223	-0.00623563	-0.107115	-0.0533521	-0.105659	0.0376682	-0.0709469	-0.16536	-0.153971	-0.115604	-0.383736	-0.112028	5.56764e-05	0.0783169	-0.102122	0.0923017	-0.156595	-0.171682	-0.377669	0.289118	-0.0721153	0.0704195	-0.10036	0.0125384	0.104622	0.224398	0.103279	-0.0954162	0.0566758	-0.00443482	0.0700626	0.100079	0.0521355	-0.341927	-0.157378
RLTR31B2	-0.0177182	-0.0989977	-0.0912188	-0.0246061	-0.113733	-0.0120119	0.0562438	-0.0690718	-0.116732	0.28918	0.246892	-0.00640292	0.110444	-0.00542979	-0.0324909	0.0318381	-0.0531717	-0.019973	-0.187879	-0.0812281	0.101596	-0.0874037	-0.093805	-0.106217	0.144377	0.0961694	0.000128791	0.0185233	-0.164292	0.120653	0.114266	0.0992197	-0.625185	0.0192506	0.0531553	0.057946	0.123275	0.183262	-0.0539793	0.135145	0.124589	0.0377627	0.031582	0.0571929	0.0677174	0.100784	0.144632	-0.359748	-0.247766
RLTR31B_Mm	-0.239923	0.0858881	-0.0447013	-0.0565535	0.0294687	-0.126513	-0.0243069	-0.0338549	-0.286696	0.359996	0.163604	-0.152068	-0.152101	-0.0406249	0.0175155	0.0117827	-0.206874	-0.0754674	-0.201909	0.0867073	0.0954388	0.0112528	-0.157468	-0.0622911	-0.190782	-0.143197	0.0728761	-0.0318656	-0.119547	-0.0587619	-0.0880403	-0.0560157	-0.45563	0.0267392	-0.125443	0.0317578	-0.104182	-0.241112	0.0934747	0.0150783	-0.0327302	-0.058429	-0.12027	-0.186902	-0.0354846	-0.00991406	-0.0691851	-0.39183	-0.234229
RLTR31C_MM	-0.0901424	-0.33295	-0.368716	-0.333539	-0.391109	-0.312216	-0.24176	-0.391314	-0.531752	0.327148	0.208396	0.015879	0.0668895	-0.244755	-0.433056	-0.326255	-0.383222	-0.39055	-0.499994	-0.304877	-0.329929	-0.537499	-0.414855	-0.498698	-0.443954	-0.439694	-0.349389	-0.340939	-0.536666	-0.231859	-0.269153	-0.370488	-0.82647	-0.277258	-0.344294	-0.31257	-0.280046	0.0492248	-0.348132	-0.139449	-0.149729	-0.379048	-0.128374	-0.147017	-0.17763	-0.109554	-0.315454	-0.580458	-0.501345
RLTR31D_MM	-0.0234028	-0.133078	-0.143573	-0.191158	-0.159967	-0.106312	-0.0175498	-0.15071	-0.213785	0.0267188	0.111615	0.0393037	-0.0305279	-0.156023	-0.120568	-0.111402	-0.219114	-0.140601	-0.290327	-0.0982782	0.00437475	-0.181245	-0.138511	-0.180502	-0.0925888	-0.132912	-0.104095	0.00616975	-0.338544	-0.106152	-0.00614064	-0.0769167	-0.540451	-0.192759	0.0237583	-0.0319112	-0.083832	-0.0539039	-0.064407	0.00365449	-0.027038	-0.0759682	-0.100748	0.0318458	0.0387037	-0.0937854	-0.109675	-0.370614	-0.280667
RLTR31M	0.0638707	0.183253	-0.0348997	-0.00740818	-0.0735023	-0.0149132	-0.107911	-0.0696563	-0.416573	0.373937	-0.164034	0.0256335	-0.108053	0.470969	0.0477764	-0.109113	-0.18636	-0.222201	-0.272927	0.15301	0.0180465	-0.0476688	-0.137094	-0.0908295	-0.152329	-0.209423	-0.0628327	-0.0836122	-0.25649	-0.0234092	-0.156043	-0.159076	-0.37268	-0.297176	-0.0694671	0.030505	-0.108618	-0.0817869	0.165066	-0.185536	-0.0570055	0.0375991	0.0293755	0.0078459	0.0120874	-0.272439	-0.21991	-0.428234	-0.242242
RLTR31_Mm	-0.173823	-0.0166773	-0.201486	-0.303303	-0.18866	-0.197902	-0.151105	-0.231247	-0.181164	0.213941	0.0203088	-0.0660635	-0.248452	-0.149018	-0.188475	-0.249302	-0.434413	-0.402773	-0.532013	-0.0578548	-0.166558	-0.207418	-0.39438	-0.313619	-0.52447	-0.523291	-0.272106	-0.0875638	-0.479028	-0.117629	-0.281499	-0.145741	-1.00052	-0.214539	-0.164885	0.058946	-0.343208	-0.154334	0.0825517	-0.173839	-0.188071	-0.371791	-0.516891	-0.239484	-0.0611662	-0.226762	-0.358357	-0.869205	-0.559115
RLTR31_Mur	-0.112585	-0.0440945	-0.186171	-0.220768	-0.085496	-0.116922	-0.0751446	-0.186642	-0.255529	-0.0548883	-0.160502	-0.0948344	-0.0787722	-0.155449	-0.0581723	-0.130995	-0.126937	-0.206929	-0.247343	0.0258992	0.0395581	-0.112457	-0.18212	-0.0749428	-0.174218	-0.0609808	-0.120328	-0.0515262	-0.282066	-0.0581676	-0.0358671	-0.109675	-0.302425	-0.133532	-0.0235777	0.0167942	-0.117182	-0.241843	0.0194574	-0.1727	-0.133755	0.0299866	-0.0320656	-0.047317	0.0430678	-0.152912	-0.154621	-0.282376	-0.295757
RLTR33	0.224286	0.126956	0.166032	0.0829981	0.151314	0.151667	0.134538	0.153809	-0.0351067	-0.0546608	0.0736242	0.119228	0.202828	0.170201	0.153139	0.242027	0.0938494	0.279413	0.122245	0.172046	0.453754	0.209277	0.213356	0.113049	0.320113	0.309218	0.275094	0.338168	0.0278431	0.220594	0.194521	0.271939	-0.383196	0.00817837	0.25201	0.232723	0.405092	0.302557	0.157145	0.171617	0.320582	0.221628	0.257333	0.18627	0.366009	0.255661	0.525242	-0.135303	-0.0618712
RLTR34B_MM	-0.244521	-0.0716643	-0.0196049	0.125465	0.179773	-0.056776	0.278054	-0.139794	0.0516044	0.312147	0.322997	0.0826362	0.0586956	0.0227824	0.100889	0.17325	0.193292	0.0610434	-0.0194146	0.165572	0.187341	0.133578	-0.104547	0.17672	0.116683	0.21181	0.190662	0.10048	0.106502	0.0390228	0.0110875	0.0277112	-0.259388	0.19343	0.18688	0.0918742	0.041627	0.00255377	0.233588	-0.0315224	-0.00635294	0.404209	-0.0716239	0.11988	-0.0204196	-0.200176	0.0307847	-0.148945	-0.150286
RLTR34C_MM	-0.0802331	0.037354	-0.0337556	0.108114	-0.0117323	-0.0860732	0.0605975	-0.0957599	-0.254743	0.243055	0.17144	-0.0213815	-0.056238	0.0612201	0.074655	0.0128845	-0.0178066	-0.121853	-0.0548156	0.288649	0.0579295	-0.0350563	-0.0763828	0.0601946	-0.237499	-0.11511	0.127828	0.0531683	-0.058993	-0.0479558	-0.0570964	-0.0636976	-0.148095	0.108936	0.0651466	0.17026	-0.0386754	-0.141031	0.250311	-0.0847025	-0.10016	0.332205	-0.306586	-0.0956733	0.014303	-0.156574	-0.124007	-0.241447	-0.155933
RLTR34D_MM	0.0680135	-0.00225861	0.0206216	0.108541	0.111521	-0.0247543	0.211809	-0.133188	-0.216381	0.61252	0.46175	0.0813878	0.16276	-0.0510668	0.121675	0.0994726	0.111237	0.00894119	0.0427289	0.295685	0.0576683	0.0439864	-0.0638948	0.168083	0.241883	-0.0136758	0.138504	0.115618	0.108193	0.0666244	-0.0429024	-0.162325	-0.335844	0.364613	0.20782	0.203166	0.0786458	-0.00882042	0.286965	0.0192876	0.0277064	0.386729	0.0761451	0.0926993	0.110988	-0.0916702	-0.00389316	-0.196505	-0.0838814
RLTR35B_MM	-0.173689	-0.0828778	-0.0705132	0.0282468	-0.0156789	0.021645	0.109474	-0.0970983	-0.00273571	0.0955292	0.0489438	0.156936	-0.0412829	0.281713	0.170417	0.197628	0.203927	0.0256003	0.0114299	-0.00872883	0.0820327	0.0423064	-0.00609871	0.0534009	0.484036	0.0649984	0.0538951	0.168949	-0.0549253	0.0231795	0.206042	-0.114239	-0.285043	-0.0359942	0.160536	0.211518	0.0759013	0.0778079	-0.0315538	0.0593916	0.0523495	0.17663	-0.0649934	0.016078	0.0684	0.0469544	0.249608	-0.125304	-0.037963
RLTR40	0.121325	-0.021385	-0.228283	-0.348477	-0.236325	-0.0586361	-0.238474	-0.0998112	-0.45836	-0.471901	-0.194536	-0.326554	-0.0667336	0.0038659	-0.15464	-0.199767	-0.343586	-0.173845	-0.366022	-0.253761	0.0084222	-0.264792	-0.131352	-0.247547	-0.112131	-0.149745	-0.271256	-0.0319374	-0.430788	0.0291097	-0.0351678	-0.045609	-0.710067	-0.50364	-0.0940368	-0.0884182	-0.0126123	-0.0663215	-0.284804	-0.0458061	0.0945408	-0.421514	-0.103629	0.0645161	0.0341682	-0.0596561	-0.119648	-0.504972	-0.351879
RLTR41	0.161955	-0.111659	1.03733	1.11851	0.21575	-0.0329523	0.671392	-0.00937316	0.407782	1.32522	1.05373	0.631718	0.617216	0.675236	1.06139	1.80122	1.9613	1.12774	0.846011	0.334168	0.216766	0.468586	0.510965	0.377205	0.966686	0.470315	1.08946	0.307262	0.617458	0.5844	0.874688	0.855481	0.499588	0.811747	0.576713	0.60632	0.666806	0.821342	0.326216	0.688508	0.535043	0.601699	0.596446	0.491298	0.438704	0.582307	1.69982	0.636402	0.801
RLTR41A2	0.118394	-0.0859602	0.53017	0.971602	0.194047	-0.00594322	0.693976	-0.0150189	0.209738	1.39538	1.04343	0.444313	0.337781	0.694458	0.977302	1.25507	1.56699	0.965481	0.822166	0.374968	0.203049	0.456827	0.316005	0.384199	1.06399	0.574414	0.668567	0.368597	0.602477	0.547309	0.781488	0.829606	0.437495	0.842127	0.470416	0.46147	0.504115	0.701633	0.310593	0.554295	0.49551	0.649763	0.573226	0.56799	0.402771	0.534564	1.6506	0.389782	0.485699
RLTR41B	-0.050212	-0.161797	0.413229	0.209541	0.157765	0.107094	0.141049	0.00856697	-0.105124	0.65597	0.627765	0.287414	0.0958527	0.459899	0.115471	0.285924	0.433676	0.200756	0.125067	0.0365393	0.0339523	0.187687	0.0849116	0.210371	1.35936	0.267266	0.513273	0.132584	0.291012	0.236295	0.480482	0.299355	-0.457949	0.0978453	0.220204	0.0504792	0.204687	0.1545	0.352538	0.24296	0.244503	0.308426	0.365576	0.144211	0.237543	0.20781	0.537435	-0.17781	0.0826063
RLTR41C	0.553455	-0.0628002	0.974655	1.83572	0.408426	0.0136094	0.935146	-0.091916	0.793815	0.759322	0.743613	0.819115	0.824985	2.15295	2.22609	2.76469	3.23729	2.13951	1.50321	0.411927	0.449164	0.599129	0.980721	0.552174	2.90757	1.35235	1.18947	0.702391	1.08595	1.28401	1.80011	1.98439	0.228448	0.719951	1.52707	1.22781	1.53028	1.57295	0.437488	1.23373	1.13798	0.734013	1.34827	2.40913	1.01773	1.46294	2.95248	1.16524	1.40632
RLTR42-int	0.0617123	-0.0214441	-0.137796	-0.19542	-0.213317	-0.0426467	-0.0259561	-0.0685271	-0.2815	-0.290468	-0.25706	-0.234239	-0.157479	0.00801127	-0.106752	-0.0291023	-0.214433	-0.133735	-0.229005	-0.121972	-0.125744	-0.120486	-0.158836	-0.217575	-0.0650683	-0.143076	-0.0631191	-0.0315826	-0.228977	0.0172113	0.068241	-0.0224725	-0.601085	-0.329809	-0.12265	-0.0100683	0.0268996	-0.162028	-0.115678	0.049608	0.0935299	-0.138282	-0.0695862	0.0311049	0.0193431	0.0102944	-0.014304	-0.410348	-0.235767
RLTR43C	0.105002	0.0294606	0.196667	-0.287196	-0.0501961	-0.193113	-0.11816	-0.11659	0.0644402	-0.405811	-0.176699	-0.063541	-0.128068	-0.204126	0.0365452	-0.185773	-0.203005	-0.359848	-0.301564	0.0545196	0.205332	0.0102751	-0.345407	-0.0162271	-0.206669	-0.107793	0.201758	-0.0963151	-0.175444	-0.0197435	-0.240355	-0.299443	-0.548518	-0.167546	0.168999	0.189521	-0.153686	-0.163008	0.121189	-0.244177	-0.219333	0.200689	-0.210482	-0.219595	-0.0217035	-0.360928	-0.233457	-0.547428	-0.394691
RLTR44-int	-0.0899841	-0.0933686	1.81645	0.135732	-0.0596543	-0.441428	-0.306688	-0.360994	-0.123026	-0.549378	-0.428107	-0.227321	-0.112013	-0.275339	-4.59584e-05	-0.187903	0.00021792	0.219106	-0.0781597	-0.0348049	-0.0472759	-0.110015	-0.148507	0.0296634	-0.537279	-0.0879291	2.09227	-0.315677	-0.0183949	0.226758	-0.571774	-0.292116	-0.535828	-0.428197	-0.124396	-0.017765	-0.1201	-0.204775	-0.114548	-0.170869	-0.191161	0.0461862	-0.029077	-0.227179	-0.117841	-0.402311	-0.00340415	-0.246815	-0.282986
RLTR44A	-0.106621	0.248501	1.33884	0.558248	0.545696	0.0534299	0.481216	0.115598	0.27581	0.201345	0.399265	0.179358	0.366411	-0.169827	0.562114	0.572427	0.843773	0.802353	0.558067	0.654724	0.426477	0.667308	0.360119	0.552872	0.194826	0.412191	1.49105	0.277886	0.549493	0.51263	0.076695	0.166785	0.168317	0.590462	0.230655	0.38867	0.222227	0.155009	0.292484	0.212291	0.0526311	0.818377	0.316253	0.0344024	0.194878	0.0298948	0.542956	0.379224	0.398093
RLTR44B	-0.0405836	-0.0390407	0.951998	0.339618	0.414262	-0.221727	0.198104	-0.201825	-0.203063	0.0616781	0.381834	0.157109	0.169553	-0.108784	0.265563	0.4067	0.524281	0.508504	0.290104	0.471725	0.167451	0.305216	0.0343557	0.402585	-0.236949	0.287669	0.999867	0.00166255	0.478939	0.425309	-0.327134	-0.0278915	-0.130345	0.251874	0.165762	0.381028	-0.0124423	0.0488715	0.264562	-0.0205125	-0.125364	0.633861	0.062686	-0.0590929	0.0573144	-0.224059	0.229308	0.00794939	0.11594
RLTR44C	0.183649	0.190118	1.12874	1.07893	0.320019	-0.0433671	0.813237	-0.0132305	0.522381	1.65644	1.44252	0.590188	0.726879	0.40646	0.778223	1.25696	1.62773	1.16776	0.83251	0.918114	0.481197	0.763224	0.418962	0.787919	0.394511	0.55162	1.19571	1.27323	0.727423	0.933195	0.32409	0.651751	0.0422895	0.859789	0.282538	0.580586	0.605509	0.840626	0.398123	0.572331	0.509511	0.947843	0.710016	0.66592	0.540349	0.308156	0.998418	0.311204	0.51807
RLTR44D	0.0875473	0.215877	1.06256	0.848215	0.370449	0.17895	0.608914	0.163281	0.457957	1.47445	1.33988	0.633128	0.761872	0.385086	0.553432	1.04901	1.17415	0.97858	0.508141	0.627215	0.362516	0.742979	0.224775	0.634656	0.333052	0.401357	1.1732	0.699483	0.669021	0.882695	0.101852	0.597092	-0.127769	0.688284	0.147965	0.561332	0.298182	0.591067	0.395593	0.545508	0.317393	0.835009	0.403416	0.73327	0.240891	0.0172074	0.736792	0.221313	0.307229
RLTR44E	0.219019	0.29105	1.49886	1.27592	0.716669	0.100716	1.15834	0.19311	1.40023	2.32043	1.98094	0.942158	1.11644	0.440863	0.871539	1.55298	1.75596	1.47526	0.900189	0.94818	0.650694	0.895325	0.49808	0.880755	0.490491	0.740913	1.62795	0.640756	0.972945	1.10846	0.54372	0.782118	0.122363	1.50746	0.458799	0.724826	0.730291	1.2347	0.679949	0.941985	0.75862	1.23682	0.845312	0.585661	0.674156	0.587727	1.27085	0.435674	0.565039
RLTR45	-0.112677	-0.193185	0.539317	0.26472	0.0966799	-0.251125	0.053571	-0.247623	-0.197835	-0.259183	-0.120919	-0.0897265	0.11087	0.324777	0.53721	0.226315	0.556818	0.279726	0.0612852	0.228147	0.100954	0.319563	-0.202936	0.215379	0.359764	-0.0153688	0.571354	-0.0490403	0.181305	0.0541163	-0.105379	-0.0215493	-0.580289	-0.161656	0.149901	0.176642	0.154885	0.265408	0.138835	-0.135135	-0.184717	0.434263	0.153852	0.14322	0.0929116	0.0787672	0.69486	-0.351945	-0.270759
RLTR45-int	0.26135	-0.0864482	0.513953	-0.140536	-0.0857164	-0.287533	-0.0647419	-0.197037	-0.421567	-0.273408	-0.272623	-0.211234	-0.175272	0.214785	-0.0726582	-0.131005	-0.194486	-0.133942	-0.243905	-0.0685679	-0.237192	-0.211956	-0.29863	-0.273174	0.0136023	-0.421153	0.235531	-0.0868079	-0.19651	0.0146247	-0.233424	-0.154751	-0.753586	-0.428737	-0.146555	-0.0957011	-0.00133327	-0.246864	-0.0444516	-0.0595305	0.0775021	-0.227557	0.00923236	0.506554	0.100218	0.0493836	0.053401	-0.440231	-0.281672
RLTR46A	0.326171	0.272396	0.803625	0.419266	1.05376	0.11663	0.447435	0.0568999	0.0128033	-0.271059	-0.192979	0.078261	0.264246	0.0119024	0.420142	0.246145	0.146176	0.490038	1.33793	0.731761	0.428694	0.459284	1.4495	0.41684	0.192214	0.426022	0.800021	0.224542	0.579156	0.216082	-0.318708	-0.245186	2.45538	0.155889	0.345161	0.313902	0.267721	0.102269	0.484833	0.267659	0.0168803	0.846929	0.500335	0.260865	0.792778	0.11781	0.146468	2.32653	2.25742
RLTR46B	-0.000908635	-0.0872491	0.375873	0.550734	0.558998	0.0349098	0.604452	0.0312346	0.0831964	0.507016	0.443959	-0.101794	0.246594	0.218203	0.263565	0.4086	0.781981	0.642563	1.65374	0.354921	0.0765792	0.630128	1.89886	0.221313	1.35011	0.57378	0.620706	0.256113	0.684499	0.464297	0.278884	0.0574982	2.58626	0.358956	0.300995	0.31234	0.434321	0.314395	0.395723	0.724797	0.535194	0.532482	0.764653	0.209437	1.17966	0.112757	0.751664	2.96176	2.61215
RLTR47	0.103819	-0.181024	-0.133384	-0.26641	-0.330831	-0.212174	-0.0877508	-0.21237	-0.707315	-0.480081	-0.524499	-0.481083	-0.0867542	0.27953	-0.0284378	-0.112795	-0.00651933	-0.252581	-0.334766	-0.0577881	-0.174135	-0.231155	-0.181181	-0.254351	0.230981	-0.240504	-0.210799	0.00833758	-0.420903	0.132852	0.107162	0.0316216	-0.861057	-0.622179	0.112228	0.0213345	-0.100965	-0.031083	-0.171439	-0.213531	-0.0746295	-0.213787	-0.193378	0.18654	0.09308	-0.319698	0.0282167	-0.5832	-0.275868
RLTR48A	0.0404108	-0.112521	0.0993225	-0.181128	-0.0402274	-0.091068	0.024901	-0.0955132	-0.0333381	-0.0993806	-0.0278142	0.0715169	-0.000790084	0.0443154	-0.0972698	-0.084666	-0.0604075	-0.189735	-0.291565	-0.0363426	0.0898437	0.0376222	-0.24881	-0.0662853	-0.0473548	-0.0448026	0.258365	0.0148583	-0.0979983	0.0368313	-0.172888	-0.174705	-0.641858	-0.23987	0.0944128	0.080073	-0.0389538	-0.0705169	0.00305904	-0.143756	-0.00316208	0.195314	0.0357139	0.00708367	0.0326129	0.203478	-0.0939555	-0.466002	-0.407038
RLTR48B	0.166609	-0.0458839	0.386567	0.619382	0.19372	0.251917	0.363494	0.158673	0.292567	1.18048	0.651665	0.329463	0.25701	0.94451	0.337059	0.500482	0.530334	0.283956	0.145773	0.343385	0.134575	0.35401	0.0404028	0.190438	0.442022	0.18445	0.41918	0.100986	0.423011	0.13727	0.521439	0.0522347	0.334011	0.448074	0.284522	0.213567	0.461109	0.440952	0.386338	0.342933	0.470681	0.334736	0.650658	0.86085	0.540375	1.45752	0.622081	0.15973	0.2208
RLTR48C	-0.075149	-0.382952	0.0216667	-0.150988	-0.138566	-0.0523567	0.221007	-0.135538	-0.24968	0.157634	-0.0569817	0.0307302	0.0555201	0.0849271	-0.179186	0.0237331	-0.222281	-0.0926159	-0.201884	-0.0111842	-0.0752638	-0.159467	-0.236673	-0.205955	0.12608	-0.177187	0.0868065	0.0425325	-0.281272	-0.0188533	-0.138207	-0.370549	-0.571125	-0.207803	0.143854	-0.0339552	-0.0173976	0.209316	-0.0328917	0.0467169	0.0832219	-0.0743286	0.13566	0.237194	0.120256	0.363783	0.0545036	-0.401019	-0.286834
RLTR49	0.1356	0.0402866	0.138357	0.0971647	0.103545	0.0719048	0.22658	0.0450942	-0.0825347	0.018972	0.0379529	0.0463076	0.0950337	0.218894	0.201101	0.212616	0.297176	0.277944	0.0973656	0.163624	0.255382	0.197759	0.0843726	0.173556	0.504833	0.343142	0.222011	0.220637	0.127902	0.207139	0.26488	0.251151	-0.347945	-0.0319532	0.175755	0.165483	0.199061	0.0589138	0.16051	0.151677	0.239494	0.415624	0.216194	0.290659	0.25882	0.0422183	0.379313	-0.189219	-0.0967006
RLTR4_MM-int	-0.0716769	0.353519	0.630571	0.335401	1.00722	0.580369	0.355078	0.666112	0.229543	0.231867	0.138751	0.252063	-0.213845	0.0926079	0.140224	0.259518	0.284677	0.388963	0.330358	0.245043	0.408843	0.713292	0.063049	0.270386	0.157361	0.286148	0.531962	0.145882	0.626726	0.114942	0.225871	0.168199	-0.00110273	0.275006	0.222282	0.100676	0.222004	0.31842	0.354944	0.152505	0.0750603	0.336546	0.177261	0.489708	-0.0446407	-0.0882306	0.232638	0.294701	0.177864
RLTR4_Mm	-0.181022	1.10881	0.441243	0.301993	0.740497	0.538586	0.0880273	0.446481	0.543551	0.378765	0.706222	0.572856	5.18752e-05	-0.0105889	-0.132403	0.359443	0.305104	0.163212	-0.00593282	0.0982995	-0.144752	0.512449	-0.407742	-0.0692446	0.0655432	-0.186048	0.396185	0.0689706	0.426624	-0.0725215	-0.0629926	-0.0480136	-0.66008	0.537583	0.148372	-0.0308101	0.244753	0.00929357	0.342995	0.0659421	0.00506613	0.0104895	-0.0349197	-0.0776023	-0.168512	-0.167097	0.304528	-0.290126	-0.319984
RLTR50A	-0.127478	-0.107743	0.16616	-0.107019	-0.0888767	-0.0852187	0.0552574	-0.261857	-0.663879	-0.292613	-0.181361	-0.14759	-0.127679	0.0157862	0.0278539	0.0297735	-0.0523146	-0.0780849	-0.00385305	0.0285027	-0.0926164	-0.0516187	-0.16079	-0.135532	-0.0452172	-0.236046	0.303655	0.0161295	-0.29487	0.0202763	-0.306384	0.0662013	-0.489727	-0.448077	-0.0214059	0.0214142	-0.092926	-0.0566211	-0.0717876	-0.134313	-0.284041	0.0757151	-0.0441006	-0.246905	-0.197574	-0.37086	0.0323172	-0.170116	0.156264
RLTR50B	-0.030158	-0.122657	0.243407	-0.0674993	-0.067445	-0.233721	-0.0239443	-0.212745	-0.490518	-0.286921	-0.287178	-0.165115	-0.068369	-0.204346	-0.0134355	-0.203156	-0.0297304	-0.208353	-0.261849	0.124274	0.105199	0.0109068	-0.281468	-0.0142541	-0.0813407	-0.183117	0.292475	-0.175558	-0.145909	-0.0585834	-0.400842	-0.375706	-0.627718	-0.321018	0.0267561	0.0393001	-0.198513	-0.308339	0.0521893	-0.403077	-0.302204	0.320607	-0.253809	-0.347485	-0.189297	-0.480034	-0.259463	-0.501182	-0.334265
RLTR53_Mm	-0.0726141	-0.0415922	0.177877	0.282358	0.164005	0.0475926	0.326792	-0.045721	0.233399	0.372519	0.287646	0.272339	0.145121	-0.0343645	0.25775	0.349154	0.432265	0.259119	0.260107	0.410811	0.151711	0.235871	0.100779	0.283125	0.269842	0.12978	0.386039	0.146318	0.328451	0.204323	0.26024	0.166205	0.0793607	0.316686	0.198336	0.264466	0.158498	0.0659362	0.374879	0.0886	0.098943	0.555079	0.202494	0.0924318	0.123378	0.398323	0.254096	0.145213	0.190435
RLTR5_Mm	-0.751672	-0.691497	-0.143055	-0.614764	-0.228762	-1.29223	-1.93657	-1.43233	-1.15102	-1.15349	-0.880534	-0.899449	-0.710369	-0.708089	-0.583812	-0.761984	-0.593244	-0.797521	-0.922844	-0.52243	-1.5244	-1.35784	-0.95675	-0.725469	-1.54901	-1.01251	-0.253699	-1.46548	-0.61675	-0.542496	-1.23832	-1.07863	-1.205	-0.84824	-0.514919	-0.40973	-0.792445	-0.823813	-0.456052	-0.760685	-0.877859	-0.716534	-0.8368	-0.89163	-0.838379	-0.824231	-0.64117	-0.913605	-0.768183
RLTR6-int	0.0581361	-0.0705523	0.57409	-0.183434	0.0543387	-0.274983	-0.165217	-0.211697	-0.158718	-0.602231	-0.372038	-0.199975	-0.228062	-0.435488	-0.0888477	-0.320912	-0.274453	-0.21337	-0.211841	0.0445391	-0.121811	-0.187341	-0.290677	-0.200689	-0.261632	-0.36509	0.230801	-0.185984	-0.15652	-0.174791	-0.54999	-0.363007	-0.349392	-0.333604	-0.181591	-0.134867	-0.210829	-0.490718	-0.0664278	-0.390836	-0.346996	-0.0849933	-0.250309	-0.33591	-0.164352	-0.429609	-0.361784	-0.213866	-0.171896
RLTR6B_Mm	-0.0817508	-0.277778	0.532923	-0.245075	-0.198563	-0.507189	-0.108419	-0.473472	-0.40425	-0.46437	-0.31184	-0.205412	-0.36449	-0.250326	-0.257166	-0.316318	-0.385889	-0.435337	-0.157462	-0.083455	-0.392059	-0.245466	0.00184481	-0.38961	-0.40193	-0.755986	0.41902	-0.264912	-0.170755	-0.213201	-0.704097	-0.701672	0.616159	-0.498374	-0.110859	-0.180596	-0.335457	-0.1886	-0.0475106	-0.28876	-0.374699	-0.0807263	0.109723	-0.0630056	0.20143	-0.161879	-0.27491	0.53276	0.309495
RLTR6C_Mm	-0.424005	-0.171206	0.826611	0.0154079	-0.174695	-0.382228	-0.0837067	-0.458326	-0.186229	0.351149	0.00882562	-0.109803	-0.227833	-0.207382	-0.303255	-0.178176	-0.225005	-0.33691	-0.216031	-0.00290313	-0.456625	-0.230453	-0.208474	-0.432722	-0.319368	-0.483973	0.551486	-0.147111	-0.363959	-0.233978	-0.547413	-0.325005	-0.0632332	-0.387556	-0.236608	-0.131989	-0.377421	-0.0291084	-0.073563	-0.282977	-0.230022	-0.348698	0.0122547	-0.28359	-0.127026	-0.293923	-0.104312	-0.198506	-0.0727036
RLTR6_Mm	-0.0191447	-0.165802	1.21962	0.309416	0.0520432	-0.16953	0.300609	-0.173967	0.183201	-0.0139602	0.00402038	-0.00610584	0.175458	0.125776	0.0070813	0.205659	0.254891	0.213317	0.653524	0.0669983	-0.168167	0.0619269	0.674197	-0.0474932	-0.073545	-0.337013	1.45384	0.0828156	0.110494	0.317821	-0.304842	-0.329383	1.35827	-0.280288	0.054468	0.0537928	0.124733	0.664436	0.0659785	0.251592	0.334495	0.180227	0.419506	0.348073	0.696833	0.276157	0.42845	1.57086	1.17331
RLTR8	-0.058564	0.0208651	0.233294	0.0896165	0.137802	0.0907884	0.193383	0.0835883	0.0711767	-0.469267	0.0162272	0.0200384	0.041335	-0.0671918	0.0872836	0.0226656	0.16113	0.112539	-0.0751837	0.299245	0.32076	0.230694	0.0254711	0.205925	0.210873	0.27224	0.424083	0.122193	0.0554343	0.0923576	-0.118417	0.0266591	-0.196179	-0.0383194	0.259746	0.330055	-0.000973591	-0.182414	0.0542876	0.0447261	-0.00889951	0.553297	0.0219728	-0.0924763	-0.0170602	-0.189715	0.0206607	-0.223798	-0.0958359
RLTR9A	0.0899996	-0.107178	0.489297	1.10343	0.169979	-0.181638	0.613313	-0.098707	0.355144	0.76242	0.573666	0.225292	0.432493	1.24055	1.55217	1.24493	2.07359	1.0554	0.722669	0.393698	0.185668	0.319235	0.291971	0.383724	1.23024	0.279468	0.604902	0.238325	0.690087	0.481381	0.920664	0.906101	-0.174943	0.54165	0.877241	0.975811	0.683596	0.811437	0.271827	0.509507	0.521019	0.537036	0.470113	0.867087	0.297346	0.264085	1.951	0.134359	0.413125
RLTR9A2	0.434833	-0.0845865	0.765734	1.41964	0.200145	0.019335	0.692093	0.128405	0.267983	0.618548	0.566247	0.160547	0.570512	1.28151	1.7607	1.25396	2.06475	1.21961	1.03819	0.445731	0.205839	0.434788	0.463363	0.517848	1.63767	0.418218	0.869932	0.471422	0.887311	0.780515	1.43235	1.42876	0.306793	0.321911	0.934057	0.937323	1.064	0.869201	0.423926	0.52663	0.604027	0.585301	0.873909	1.48738	0.601666	0.719253	1.73388	0.49079	0.702574
RLTR9A3	0.352806	0.0317467	0.542482	1.16976	0.118352	0.0537579	0.473596	0.188596	0.213083	0.454879	0.497564	0.120567	0.462375	1.89516	1.42802	1.28109	2.02994	1.15494	0.797052	0.247516	0.142105	0.46158	0.466874	0.330346	1.52109	0.43122	0.684433	0.72117	0.787002	0.815162	1.39754	1.35278	0.00471076	0.218024	1.09801	0.998188	1.17445	0.799713	0.316524	0.701541	0.747578	0.43357	0.550164	0.910377	0.476355	0.652933	1.76228	0.30038	0.494793
RLTR9A3A	0.363197	-0.0195771	0.466366	1.04742	0.178273	-0.0199984	0.385211	0.00498547	-0.0274661	0.406086	0.2387	-0.160039	0.566315	1.9226	1.36332	0.984949	1.73973	1.05113	0.738558	0.176092	0.100954	0.416648	0.244144	0.274975	1.14739	0.301735	0.532458	0.49193	0.59464	0.752315	1.18471	1.21542	-0.603531	0.14539	0.710268	0.711841	1.01373	0.712248	0.232674	0.695314	0.69745	0.434965	0.331399	0.771546	0.385636	0.327089	1.42563	0.0482692	0.366601
RLTR9A3B	-0.0131908	0.00179364	0.309042	0.827633	0.0837758	-0.0753555	0.41032	-0.0546475	0.0553827	0.459661	0.33061	0.05846	0.216031	1.4513	1.31023	0.880706	1.60293	0.878371	0.62894	0.129964	0.107399	0.176937	0.340554	0.15076	1.24135	0.316092	0.445379	0.455553	0.53398	0.506658	0.998716	1.03278	-0.170781	0.0162834	0.622585	0.645613	0.834697	0.444503	0.172909	0.402877	0.462189	0.327411	0.372825	0.500689	0.374572	0.733616	1.36593	0.147756	0.430114
RLTR9B	0.297244	0.0947039	0.737445	1.35986	0.393973	0.122961	0.713275	0.193974	0.473705	0.429432	0.6859	0.208113	0.593083	1.08625	1.47162	1.14263	1.63652	1.15184	0.93497	0.548477	0.318652	0.593801	0.415098	0.859735	1.45668	0.680745	0.922181	0.497722	0.93718	0.818686	1.23583	1.18945	-0.122788	0.443924	0.64599	0.636893	0.832211	0.655458	0.531401	0.723098	0.714112	0.743044	0.750932	0.780128	0.515014	0.548733	1.27955	0.122729	0.380641
RLTR9B2	0.431918	-0.191448	0.735334	1.28114	0.184735	-0.0979299	0.676514	0.0393996	0.0997974	0.648547	0.130231	-0.137355	0.337907	1.37058	1.87343	0.7901	1.71417	0.915027	0.825673	0.464568	0.228523	0.551367	0.250211	0.609408	1.63871	0.530769	0.727672	0.247429	1.02654	0.744481	1.27122	1.27971	0.0281722	0.198629	0.802324	0.908004	0.945791	0.580167	0.319312	0.470878	0.48802	0.546364	0.793271	1.04301	0.568599	0.706594	1.35785	0.22807	0.411029
RLTR9C	-0.186737	-0.43091	0.0102243	0.00469462	-0.439661	-0.764317	-0.784804	-0.691518	-0.816537	-0.669784	-0.458737	-0.631758	-0.423297	0.598635	0.310827	-0.247161	0.156466	-0.0919184	-0.32047	-0.254192	-0.737291	-0.571091	-0.421886	-0.343142	-0.240719	-0.621959	-0.0686098	-0.704446	-0.125648	-0.0780017	-0.113813	-0.384334	-0.935847	-0.531301	-0.183321	0.0922921	-0.198946	-0.596138	-0.19929	-0.367698	-0.344977	-0.159921	-0.238859	0.0923237	-0.267745	-0.419347	0.187764	-0.612932	-0.413731
RLTR9D	0.350001	-0.087453	0.859254	1.8548	0.352405	-0.0270828	1.00678	0.0242206	0.627538	1.06535	0.895934	0.565273	0.676801	1.61357	2.23695	1.93468	2.76868	1.72145	1.39144	0.624152	0.223452	0.685466	0.664296	0.624475	2.04354	0.949736	0.968239	0.490901	1.22534	1.00475	1.57788	1.86755	0.118244	0.817282	1.1177	1.14045	1.4162	1.31567	0.565977	0.950418	1.03259	0.730214	1.23738	1.06142	0.846748	1.04847	2.27342	0.69096	1.2298
RLTR9D2	0.660538	0.0157896	0.796201	2.10541	0.504279	0.0850269	1.02173	0.106511	0.67533	1.08558	0.903366	0.411056	0.928548	1.8779	2.59902	2.118	2.86839	1.88827	1.57412	0.754558	0.479581	0.83221	0.832023	0.750462	2.33944	1.22724	0.979756	0.670026	1.552	1.21683	1.92653	2.28441	0.354926	0.815481	1.56388	1.4656	1.66077	1.41812	0.698541	1.09634	1.1352	0.808951	1.47956	1.42798	1.02736	1.50302	2.37805	0.744106	1.19192
RLTR9E	0.425651	-0.105334	0.835999	1.69719	0.410593	-0.0294281	0.948773	0.0407501	0.608375	0.749204	0.739926	0.355756	0.472246	1.45235	2.10894	1.67399	2.56879	1.64029	1.25816	0.619769	0.182384	0.705251	0.575349	0.614607	1.9122	0.716212	0.92374	0.510714	1.10829	0.903405	1.49042	1.72593	0.137938	0.7346	1.14979	1.3422	1.33585	1.43401	0.551115	0.837442	0.911253	0.710846	1.1224	1.3584	0.812316	0.896727	2.35004	0.614068	0.99113
RLTR9F	-0.0345807	0.0703378	0.567555	0.778603	0.197293	-0.0931336	0.361335	0.0115011	0.140906	0.916528	0.234719	0.0290773	0.24821	1.02241	1.04258	0.47173	1.06797	0.627218	0.752889	0.360329	0.0237332	0.277508	0.10932	0.41928	1.14776	0.149486	0.554043	0.178971	0.685467	0.300522	0.666335	0.499046	0.00477258	0.366037	0.4279	0.535979	0.447971	0.177818	0.319266	0.273376	0.269486	0.610449	0.516719	0.908637	0.387234	0.452731	0.750153	0.150451	0.306465
RLTRETN_Mm	0.502507	0.0936505	0.90172	1.31737	0.665031	0.123304	0.972594	0.10937	0.961895	1.77137	1.46085	0.605973	0.870183	0.972147	1.05894	1.19652	1.65772	1.3231	1.01073	0.834287	0.250757	0.861458	0.344348	0.77255	0.384103	0.532569	1.03763	0.438502	0.943972	0.847185	0.969124	0.945308	0.248456	1.33155	0.714401	0.802311	0.819686	0.909046	0.591866	0.845513	0.688611	1.02075	0.948045	0.803014	0.640697	0.891155	1.87022	0.5849	0.714926
RMER10A	-0.0251458	-0.0656545	0.245227	0.79854	0.23125	0.0629978	0.481084	-0.00576765	0.465566	0.699711	0.623121	0.33604	0.508292	0.583553	0.696576	0.805379	1.04161	0.640793	0.593509	0.391619	0.261251	0.306298	0.187442	0.403823	1.28952	0.429565	0.453379	0.315242	0.536938	0.352703	0.624897	0.543675	-0.069916	0.598996	0.517544	0.483398	0.460335	0.675085	0.407142	0.312041	0.319956	0.568385	0.291715	0.213139	0.201877	0.277223	0.910364	0.181345	0.232357
RMER10B	-0.0249073	-0.11567	0.163214	0.837169	0.114208	0.0369288	0.467594	-0.0570252	0.406661	0.995069	0.559631	0.376577	0.430255	0.725106	0.766278	1.01487	1.26651	0.63979	0.541209	0.309658	0.108774	0.235587	0.0524649	0.24498	0.876196	0.344271	0.389815	0.273895	0.48333	0.314374	0.72444	0.574197	-0.0643655	0.646495	0.515873	0.559372	0.475362	0.602698	0.374398	0.364101	0.321548	0.470326	0.257417	0.260227	0.135324	0.19112	1.11563	0.0584156	0.16215
RMER12	-0.0452725	0.0236137	-0.158201	-0.324672	-0.223022	-0.116131	-0.200662	-0.13921	-0.33241	-0.403176	-0.185905	-0.244769	-0.409077	-0.0722867	-0.145589	-0.194598	-0.298511	-0.258007	-0.343002	-0.176698	-0.0225604	-0.20234	-0.182174	-0.268732	-0.0785716	-0.211142	-0.22159	-0.0604842	-0.393241	-0.023953	-0.107125	-0.0569311	-0.530322	-0.364066	-0.0415847	-0.0556291	-0.118886	-0.291253	-0.181599	-0.103376	-0.00775181	-0.34806	-0.205177	0.0147509	-0.0461667	-0.0865296	-0.202453	-0.436224	-0.367632
RMER12B	0.508797	0.924241	0.267007	0.180242	0.403715	1.61825	0.328057	1.53612	-0.162004	-0.35204	-0.174167	0.00228261	0.463431	0.309804	0.374929	0.314492	0.306026	0.483162	0.316981	0.535319	1.82531	2.48521	0.33337	0.435438	0.257978	1.19543	0.349211	0.401954	0.619547	0.463895	0.406153	0.282535	-0.0466434	0.111954	0.235608	0.255795	0.497362	0.449067	0.597258	0.247335	0.486659	0.570043	0.531088	0.474587	0.582947	0.444933	0.338224	-0.0641126	0.0411497
RMER12C	-0.0274374	-0.0246639	-0.216647	-0.342957	-0.265991	-0.0927576	-0.253781	-0.157551	-0.447153	-0.600018	-0.0369425	-0.203107	-0.289831	-0.120838	-0.151083	-0.246934	-0.32326	-0.272928	-0.404289	-0.280762	0.0316554	-0.141692	-0.204718	-0.288262	-0.128513	-0.169717	-0.293633	-0.150659	-0.4534	0.0306852	-0.136139	-0.17846	-0.718162	-0.414405	-0.228716	-0.0049896	-0.159906	-0.373995	-0.268559	-0.203971	-0.0123226	-0.373283	-0.202917	-0.0121463	-0.0859741	-0.150249	-0.229129	-0.570176	-0.374462
RMER13A	-0.122571	0.102227	0.104698	0.0842146	0.181687	-0.0123734	0.181717	-0.0325187	-0.0733929	-0.0750126	0.092507	0.0259547	-0.0824431	-0.0379544	0.150634	0.0884699	0.114132	0.134479	0.144401	0.302632	0.174244	0.145916	-0.0143966	0.304782	0.136122	0.0866899	0.219964	0.148039	0.220282	0.0327919	0.0344154	0.0533051	-0.140451	0.0842874	0.173506	0.204711	0.0381396	-0.198261	0.287059	-0.0548835	-0.0894741	0.501503	-0.205002	-0.194188	-0.0632142	-0.290234	-0.014086	-0.0822743	0.00155002
RMER13A1	-0.0435069	0.121448	0.129347	0.126048	0.166024	0.0107161	0.17487	0.00805078	0.124922	-0.0888837	0.0478039	0.191928	-0.062989	-0.0544168	0.187204	0.119145	0.176486	0.186288	0.108603	0.325937	0.229769	0.186249	-0.0382341	0.287497	0.0913174	0.207332	0.225039	0.126941	0.164464	0.0372381	0.0574395	0.0757528	-0.279857	0.172231	0.25138	0.231277	0.111299	-0.198141	0.264976	-0.0689088	-0.0684654	0.479412	-0.0671213	-0.211317	-0.0279641	-0.229681	0.0240706	-0.141878	-0.0716194
RMER13A2	-0.04357	0.108938	0.133079	0.0759356	0.160495	0.0109725	0.149001	0.021503	0.0289475	-0.0994154	0.0968465	0.0557424	0.0280141	-0.0631411	0.169741	0.0985327	0.0724044	0.184672	0.0966066	0.277279	0.256731	0.22179	-0.0136773	0.331161	0.0988003	0.24417	0.203692	0.137659	0.225751	0.0811876	0.0803716	0.125567	-0.278939	0.0755542	0.177461	0.252261	0.0694224	-0.10327	0.243307	-0.0506547	-0.0500451	0.512174	-0.0654731	-0.130939	-0.0105804	-0.259445	0.0181287	-0.195297	-0.121281
RMER13B	0.0221102	0.098229	0.22171	0.24081	0.293167	0.0289268	0.211143	0.0258143	0.0426614	-0.125533	0.106789	0.0986297	0.0821202	-0.0857753	0.246094	0.251012	0.283763	0.259699	0.322144	0.387134	0.164761	0.17643	0.0736225	0.380903	0.764493	0.139176	0.283171	0.194188	0.333373	0.0887211	0.163563	0.165655	-0.0222175	0.116462	0.201308	0.233608	0.159589	-0.108003	0.346033	-0.0505304	-0.0552734	0.528086	-0.115239	-0.18503	-0.00229895	-0.339237	0.0491711	0.178995	0.188722
RMER15	0.0641157	0.102715	0.101888	-0.032217	-0.0105387	0.00334498	0.104331	0.0427479	0.00872491	-0.314873	-0.00120796	-0.01884	0.0681285	0.0496223	0.107607	0.0681822	0.0943468	0.0670022	-0.0154296	0.134113	0.1203	0.0769847	0.0280297	0.184132	0.0842033	0.0525404	0.236674	0.169013	0.092093	0.019053	0.0847879	0.0660198	-0.384604	-0.0329976	0.150998	0.142968	0.0583564	0.00131985	0.148791	0.0239273	0.0456215	0.302056	0.00901762	0.0771572	0.0746004	-0.0199396	0.0188198	-0.218809	-0.164814
RMER15-int	-0.0454703	-0.01509	-0.135334	-0.180764	-0.0508807	-0.0476919	-0.0353435	-0.0909295	-0.25492	-0.566297	-0.103301	-0.124694	-0.0908074	-0.132735	0.00918603	-0.0561062	-0.0586258	-0.0396844	-0.0760246	0.00490916	0.175054	-0.00461833	-0.0091306	-0.00456946	0.088389	0.10804	0.0251846	0.0500166	-0.127882	0.0104386	-0.00428754	-0.0298566	-0.367562	-0.222088	0.0284603	0.0222439	-0.0421554	-0.285792	-0.0181921	-0.109439	-0.0339177	0.108561	-0.166464	0.0130087	-0.0576134	-0.134774	-0.0869021	-0.138283	-0.181047
RMER16	0.151546	-0.0177522	0.0733478	-0.0590298	-0.0837794	-0.0688963	0.0894921	-0.0414623	-0.188965	-0.31677	-0.29582	-0.0154393	-0.0165123	0.175849	0.0541562	0.0486482	0.00659586	0.0182849	-0.093367	-0.113596	0.0222011	-0.0898781	-0.125039	-0.10561	0.153158	-0.0993194	0.138728	0.109518	-0.152494	-0.0968095	0.151471	0.223423	-0.382375	-0.229771	-0.0122335	-0.0121845	0.0804387	0.0493497	-0.0497153	-0.0769621	0.0403579	-0.0206201	0.0770714	0.076892	0.155392	0.299084	0.121522	-0.406267	-0.275649
RMER16-int	0.0662045	-0.124405	0.0103768	-0.199346	-0.322111	-0.220088	-0.197691	-0.190822	-0.480567	-0.125026	-0.270362	-0.272249	-0.366755	0.325314	-0.145139	-0.137057	-0.178946	-0.165035	-0.339252	-0.32598	-0.282074	-0.366559	-0.287702	-0.441316	-0.188299	-0.469061	-0.0521655	-0.0782467	-0.365086	0.00920974	0.00247788	-0.0297596	-0.648351	-0.484185	-0.11073	-0.14976	0.0175615	-0.179822	-0.367825	0.0168165	0.126677	-0.659106	-0.0354145	0.0289717	0.0437121	0.113014	0.105484	-0.456961	-0.289577
RMER16A2	0.292845	0.00146759	0.194316	0.186518	0.0166439	0.113987	0.242165	0.0829587	0.0781897	0.391217	0.16913	0.224482	0.0308003	0.534234	0.411408	0.405184	0.432637	0.27508	0.052531	0.107892	0.127371	0.0198756	0.0266888	-0.143761	0.7458	-0.0197714	0.191522	0.125458	-0.0290957	-0.0579686	0.507582	0.577398	-0.563551	-0.0890503	0.244853	0.217051	0.277005	0.340838	0.0422882	0.226611	0.146514	-0.0221973	0.414498	0.349799	0.393562	0.659155	0.765813	-0.315706	-0.121752
RMER16A3	0.780799	-0.0941807	0.42938	0.782088	-0.0479954	-0.172107	0.410042	0.105984	-0.123073	0.632343	0.490263	0.18462	0.391058	1.7478	1.00804	1.23104	1.6889	0.753289	0.110394	0.040032	-0.0753649	0.118599	-0.119475	-0.126034	0.649692	0.0835785	0.373901	0.22707	0.302962	0.314409	1.14924	1.10027	-0.726843	0.189929	0.406137	0.49932	0.807432	0.937402	0.0641076	0.526732	0.534707	-0.0125058	0.532694	0.654908	0.334331	1.17466	1.5933	-0.503756	-0.21771
RMER16B	0.312752	0.0437311	0.188569	0.207739	0.090562	0.173943	0.103979	0.211735	-0.0619249	-0.332755	-0.132503	-0.192345	0.156579	0.792708	0.513121	0.279627	0.514579	0.432794	0.108646	-0.048933	0.264286	0.263665	0.0952174	-0.00421539	0.40684	0.121175	0.169537	0.254669	0.120561	0.210019	0.521767	0.477848	-0.301404	0.00361766	0.36178	0.51518	0.325677	0.416024	0.183812	0.162681	0.257754	0.361493	0.27667	0.880353	0.210544	0.317875	0.479015	-0.206998	0.0206417
RMER16B2	0.488719	0.0960547	0.0486811	0.659223	-0.0532187	0.0448171	0.1937	0.0797645	-0.247495	0.0619679	0.0631418	0.386471	0.119783	1.2851	1.1642	1.22569	1.31159	0.650352	0.244451	-0.0989718	0.405706	0.0769634	0.154667	-0.0862214	1.11014	0.39831	0.137343	0.298895	-0.13137	0.424231	0.943063	0.96038	-0.279324	-0.0282955	0.260998	0.187258	0.608447	0.320067	-0.0246826	0.32166	0.38682	-0.221713	0.735461	0.963473	0.52434	1.46768	1.35265	-0.162497	0.0244588
RMER16B3	0.293643	0.0637645	-0.225229	-0.172291	-0.223978	0.0114316	0.00676625	0.113307	-0.465427	-0.813056	-0.242699	-0.156034	-0.121224	0.369748	0.231103	0.382299	0.198097	0.107454	-0.33574	-0.213979	0.0126126	-0.129989	-0.125545	-0.167147	0.299366	0.193238	0.0911073	0.0469796	-0.322583	0.0569415	0.187594	0.693197	-0.729934	-0.296813	0.0956619	0.0281803	0.0820661	0.0335016	-0.215025	0.12631	0.0250834	-0.356282	0.0527524	0.502536	0.211528	0.67988	0.11305	-0.546288	-0.24738
RMER16C	0.0291353	-0.026795	-0.0231099	-0.13597	-0.0168029	0.0457405	0.0161072	0.0677043	-0.214781	-0.393834	-0.0343233	-0.288955	0.0708192	0.127656	0.0472395	-0.0449158	0.108882	0.0451535	-0.169988	-0.0120065	0.0795733	0.0156534	-0.0619584	-0.152227	-0.172966	-0.0174438	-0.00283713	-0.0760692	0.0737027	0.126367	0.230892	0.104342	-0.376791	-0.227505	0.0730919	-0.0660932	-0.0276965	0.109899	0.102316	-0.204493	0.183174	-0.0173825	-0.236914	0.0544502	0.117856	0.00412558	0.0221256	-0.394174	-0.286788
RMER16_Mm	0.424582	-0.0334268	0.116119	0.0911022	0.0459962	-0.0232549	0.199828	-0.0163843	-0.265337	-0.293986	-0.0972908	-0.083481	-0.00346867	0.381563	0.206195	0.347848	0.348786	0.201256	0.0342219	0.0775843	0.103839	0.00257723	0.0145387	-0.0215953	0.715125	0.0108461	0.175205	0.153428	-0.0550045	0.120281	0.334506	0.287522	-0.490781	-0.164852	0.133015	0.0710442	0.253691	0.155113	0.0589581	0.0408542	0.182356	0.0587093	0.189775	0.329286	0.275176	0.4226	0.441276	-0.256389	-0.0811489
RMER17A	-0.0249443	-0.0675052	0.251418	-0.00590016	-0.0587199	-0.0382851	-0.0296704	-0.0989976	-0.214868	0.25614	-0.142821	-0.126833	-0.119512	-0.156275	0.0471706	-0.13963	-0.0238208	-0.159874	-0.162983	0.198624	-0.00876071	0.00508274	-0.322049	0.0549921	0.0947494	-0.181582	0.246361	-0.112823	-0.0481102	-0.111667	-0.270415	-0.222233	-0.537407	-0.13015	0.0586159	0.102048	-0.208195	-0.224547	0.0720647	-0.251287	-0.247219	0.185471	-0.223492	-0.338817	-0.221889	-0.423178	-0.281932	-0.412744	-0.269641
RMER17A-int	-0.0370244	-0.0103644	-0.0700467	-0.00478714	0.00259071	-0.140635	0.117717	-0.0553646	-0.387501	-0.454691	-0.385627	-0.176288	-0.127402	0.0921815	0.0301967	-0.0463082	-0.0437642	-0.101245	0.00456207	-0.0944171	-0.0601554	0.012774	0.0408822	-0.103328	0.150621	0.0301174	-0.0579515	0.0111799	-0.102219	0.0271373	-0.00167853	-0.120005	0.356881	-0.2713	0.0158259	0.0983283	-0.0794884	-0.193836	-0.00851376	-0.129653	0.0750653	-0.0894484	-0.0842739	-0.0113281	0.0502415	0.285384	-0.0397	-0.0696008	-0.0327203
RMER17A2	-0.189344	-0.185731	0.153755	-0.156035	-0.165623	-0.376343	-0.347057	-0.339204	-0.259164	-0.18843	-0.284443	-0.223978	-0.276074	-0.330112	-0.0775914	-0.257515	-0.199842	-0.273181	-0.270433	0.0798672	-0.186354	-0.230546	-0.410791	0.0151136	-0.0444113	-0.284561	0.14941	-0.313417	-0.150371	-0.206137	-0.373837	-0.334366	-0.649183	-0.276762	-0.068857	-0.0366021	-0.33443	-0.422815	-0.026157	-0.388778	-0.369165	0.0940312	-0.392865	-0.5062	-0.333475	-0.571384	-0.37959	-0.46839	-0.380334
RMER17B	-0.0737677	-0.0172894	0.267695	0.34528	0.375116	0.0237768	0.215734	0.0324385	0.114066	0.436613	0.29852	0.0670883	0.153931	-0.0734673	0.200977	0.190967	0.308294	0.252689	0.291958	0.392864	0.115832	0.188261	-0.0709361	0.399766	0.232629	0.145824	0.335408	0.0638204	0.38396	0.0446839	0.0994909	0.126332	-0.192235	0.233179	0.119902	0.208263	0.0594689	-0.00675658	0.300306	-0.0910425	-0.105392	0.517194	-0.0255328	-0.196664	-0.0645907	-0.319413	0.0332242	-0.027375	0.0798548
RMER17B2	-0.0544208	-0.024066	0.278472	0.305425	0.317343	0.0391923	0.183624	0.0253783	0.171984	0.203265	0.10638	0.0626713	0.143258	-0.103065	0.189864	0.174683	0.293393	0.213731	0.238939	0.364379	0.169682	0.190519	-0.0348568	0.402635	0.353798	0.101218	0.338615	0.109718	0.395931	0.0571434	0.0214554	0.0537273	-0.301494	0.215564	0.147133	0.208776	0.0859717	-0.134601	0.318962	-0.0629984	-0.0529978	0.554594	-0.079717	-0.192142	-0.0302958	-0.376246	0.00251133	-0.127069	0.00149896
RMER17C	-0.196704	-0.221085	0.222701	0.451733	0.0768897	-0.111296	0.191845	-0.223124	0.150187	0.699837	0.41836	0.128928	0.318446	0.161153	0.304118	0.296497	0.42561	0.114123	0.0945345	0.283655	0.176942	0.112426	-0.216061	0.164864	0.220133	0.229312	0.338321	0.0437795	0.127931	0.103509	0.197473	0.0586106	-0.346396	0.407349	0.183198	0.172985	0.0486239	0.188035	0.172017	-0.0188973	-0.0471646	0.431481	-0.0878009	0.00790473	-0.132838	-0.10227	0.402879	-0.222925	-0.169192
RMER17C-int	0.00848342	-0.103063	-0.0128625	-0.00460804	-0.0953424	-0.0728702	0.0285322	-0.0307606	-0.233557	-0.373733	-0.160403	-0.258296	-0.0779878	0.0154178	0.0523694	0.0341426	0.00523407	0.0136968	-0.0821181	-0.000828806	0.00909941	-0.022319	-0.0936035	-0.0175496	0.113805	-0.00810864	-0.000650886	0.0705144	0.224695	0.0710146	0.0675411	0.0337943	-0.442454	-0.172516	-0.0241509	0.108114	0.0374172	-0.0867499	0.00820406	-0.00568758	-0.00171558	0.0481097	0.258554	0.0224596	0.0481146	-0.113001	0.166113	-0.294568	-0.158641
RMER17C2	-0.192323	-0.166873	-0.0172959	0.137639	-0.0702371	-0.163823	-0.0311569	-0.201428	-0.161792	0.581806	-0.0791917	-0.0722619	0.103193	-0.0477086	0.0774247	-0.0303152	0.0566753	-0.195392	-0.163531	0.164426	0.048975	-0.0255386	-0.297812	-0.0813944	-0.0922122	0.0265395	0.004233	-0.108085	-0.0869668	-0.0361762	-0.0367959	-0.149529	-0.37085	0.0864355	0.0298292	0.0506471	-0.141389	0.0470184	0.0500712	-0.176361	-0.166723	0.163191	-0.245187	-0.126178	-0.281166	-0.213898	0.0838757	-0.221571	-0.277599
RMER17D	-0.0752841	-0.16645	0.234791	0.00167502	-0.169468	-0.252924	-0.109329	-0.232655	-0.116737	0.0401847	-0.115354	-0.139281	-0.128585	-0.313527	0.0210982	-0.0760444	0.0347585	-0.211298	-0.256326	0.109543	-0.0410857	-0.0525674	-0.389792	-0.060565	-0.0425778	-0.240211	0.235159	-0.0956571	-0.113422	-0.171322	-0.314972	-0.0783632	-0.575725	-0.105654	0.0793383	0.0710098	-0.231298	-0.161397	-0.0392067	-0.289483	-0.268562	0.0886039	-0.266754	-0.360187	-0.24766	-0.480477	-0.180885	-0.423886	-0.300913
RMER17D2	-0.0361951	-0.046084	0.445101	0.010331	-0.109333	-0.171176	-0.0629359	-0.138531	-0.314252	0.0135738	-0.232629	-0.130222	-0.147773	-0.174085	0.0708368	-0.141145	-0.142555	-0.187967	-0.160205	0.251258	0.0588791	-0.0186113	-0.330723	0.135436	0.00934456	-0.150275	0.364391	-0.0597289	-0.0391184	-0.104341	-0.24306	-0.225645	-0.589892	-0.2106	0.0378235	0.0809136	-0.178004	-0.226371	0.0637558	-0.207968	-0.280546	0.231086	-0.176281	-0.335345	-0.182466	-0.387225	-0.24715	-0.376975	-0.267801
[truncated: 38 more rows]
[truncated: 63 more columns]
