# Supplementary material for: Transposable elements are regulated by context-specific patterns of chromatin marks in mouse embryonic stem cells
Source: Nat Commun. 2019 Jan 3;10:34. doi: 10.1038/s41467-018-08006-y (PMC6318327; doi:10.1038/s41467-018-08006-y)
Supplement: Supplementary file 7 — Supplementary Data 4 [file 41467_2018_8006_MOESM7_ESM.xlsx]

## Sheet: KD-TEs
Table S4. Table containing all expressed TE types, and their expression level (normalized tag count) in response shRNA KD (RNA-seq)
TE name	Luc	Ash2l	Bahd1	Baz2a	Brd7	Cbx5	Chd4	Chd5	Ezh1	Hdac1	Hdac2	Hdac3	Hdac5	Hdac6	Hdac7	Ing5	Kdm2a	Kmt2b	Ncor1	Ncor2	Prdm4	Prmt5	Rnf2	Rrp8	Setdb1	Uhrf1	Luc2	Sirt2	Smyd3	Zmynd11	Lrwd1	Kdm1a	Bap1	Cbx2	Cbx6	Mcrs1	Mtf2	Dzip3	Ehmt1	Kat5	Phf19	Rnf8	Kdm3b
Chap1_Mam	56	53	71	63	64	57	81	52	74	63	55	67	61	70	54	53	51	57	48	63	70	44	60	49	59	72	79	42	44	54	62	38	31	63	71	61	65	56	71	72	63	81	72
Charlie18a	543	355	374	479	441	558	469	510	442	483	500	482	445	484	583	404	463	592	428	502	474	376	482	455	333	494	258	408	355	431	359	384	398	389	488	503	502	389	393	373	330	345	433
IAPEY5_I-int	651	382	363	261	1461	258	1141	287	180	801	267	311	939	50	431	175	588	1342	360	88	118	246	419	273	616	388	1671	2256	4280	10627	4279	2210	1025	389	761	18715	12872	22105	2747	1637	904	751	14548
Tigger11a	173	209	267	184	173	238	295	278	257	235	191	178	125	184	200	125	197	237	96	257	126	173	222	204	147	191	133	133	153	146	216	92	65	172	43	116	185	303	110	198	157	206	61
MURVY-int	114	351	150	277	294	310	113	253	108	144	117	200	203	200	85	130	189	64	93	294	180	236	187	232	227	304	83	112	182	115	82	143	43	245	145	48	96	266	191	312	242	160	237
RNERVK23-int	576	331	523	491	344	424	444	376	448	327	391	378	370	318	645	363	424	627	638	213	385	255	167	260	504	272	481	548	323	456	539	393	811	283	308	773	562	280	312	260	334	452	372
MLTR11B	403	785	471	563	732	701	555	557	514	541	576	534	637	647	394	610	479	378	382	1060	575	863	893	737	447	841	515	474	601	481	516	592	355	667	545	450	563	565	527	802	558	592	490
MLTR11A	336	546	339	435	481	517	353	451	457	445	469	444	541	486	329	556	423	328	348	861	553	722	730	626	480	675	372	363	488	387	342	424	297	474	376	332	375	420	397	512	424	372	393
RLTR19-int	7065	4892	3618	4327	5804	4902	3573	5189	6182	6556	6677	7187	5816	7377	5496	6639	7403	6761	7298	7747	6923	8248	7849	7541	6557	8366	7154	6117	7262	7095	6721	6078	5741	5623	5935	6468	6472	6808	6720	6470	5129	6243	6331
Charlie2b	842	679	732	694	666	748	754	641	659	748	646	736	704	695	695	765	720	739	673	759	707	737	708	734	729	789	406	571	601	538	688	641	377	721	621	565	662	712	588	615	640	695	664
MLT1A0	1034	1630	1046	1334	1312	1628	1317	1473	1200	1358	1239	1183	1510	1122	1105	1258	1227	1016	1180	2217	1368	1785	1938	1655	1090	1678	1339	1259	1470	1328	1462	1615	891	1599	1107	1488	1590	1371	1310	1921	1329	1775	1400
RLTR4_MM-int	3376	4948	4797	6487	5879	6119	2435	4408	4528	4355	5700	2707	6375	3913	3297	4004	3627	2985	3818	5184	4572	5393	4985	5016	7015	5047	3782	4442	3832	3831	4982	4274	2961	4875	3327	3676	4688	4896	3849	4229	3567	4774	4623
ID	1062	1710	968	1269	1614	1681	1109	1399	1494	1583	1610	1549	1672	2089	1007	1837	1429	834	1078	3023	1810	2672	2778	2058	1225	2221	871	1111	1405	1163	1149	1307	713	1806	1377	991	1136	1619	1279	1706	1353	1338	1232
LTRIS4A	120	128	83	104	164	142	92	105	91	107	103	135	129	157	122	130	120	104	76	181	111	191	179	150	145	167	132	103	120	114	80	121	82	117	121	93	104	106	138	142	117	105	96
ORR1E-int	458	589	486	502	442	512	527	549	434	526	417	427	599	460	387	494	512	409	398	718	475	561	635	590	380	634	279	376	532	367	406	435	266	503	480	425	414	502	509	594	463	551	537
ERVB5_2-LTR_MM	52	101	85	93	101	89	63	68	93	86	91	96	91	79	80	106	95	84	69	123	96	107	101	96	95	104	42	71	82	97	51	94	25	105	89	85	66	100	76	113	80	71	67
L1_Mus3	3363	7078	2824	4241	7698	7805	2568	4254	5352	6101	6544	5119	7906	6584	3640	6767	5067	4844	4199	16947	6931	14922	22872	12956	6341	15756	6016	7006	14647	6614	7228	7860	1857	12247	7635	5566	6683	11403	11811	24448	10822	11015	11728
L5	175	256	288	286	110	226	252	220	136	235	166	186	163	210	201	199	195	215	186	173	128	168	102	194	88	102	171	241	134	136	167	171	68	271	99	246	98	58	210	153	154	235	255
L2	2662	4686	2697	3408	4082	4634	2874	3655	3630	4232	4040	3701	4256	4090	2755	4300	3460	2791	2843	7763	4318	6095	6820	5193	2927	5818	2904	3404	3965	3561	3537	4057	2078	5467	3462	3336	4095	4717	4028	5371	4016	3902	3816
RLTR48C	30	53	46	62	51	66	51	81	49	65	60	56	45	65	42	59	56	53	50	76	51	73	57	72	78	69	50	41	36	54	59	55	40	53	81	85	52	43	59	71	64	41	81
RLTR48B	44	29	24	40	39	24	17	28	29	34	37	43	35	35	57	40	40	50	23	40	49	41	40	30	35	38	38	37	29	38	29	36	12	36	31	36	36	38	25	43	33	22	21
RLTR30C_MM	22	36	21	23	57	32	24	36	33	33	31	38	69	26	53	16	27	13	27	41	27	38	80	45	50	33	24	20	23	21	19	29	5	27	12	16	23	18	27	41	20	31	30
RLTR48A	167	239	148	178	222	224	154	213	216	231	196	229	261	258	203	239	196	183	183	368	226	308	403	271	170	310	140	174	262	198	190	224	145	240	227	139	140	210	224	273	204	212	162
MamRep38	19	25	17	13	13	20	20	15	20	13	17	19	15	21	14	20	18	8	13	34	33	27	23	28	10	28	12	19	12	28	17	9	16	29	11	16	10	20	19	15	19	26	30
LTR101_Mam	17	23	22	32	42	22	16	26	22	22	28	16	22	36	20	20	10	14	5	29	35	34	17	32	15	25	38	27	13	24	23	21	12	38	18	17	23	36	29	38	19	26	25
RLTR1C	120	145	79	103	137	128	79	104	140	154	134	143	132	142	98	138	123	136	104	224	134	187	180	175	125	174	70	129	173	124	131	137	91	155	133	184	125	179	143	189	143	137	116
RLTR1B	369	453	318	345	719	388	438	439	347	385	419	365	487	412	336	391	354	376	305	580	292	593	697	472	677	520	255	286	386	341	347	400	248	436	359	375	325	376	330	468	388	375	289
RLTR1D	82	104	76	89	89	97	69	87	87	79	80	88	104	89	85	93	75	61	70	123	97	111	124	123	73	109	76	70	97	77	56	88	49	92	80	66	87	80	83	109	81	79	75
RLTR19	265	286	195	255	285	272	234	281	242	280	302	270	414	242	341	283	276	319	273	386	280	308	486	312	356	332	232	207	274	209	220	298	167	212	254	271	350	207	230	279	195	324	245
RLTR18	131	196	101	136	147	196	139	148	114	159	145	161	161	167	119	156	140	119	118	263	155	217	219	202	125	214	106	116	165	129	144	144	109	163	170	162	169	139	146	197	159	163	184
MLTR18B_MM	223	201	158	182	213	225	164	226	275	237	256	251	255	308	243	263	255	227	219	299	264	298	260	271	268	283	190	211	204	212	183	194	209	157	212	211	162	203	189	250	172	216	243
L1M2a	306	418	484	503	277	395	391	516	458	419	249	397	305	345	245	392	381	348	381	336	389	404	383	408	386	377	217	318	181	321	345	274	353	339	346	195	399	162	322	407	406	350	419
L1M2c	577	779	660	783	736	612	727	775	607	627	633	700	571	624	596	702	579	483	544	687	613	601	576	671	539	679	632	627	576	600	610	564	398	728	656	420	548	568	594	574	572	601	645
MLTR31A_MM	56	95	69	81	85	90	62	91	50	81	75	82	89	89	88	87	74	71	74	113	74	106	106	97	74	100	73	65	89	70	66	61	60	82	53	81	100	77	72	82	69	76	52
MER83B-int	3	2	3	3	4	3	4	4	2	3	3	3	2	3	4	2	3	5	3	2	3	2	2	2	2	2	6	4	4	7	6	4	5	3	5	13	9	7	3	2	3	4	9
LTR86B1	11	13	13	8	11	19	13	13	22	12	24	10	10	15	10	22	21	8	10	21	22	11	20	23	6	22	11	10	19	29	17	8	9	5	29	21	35	31	26	26	23	14	25
LTR86B2	43	13	13	12	15	16	24	20	8	32	26	18	22	33	6	20	23	16	29	18	20	29	35	28	10	20	30	17	38	29	25	16	15	19	20	21	31	13	28	34	27	18	25
ORR1C2	1285	2598	1501	1864	2055	2369	1635	2048	1779	2128	1886	1862	2361	2031	1355	2178	1723	1375	1515	3841	2168	3201	3447	2773	1528	3004	1542	1742	2486	1964	2046	2250	1113	2469	1869	1882	2198	2153	2156	3115	2109	2516	1924
ORR1C1	1101	1912	1197	1422	1683	1868	1194	1479	1425	1633	1563	1505	1775	1826	1115	1805	1433	1025	1147	3244	1741	2713	3083	2282	1327	2382	1080	1264	1639	1296	1397	1499	967	1757	1476	1226	1402	1676	1554	2166	1566	1617	1273
RMER6B	343	531	353	371	455	460	379	400	346	491	395	428	514	466	383	434	395	344	379	706	405	573	628	544	366	547	373	382	415	357	412	398	235	421	374	320	441	493	429	510	406	389	467
RMER6C	571	834	555	722	671	802	608	650	743	739	715	679	900	723	786	744	737	537	668	1176	775	952	1092	866	761	975	534	659	731	688	589	780	431	755	600	595	678	614	721	987	663	793	658
RMER6A	1713	2757	1443	1850	2301	2856	1467	2174	2542	2668	2786	2430	2972	2951	2039	2860	2360	1934	1893	4896	2811	4045	4484	3567	2476	3869	2045	2254	2169	2479	2450	2511	1364	3064	2222	2433	3162	3397	2488	3476	2077	2901	2880
RMER6D	335	425	341	385	391	426	371	439	457	449	384	397	532	369	442	420	393	294	499	544	392	487	516	467	423	496	275	328	268	344	305	402	278	375	279	449	403	349	342	442	358	355	252
MER76	48	60	54	59	33	61	38	52	72	45	59	43	63	59	46	51	54	49	29	85	64	94	71	94	55	71	42	57	35	58	55	37	38	91	81	36	50	48	47	86	58	62	54
L1ME4a	1228	939	944	958	871	1122	1137	1101	1073	1196	1320	1378	1259	1254	1013	1240	1270	986	1225	1247	1256	1140	1184	1241	1163	1211	1055	1097	1034	1075	1069	957	950	950	977	1145	1312	1202	1058	1050	995	1108	1017
L1ME4c	811	816	807	670	658	833	897	825	726	812	734	818	748	766	743	768	818	611	721	849	712	830	743	759	653	819	597	631	605	638	688	636	440	669	628	473	751	593	584	598	589	640	619
RLTR10B	24	52	40	42	64	50	26	31	43	33	40	27	42	37	24	51	26	23	21	59	42	59	72	62	71	45	25	36	35	30	19	37	24	43	31	29	33	34	26	57	41	33	54
RLTR10E	28	46	25	28	47	34	17	27	31	27	39	37	45	48	30	38	29	24	27	48	34	63	57	48	45	49	21	31	52	32	25	30	27	47	20	34	37	34	30	41	33	31	21
MLT1J-int	52	102	83	87	62	98	96	100	86	73	64	82	62	80	60	50	70	96	69	87	81	80	78	74	67	85	68	62	92	49	46	78	65	71	74	68	84	71	69	100	71	77	56
L1MEd	2127	1682	1796	1708	1607	1855	3402	1929	2134	1938	2087	2002	2171	1718	2420	2165	2375	3466	2890	1852	1895	1741	1595	1833	2436	1926	1836	1844	1939	1690	2252	1970	1843	1542	1559	4058	2956	1225	1607	1548	1573	1991	1847
L1MEf	1330	1499	1263	1385	1229	1604	1316	1516	1465	1439	1404	1513	1482	1466	1383	1526	1596	1297	1354	1701	1624	1497	1443	1536	1213	1650	1058	1210	1190	1119	1325	1398	969	1344	1191	2722	1430	1338	1261	1354	1254	1360	2537
L1MEg	3537	2201	2366	2542	2069	2514	2972	2550	2933	2594	3129	2948	2451	2102	3959	2414	3257	3993	3743	2257	2603	2184	1909	2297	3333	2338	3121	2672	2387	2622	3090	2754	3595	2173	2237	5191	3602	2022	2200	2257	2266	2805	2616
L1MEa	292	418	338	381	392	318	385	327	277	386	296	411	349	339	345	279	446	216	324	392	430	391	355	379	300	412	217	358	415	387	284	264	204	330	350	225	264	395	308	370	309	308	388
L1ME5	308	294	299	404	255	315	411	412	194	258	269	304	346	340	138	300	334	174	228	390	323	366	269	374	203	385	262	325	326	357	334	264	204	469	247	298	421	113	255	285	335	319	279
L1ME1	2288	2560	2000	2275	2123	2630	2497	2821	2525	2582	2446	2586	2590	2324	2933	2525	2795	2336	2479	3007	2480	2563	2536	2688	2327	2936	1964	2076	1959	2156	2137	2299	1853	2118	1835	2613	2542	2129	1909	2260	1953	2264	2008
L1ME3	1085	1130	1047	1149	964	1128	1073	1269	1121	1122	1133	1143	1241	1014	1344	1121	1131	917	1196	1213	1127	1046	1073	1162	1081	1097	1044	981	957	991	1030	1075	870	1017	972	1133	1194	982	996	942	903	1035	899
RMER16B	25	32	31	40	33	34	31	26	37	36	26	28	38	28	33	30	42	35	36	52	30	33	45	43	15	41	9	26	34	24	27	22	8	41	34	18	33	23	18	40	28	44	30
IAPEy-int	188	156	85	132	227	156	210	208	90	158	133	115	316	174	164	116	156	116	84	216	176	207	227	157	184	477	76	143	262	87	96	118	77	161	132	125	61	162	188	301	208	154	142
RMER6BA	227	233	230	204	189	245	207	263	261	229	244	249	249	208	262	237	247	225	253	294	223	281	255	237	244	241	178	195	207	210	191	212	223	195	211	222	240	177	180	239	191	181	179
ERV3-16A3_I-int	42	70	49	48	61	60	76	53	40	62	55	52	57	54	61	67	50	64	40	76	60	69	67	58	48	80	86	71	116	89	99	69	36	82	70	202	92	56	82	95	76	119	110
ERVL-B4-int	305	373	323	314	365	321	305	377	316	317	278	308	482	279	350	326	325	279	293	387	329	328	445	309	261	373	215	208	262	280	242	293	194	230	255	195	209	238	274	308	254	335	226
ORR1D-int	1161	1356	1082	1209	1168	1278	1153	1364	1205	1322	1137	1244	1265	1133	1112	1313	1226	1231	1042	1248	1163	1126	1229	1230	1222	1305	1034	1064	1153	1057	1155	1158	930	1173	1145	991	1069	1157	1187	1178	1088	1115	1123
MamGyp-int	3	2	7	3	4	5	3	4	5	2	3	4	1	2	3	1	3	3	4	1	2	1	3	2	1	1	4	2	12	5	4	5	4	13	3	9	5	4	3	3	5	4	7
MLTR31FA_MM	104	183	104	140	129	140	138	118	89	131	113	140	129	145	91	125	112	68	113	196	134	199	197	146	90	183	71	118	144	121	93	118	83	155	147	104	106	132	111	162	138	113	122
MTA_Mm	2086	4350	2711	3355	5164	4190	2539	3026	3412	3880	3677	3299	4808	4192	2618	4311	3309	2520	2671	7520	4049	7024	8916	5366	3235	5823	1963	2770	4263	2473	2358	2888	1723	3913	3371	1996	2137	4006	3333	5033	3569	3182	2851
Tigger5	399	511	407	474	411	489	418	544	412	467	442	483	478	418	404	431	453	372	436	626	461	495	517	476	373	517	263	340	392	385	423	431	324	438	321	457	511	308	362	408	378	423	339
MER132	4	5	5	4	4	4	6	5	10	4	6	5	3	4	5	3	7	6	8	3	4	2	4	5	4	3	9	6	9	9	9	6	8	4	6	17	10	10	4	3	6	6	9
MER136	42	33	55	40	30	35	76	43	26	34	30	34	23	25	50	22	51	47	38	15	23	16	11	17	25	22	57	39	38	59	60	46	66	26	45	126	78	56	28	35	29	41	63
MER135	20	22	20	27	21	34	28	28	11	23	25	26	21	28	14	16	34	14	14	27	21	25	35	21	19	31	26	19	17	25	37	14	8	34	24	68	25	23	21	24	35	23	25
Plat_L3	134	161	116	144	140	159	123	137	148	137	125	131	123	169	96	141	116	88	105	174	122	144	145	166	112	137	98	128	149	166	166	131	69	172	143	136	97	135	127	149	141	148	75
L1MA9	1257	1280	1137	1163	1085	1342	1187	1301	1225	1335	1305	1388	1453	1445	1327	1377	1372	1158	1217	1572	1450	1391	1456	1505	1175	1552	1080	1239	1171	1201	1190	1241	966	1205	1093	1608	1310	1157	1156	1341	1177	1273	1322
DNA1_Mam	251	141	149	134	239	146	285	308	98	183	112	170	235	250	94	152	217	144	162	274	152	175	206	165	154	203	240	104	69	104	166	172	118	139	43	148	182	53	168	145	115	134	119
LTR106_Mam	291	142	225	265	224	300	204	310	163	266	270	320	373	261	170	225	338	197	163	316	284	267	206	258	201	286	170	148	69	305	163	155	236	74	213	182	236	56	217	212	270	175	208
ORR1A3-int	596	695	574	700	777	766	678	588	575	731	685	663	969	704	645	691	597	751	648	929	660	813	1058	838	788	819	630	537	611	555	686	744	440	780	629	598	777	747	718	899	611	756	763
RLTR9A	51	150	77	85	134	112	68	74	97	69	104	80	129	106	68	101	70	58	59	182	104	156	159	139	99	138	50	60	68	48	65	67	60	83	64	95	68	64	72	96	79	89	72
RLTR9C	16	49	32	34	39	39	25	32	30	31	33	32	35	51	49	52	38	30	14	70	51	58	44	57	55	49	41	52	59	37	36	42	31	41	22	35	39	80	45	71	64	48	58
RLTR9B	32	62	34	40	79	51	40	38	40	38	40	35	72	46	77	45	35	52	40	94	43	97	102	52	60	52	16	29	54	27	37	45	24	30	43	21	23	41	51	48	31	54	23
RLTR9E	305	800	360	524	810	650	422	459	440	466	635	370	772	719	404	567	424	473	336	1174	445	1131	1290	818	894	1032	376	474	720	306	419	479	348	536	466	370	338	607	449	626	450	491	402
RLTR9F	11	28	28	27	17	34	16	18	37	15	35	25	20	24	30	36	24	33	30	34	36	42	28	41	56	32	22	36	30	24	23	22	43	28	22	57	25	25	18	29	28	22	27
RLTR9A2	34	50	39	37	75	49	25	6	61	30	82	29	58	44	95	62	58	68	66	83	53	96	86	77	67	85	16	38	50	12	37	19	17	26	29	72	12	51	30	43	28	28	30
RLTR35B_MM	112	133	109	103	149	117	102	104	106	130	168	127	178	114	159	155	106	111	116	179	145	153	187	144	144	134	73	100	132	82	96	116	87	149	87	107	105	126	117	165	115	135	107
RMER17B2	43	172	53	94	159	177	44	78	82	91	116	89	194	109	56	127	95	52	40	546	118	321	421	248	78	267	25	66	140	49	35	58	34	111	66	39	52	116	57	138	76	80	63
MYSERV6-int	2295	2259	1874	2058	2336	2457	2054	2387	2295	2488	2646	2493	3052	2411	2609	2872	2664	2094	2609	3395	2776	2775	3266	2956	2791	3137	2099	2370	2237	2308	2713	2576	1788	2159	1995	2344	2756	2069	2126	2586	2042	2808	2242
MLT1F2	342	476	350	396	436	442	452	410	428	428	425	418	489	437	400	469	441	469	395	643	504	525	614	517	427	580	374	451	550	410	469	483	348	429	388	618	580	451	399	514	425	529	494
X2_LINE	25	32	41	32	30	12	18	16	12	23	19	22	18	13	10	22	27	11	22	19	17	25	17	13	14	22	14	35	16	19	23	20	23	19	17	26	23	15	15	19	17	22	17
RLTR34C_MM	223	159	139	163	177	161	147	151	163	187	192	204	185	243	173	198	147	180	175	217	193	190	185	199	188	228	237	235	181	268	248	210	231	163	221	266	222	200	211	228	175	216	201
Ricksha_0	252	283	238	272	91	255	241	149	191	259	296	296	334	272	217	327	277	144	263	268	321	258	268	264	206	293	215	143	104	131	82	184	235	173	141	120	307	236	162	205	156	264	206
Ricksha_c	45	73	43	47	61	63	48	63	83	58	46	64	62	50	33	67	68	38	44	78	60	67	77	66	44	67	38	51	70	47	40	49	59	48	63	26	54	48	61	70	51	52	88
Ricksha_b	10	8	11	9	8	8	15	9	8	8	7	9	6	7	10	11	8	12	9	5	6	5	3	5	7	5	16	11	9	14	15	10	15	7	11	27	20	25	7	5	8	12	17
MTB_Mm-int	195	229	167	190	188	202	206	264	157	208	166	225	197	240	183	179	200	143	164	268	193	230	219	225	146	233	144	152	151	162	141	197	157	166	154	183	178	169	199	237	156	212	148
MER74B	102	136	107	118	125	127	110	93	77	109	101	92	108	119	78	141	117	77	113	176	125	150	140	129	86	127	95	94	86	105	116	130	97	142	110	108	125	148	98	150	122	136	93
MLTR25A	498	778	519	614	594	765	452	551	592	638	625	580	786	629	622	662	585	514	548	1079	714	915	1150	877	549	899	520	475	576	515	647	551	337	751	557	613	634	683	604	866	523	810	777
MLTR25C	102	133	113	115	131	131	141	145	124	125	127	133	131	117	110	123	133	137	129	156	170	140	122	141	126	154	112	127	162	125	104	97	91	131	103	227	130	103	107	164	116	150	119
LTR80B	42	212	210	171	90	174	74	149	181	229	116	147	160	131	241	205	110	107	142	171	255	108	102	146	125	169	170	222	104	172	58	100	118	245	43	120	76	159	165	186	111	169	119
RodERV21-int	426	744	495	563	812	701	548	604	543	572	628	595	818	555	582	659	515	512	570	1094	553	859	906	800	614	802	572	550	614	2368	37390	559	418	610	518	4497	664	48656	566	805	582	672	472
RMER19B	1364	2758	1533	1951	2464	2529	1809	2043	1853	2041	1992	1903	2344	2428	1434	2282	1811	1344	1549	4077	2216	3482	3663	2848	1790	3222	1265	1453	2102	1463	1483	1926	1055	2350	1582	1330	1447	2308	1870	2643	1873	1808	1593
RMER19A	382	638	409	554	603	593	538	545	471	485	480	471	584	487	505	469	443	512	504	763	462	620	630	513	497	613	356	366	434	410	438	439	356	499	383	446	427	417	390	592	453	421	357
MLT1F-int	92	116	112	136	121	118	110	106	98	139	89	125	114	134	94	104	111	124	48	144	90	116	137	126	101	127	97	64	100	124	91	100	83	131	118	157	129	112	120	122	119	143	136
MLTR18_MM	80	111	97	92	105	112	129	89	151	100	96	112	123	120	140	128	133	131	127	151	133	134	125	144	153	137	198	177	128	134	202	151	116	111	110	253	282	100	109	155	101	137	105
ERVB5_1-LTR_MM	60	81	33	52	68	57	22	67	57	61	75	65	85	101	40	76	71	58	66	103	88	120	115	96	75	96	59	55	49	88	72	61	25	65	55	303	78	61	69	97	65	65	45
LTR37B	384	381	305	366	252	389	395	375	317	365	323	413	305	321	302	310	417	327	360	385	357	331	302	382	349	438	328	388	373	358	360	428	376	292	279	312	271	302	271	311	344	371	165
MLTR73	158	186	162	163	203	178	238	216	133	166	167	180	228	155	180	170	184	112	170	241	140	199	205	190	153	212	145	141	136	119	118	143	99	162	136	130	168	144	154	192	138	138	119
Charlie23a	469	492	477	545	391	440	610	611	480	436	335	515	424	412	477	370	448	281	541	450	427	452	439	416	464	401	410	302	302	347	370	219	285	397	325	279	437	266	339	321	411	424	385
IAPLTR2a2_Mm	182	388	198	267	384	323	218	260	211	268	275	270	356	346	201	255	248	186	186	477	250	485	619	372	251	416	176	203	352	197	181	198	124	332	231	181	162	216	233	335	267	224	237
MER70B	29	56	33	43	40	56	24	55	22	41	27	40	53	42	30	45	41	28	17	64	33	48	48	50	41	48	33	35	44	41	34	17	12	33	48	22	13	36	58	51	45	33	30
MER94B	10	20	23	25	12	29	35	9	36	26	21	37	22	26	31	32	38	12	9	24	38	21	12	23	16	32	14	16	41	25	18	21	51	19	10	37	64	36	17	25	25	30	17
MERV1_LTR	137	170	126	144	235	183	122	152	139	159	135	166	191	159	140	186	161	139	125	262	167	218	245	187	151	203	136	159	141	128	111	157	131	237	168	120	130	192	162	170	151	151	107
MusHAL1	1374	1279	1172	1181	1320	1514	1187	1327	1484	1543	1685	1585	1936	1561	1546	1598	1591	1377	1603	1958	1595	1772	2002	1793	1834	2101	1539	1568	1431	1472	1494	1458	994	1427	1511	1594	1459	1592	1615	1972	1491	1787	1620
MamRep1527	33	63	41	69	58	47	25	66	45	38	31	30	79	48	42	38	43	54	28	75	35	61	59	51	36	54	32	34	25	24	48	34	17	55	60	59	25	36	37	57	37	49	37
LTR80A	115	45	94	154	73	101	135	126	26	132	74	157	114	145	49	126	97	46	66	163	126	103	142	119	34	139	93	111	177	158	81	135	118	73	141	120	117	236	130	170	119	102	61
ERVB4_1B-I_MM-int	951	996	867	895	1011	970	759	689	830	832	869	928	1196	834	1028	972	848	922	955	1018	983	891	1028	946	1230	941	836	883	874	811	884	869	670	825	809	762	807	775	855	931	876	879	758
L1MC5a	1751	1569	1419	1594	1256	1700	1561	1774	1737	1757	1760	1824	1832	1695	1507	1836	1701	1417	1506	1985	1802	1837	1741	1783	1534	1848	1452	1385	1265	1459	1563	1588	1393	1592	1327	1498	1679	1567	1486	1562	1412	1654	1335
ERVB4_1-LTR_MM	3	2	3	5	2	5	2	4	1	3	3	7	6	6	6	3	3	3	4	1	2	2	5	4	4	2	4	4	2	5	4	3	4	2	3	9	8	4	4	6	3	3	7
RLTR22_Mus	860	869	825	808	811	908	901	953	768	883	858	983	972	863	913	917	938	815	825	1021	950	895	936	991	831	975	829	802	845	908	775	828	828	907	781	1035	902	797	848	885	773	899	834
RLTR22_Mur	1624	1650	1594	1631	1290	1627	1882	1839	1337	1529	1649	1569	1818	1396	1585	1465	1626	1452	1526	1631	1350	1462	1569	1572	1493	1673	1354	1362	1239	1391	1327	1439	1321	1446	1129	1292	1538	1322	1368	1529	1355	1477	1245
LTR79	60	57	45	43	54	51	50	36	43	62	47	60	50	61	50	61	60	55	49	61	57	58	67	53	35	60	46	48	69	38	55	43	37	58	41	38	67	46	35	65	61	56	52
RLTR3_Mm	4	13	7	7	9	11	8	5	10	6	4	14	4	10	5	9	7	6	8	11	10	15	8	10	4	12	26	9	9	9	9	6	8	10	6	39	12	10	12	9	19	15	19
LTR9D	6	4	6	5	5	7	6	5	5	7	4	8	6	5	6	4	8	8	10	8	10	8	3	5	6	6	11	11	6	11	11	7	9	5	11	21	13	13	13	4	5	8	14
RLTR6C_Mm	25	29	31	24	45	31	12	19	127	47	129	45	43	81	27	40	31	47	52	54	70	79	71	43	130	49	29	20	47	29	25	20	28	32	46	41	18	36	26	37	28	43	41
LTRIS4B	27	58	24	39	36	45	12	34	20	31	34	42	36	28	16	31	39	16	26	58	42	49	45	49	26	53	23	21	35	67	33	35	24	28	19	142	89	90	31	39	26	18	103
Charlie4z	264	220	235	224	235	255	281	251	249	287	300	287	242	252	300	264	280	235	285	277	249	255	270	274	260	272	309	264	177	264	235	200	224	281	214	219	278	271	258	260	234	245	275
Charlie4a	1127	1024	1060	1005	886	1062	1112	1142	1102	1147	1145	1165	1031	995	1034	1112	1086	911	1088	1069	996	993	932	1023	967	1025	880	896	884	956	973	903	914	905	788	1090	1096	829	855	906	858	958	934
B4A	17556	30317	15104	21604	42770	32418	22943	22288	21607	32849	22179	17598	38411	26307	10980	22906	16397	20997	16375	49257	22288	36209	42770	29863	20383	37765	27408	29863	57920	91536	43890	39443	20997	36017	24369	87840	85633	130671	34541	37154	29505	24369	130671
Charlie17a	15	24	30	27	27	36	23	22	40	26	34	34	23	19	35	50	21	21	20	27	44	31	23	25	21	27	18	19	19	42	19	37	10	31	34	11	41	23	23	32	40	25	19
Charlie17b	457	409	430	516	449	354	612	324	354	455	358	328	342	271	391	321	307	259	290	413	379	369	393	249	302	377	306	364	431	173	270	290	441	260	311	438	259	350	268	366	284	295	353
ERVB4_1C-LTR_Mm	468	976	576	875	1350	1028	438	537	1265	1231	1670	991	1326	2930	170	1303	424	549	343	2309	984	3592	4509	3600	1427	3488	604	1694	1865	975	814	960	788	1169	1657	548	623	2089	1530	1947	912	733	1031
MER74A	63	134	103	132	114	124	107	126	90	110	95	106	121	110	67	96	114	76	64	186	122	157	123	147	90	170	92	103	123	104	114	116	86	160	124	100	106	80	114	150	138	141	140
MER45A	65	87	54	78	71	90	93	79	71	68	70	76	68	76	68	62	68	55	51	99	63	71	101	79	71	80	43	65	69	55	54	72	38	79	61	125	59	83	68	81	78	78	58
MER45C	16	57	46	50	15	52	34	31	34	35	44	29	30	27	24	26	24	34	52	58	43	51	48	37	27	46	42	40	38	19	36	28	15	43	53	72	31	20	39	49	36	50	54
MER45B	627	880	817	906	785	850	1001	975	715	672	695	705	788	659	776	616	773	689	746	718	595	727	753	660	661	729	537	587	586	627	636	565	642	706	586	677	606	690	632	679	684	644	748
MER45R	710	605	557	585	575	556	766	738	451	491	479	627	549	589	598	585	608	488	582	547	541	470	475	536	505	577	394	413	496	318	406	464	611	566	450	505	532	540	464	450	406	524	587
ERVL-E-int	205	233	190	194	207	215	191	225	244	252	220	235	245	252	221	237	233	150	221	254	249	239	201	244	216	248	227	207	187	201	226	252	226	234	259	240	205	210	216	271	211	207	193
RLTR53_Mm	118	157	86	107	156	129	76	129	150	117	159	150	159	162	113	150	116	120	75	232	135	220	228	188	128	198	63	101	134	97	101	102	75	109	117	103	90	127	93	144	110	91	89
MER68-int	58	105	69	74	75	91	84	96	74	70	91	75	84	88	49	83	81	49	52	107	76	100	108	89	63	104	42	70	63	78	69	76	49	44	57	52	44	77	40	87	67	78	69
RMER16_Mm	116	135	97	105	134	134	80	121	122	139	124	126	150	112	109	124	126	144	84	169	133	158	178	137	125	157	169	232	158	147	94	292	201	126	128	356	322	127	127	172	126	410	126
RLTR43C	12	39	29	50	32	40	19	30	25	23	26	18	23	24	22	26	31	18	19	65	30	39	52	42	24	41	8	25	41	23	18	30	34	31	34	17	13	15	21	56	37	17	27
MLT1F1	313	444	284	347	336	418	320	365	367	384	344	378	409	432	244	368	381	286	260	595	415	475	485	458	277	480	292	323	380	336	312	380	179	329	320	319	358	367	305	404	328	381	292
L1M3de	689	652	523	523	556	690	750	609	478	547	529	677	624	583	505	553	587	260	666	732	636	681	604	601	576	677	564	447	431	616	503	416	285	516	608	584	671	596	524	548	469	518	487
MLTR31C_MM	209	233	201	218	282	231	224	282	170	231	215	240	241	248	204	205	253	231	218	241	209	260	287	231	188	253	218	179	210	188	229	257	189	204	142	192	160	172	208	186	199	145	217
RLTR6_Mm	289	315	215	242	366	320	167	239	521	362	494	355	450	483	276	314	338	343	326	536	475	547	652	465	571	474	356	260	387	320	291	332	253	375	355	285	263	320	340	433	438	304	333
MLT1G1-int	10	17	15	21	8	29	19	38	18	24	18	19	14	24	17	22	27	12	15	26	17	19	3	11	14	27	23	13	23	35	23	17	15	19	10	27	20	15	7	5	15	11	17
ERVB5_1-I_MM-int	18	42	43	34	38	42	33	52	38	39	47	33	50	26	31	46	46	40	72	52	48	51	44	37	60	44	59	45	49	33	47	37	49	44	42	68	34	43	37	80	52	51	54
L1_Mm	4405	5475	4503	5161	5313	5471	4928	4679	4642	6046	4897	5240	6442	3623	5432	4848	5408	5357	4865	6324	4740	5653	6055	6054	5862	6427	6674	9343	7298	16686	10965	7284	4131	4263	4245	36813	21592	21060	5883	6425	4101	6297	20566
RLTR15	448	547	375	450	478	563	430	490	503	599	543	523	628	566	537	576	506	485	485	820	494	729	845	685	525	746	629	490	582	529	787	675	364	601	391	674	740	573	564	697	474	659	719
RLTR14	264	338	227	285	366	356	279	330	333	363	364	350	459	366	334	353	320	324	332	587	356	486	576	421	310	484	330	383	306	316	411	429	212	367	345	516	441	349	344	490	349	470	372
RLTR17	678	920	552	675	949	790	677	706	666	865	836	671	992	827	743	818	629	589	490	1261	712	1116	1362	1036	684	1151	597	675	850	613	714	742	518	977	648	666	607	898	878	968	694	759	822
RLTR16	148	259	182	191	219	235	162	188	207	214	233	189	253	246	152	247	160	136	135	395	223	337	398	315	188	311	122	144	197	149	136	137	97	214	150	132	145	216	168	225	197	185	203
RLTR26C_MM	72	100	70	79	104	79	75	61	65	70	76	73	98	74	47	91	79	62	38	143	102	112	124	107	70	119	49	54	109	56	55	50	49	75	78	50	47	108	64	116	84	46	72
LTR33A_	62	89	60	64	63	75	67	77	49	66	58	65	47	85	51	70	75	40	44	135	91	115	92	77	43	85	33	48	66	57	33	44	30	61	66	64	41	77	43	79	64	53	72
MamGypLTR1a	20	19	14	19	7	20	20	11	16	25	7	20	15	16	5	22	15	6	14	25	12	17	15	15	17	15	9	11	5	19	17	9	36	10	15	26	15	23	14	35	12	15	17
MamGypLTR1c	20	10	25	19	8	15	11	12	13	19	24	20	19	26	16	18	15	5	24	22	27	22	18	20	18	23	38	24	25	30	20	17	19	27	41	42	27	28	30	31	28	24	34
MamGypLTR1b	42	29	24	27	24	29	23	46	33	43	31	43	33	33	50	38	33	19	32	38	23	40	32	27	33	38	32	29	40	41	31	23	40	33	20	42	27	18	45	32	34	20	30
RLTR20C1_MM	287	367	250	282	284	381	264	344	266	322	284	344	337	381	264	281	280	260	205	458	300	424	437	402	249	399	291	301	348	338	302	335	211	422	292	334	431	336	321	518	343	389	423
MER49	144	79	53	91	73	110	74	42	114	109	139	179	110	213	168	139	97	74	65	97	126	84	46	119	76	132	133	156	151	226	121	85	65	50	245	116	115	197	183	143	140	106	206
ERVB7_2-LTR_MM	17	42	23	32	48	32	18	31	33	26	35	25	56	36	20	35	24	17	36	68	31	52	54	49	49	63	14	18	22	13	12	18	11	28	15	7	16	20	20	25	19	17	23
MMERGLN-int	3231	3014	2899	3071	4476	3476	2005	3231	3602	3104	3787	4844	5016	3096	2778	4192	3504	2499	3408	4487	4431	3615	3748	4192	15710	4694	3086	3723	3349	3659	3446	3300	2833	4017	3656	3675	3102	4601	3491	4272	3415	3348	3388
L1ME3A	1288	1309	1205	1260	1161	1304	1279	1359	1196	1269	1132	1244	1263	1141	1411	1184	1277	1280	1173	1418	1196	1241	1166	1213	1228	1309	994	1086	972	1080	1011	1201	1096	1085	1115	1546	1446	1076	1025	1124	1094	1302	1000
L1ME3B	765	615	540	636	708	748	551	602	745	760	624	820	693	771	674	717	749	615	691	858	894	788	704	802	646	797	676	603	651	651	693	687	558	748	745	722	731	651	700	722	662	742	720
L1ME3C	645	557	537	556	389	595	546	653	457	583	468	621	492	601	433	559	548	359	558	515	609	554	487	541	536	540	437	431	465	449	499	467	472	513	448	500	417	408	434	456	395	397	463
L1ME3D	655	539	506	641	405	542	460	665	550	517	524	572	631	661	438	599	622	405	578	619	539	560	460	526	423	604	393	571	340	481	522	483	314	431	611	400	499	485	538	561	550	490	384
L1ME3E	595	582	574	675	536	660	611	711	531	634	586	589	612	625	474	604	589	610	616	685	659	640	521	610	544	616	649	539	479	595	691	613	652	603	580	477	496	538	541	534	583	532	512
L1ME3F	697	615	443	563	679	675	535	679	676	757	719	695	630	786	728	626	786	529	593	695	755	708	673	655	663	747	692	598	593	662	669	655	588	635	721	762	560	687	720	660	616	710	525
L1ME3G	1178	1079	1135	1135	966	1211	1255	1209	1134	1225	1151	1274	1095	1047	1369	1256	1210	1124	1488	1110	1115	1005	1010	1109	1313	1086	1028	1229	998	1063	1112	1118	1199	998	1041	1169	1204	951	975	999	1038	1091	1028
HAL1_SS	114	98	72	137	53	85	159	197	98	190	126	157	198	199	240	151	148	74	142	178	168	90	101	126	58	167	92	111	102	103	79	116	116	138	97	110	119	159	99	188	160	104	162
RLTR1E_MM	10	11	21	24	30	16	8	14	15	18	21	31	29	15	39	19	20	34	40	25	41	18	17	31	31	23	52	30	30	21	24	23	4	11	27	38	35	18	20	33	16	52	27
IAPEY5_LTR	0	9	6	9	8	4	3	5	5	7	4	6	11	3	5	4	7	3	6	8	5	7	9	8	15	10	6	6	6	3	6	5	4	5	5	13	5	13	12	10	8	6	7
RMER12C	1799	1574	1492	1598	1280	1553	1763	1687	1619	1583	1566	1723	1614	1414	1572	1542	1619	1439	1611	1549	1413	1357	1277	1408	1300	1446	1243	1447	1277	1322	1307	1567	1280	1265	1269	1603	1803	1387	1303	1475	1271	1377	1337
Arthur1	612	734	632	610	604	546	771	756	517	624	536	562	693	541	751	607	683	489	567	663	552	632	619	595	573	645	395	534	457	444	382	502	316	482	478	611	483	451	566	561	478	523	492
MER21-int	12	56	43	39	20	51	35	39	41	34	34	37	34	40	67	51	33	42	20	48	37	45	38	52	45	45	53	42	52	40	45	58	51	44	24	44	37	23	54	52	36	32	75
MurERV4_19-int	1408	998	959	1047	1111	1097	979	1178	1355	1227	1326	1108	1223	1080	1141	1196	1184	1099	1001	1214	1239	1167	1303	1285	1441	1341	1115	993	992	1071	1145	1154	1041	945	1077	1301	985	1060	1121	1155	1053	1279	975
IAPLTR4_I	9	20	12	19	34	22	10	15	13	19	11	11	28	20	10	14	12	10	9	39	15	32	30	26	24	27	6	20	32	21	14	15	9	18	36	17	13	10	13	38	30	26	14
X6A_LINE	340	293	225	331	174	270	438	245	341	167	168	315	236	194	220	227	225	260	144	211	182	213	226	222	151	257	95	205	136	203	203	159	241	174	266	194	225	239	293	227	239	178	214
RLTR20A3_MM	155	241	184	184	169	233	148	228	230	186	222	192	187	242	144	232	181	175	154	319	224	263	246	254	165	252	152	150	207	159	141	169	134	184	152	172	132	165	171	212	167	186	193
MLT1J2	249	298	228	292	248	302	293	266	238	265	253	254	295	255	236	264	254	253	212	397	275	288	244	285	247	321	298	368	292	329	360	279	288	310	273	346	331	350	316	327	285	323	250
LTR105_Mam	8	23	6	13	11	11	9	26	19	13	7	14	12	21	5	14	17	2	6	27	18	13	12	15	7	21	5	9	17	10	7	9	15	17	16	17	11	18	7	24	14	17	14
ORR1D1-int	608	850	640	704	713	788	825	792	574	674	619	604	794	593	715	607	566	772	707	964	645	787	900	785	671	825	560	515	603	627	802	821	536	689	516	778	853	575	615	795	614	729	551
MLTR31F_MM	240	250	256	254	267	246	457	363	268	220	279	217	315	222	311	249	239	372	295	229	220	230	226	205	308	189	571	439	311	349	570	589	615	331	291	804	763	250	385	328	350	509	518
RLTR46A2	6	26	11	13	25	15	13	8	13	9	17	10	47	13	14	8	8	12	6	34	10	24	18	17	36	25	22	17	10	22	19	32	23	7	14	15	14	10	6	14	14	18	12
ORR1F-int	146	180	126	152	152	159	131	122	90	169	126	115	174	143	132	147	160	153	168	183	144	181	137	140	126	178	144	155	105	111	176	112	165	126	124	182	166	97	122	161	131	144	152
LTR86C	15	18	11	14	10	19	8	18	16	19	17	13	15	23	14	12	19	13	3	16	17	13	9	15	15	13	21	19	29	10	22	37	12	18	38	16	21	36	16	27	34	18	21
RLTR16B_MM	226	264	163	195	242	240	192	234	200	198	220	189	239	239	212	211	192	147	135	331	212	310	291	273	178	305	170	186	170	197	176	197	155	313	216	199	200	270	263	274	196	200	245
ORR1E	1822	4836	2346	3353	3704	4111	2570	3060	2638	3445	3111	2781	3804	3377	1916	3743	2450	1685	1863	6786	3523	5499	6256	4662	2296	5399	1799	2318	3881	2283	2145	2715	1443	4385	2713	1856	2291	3461	3261	5287	3567	3170	2880
MLT1E1A	137	210	162	196	204	194	178	189	160	175	148	186	181	176	126	169	164	116	128	255	189	197	237	181	154	206	152	179	157	157	161	162	103	200	134	201	178	160	158	181	158	174	160
ORR1A4-int	1007	1491	893	1189	1689	1656	1072	1042	1379	1601	1655	1456	1629	1778	953	1922	1325	1465	1230	2970	1743	2645	2921	2248	1407	2261	1800	1673	2438	1635	2032	2061	1035	2308	1722	1774	1570	2165	2071	2585	1791	2344	2127
MER83A-int	4	3	5	4	4	4	6	5	3	4	4	5	2	4	5	3	5	6	5	2	4	2	2	2	4	2	9	6	5	9	9	6	8	4	6	17	10	10	4	3	4	6	9
LTR37A	566	643	546	600	623	612	784	730	553	621	663	585	610	586	676	593	554	603	595	675	637	644	508	680	508	666	490	454	560	521	651	553	710	676	400	629	643	538	575	609	509	638	576
L1M2b	6	12	7	13	8	12	6	8	10	7	6	9	10	12	2	14	4	6	6	15	4	12	11	9	5	13	4	8	8	9	4	5	5	7	5	6	5	7	8	7	9	12	2
RMER12B	345	425	401	421	353	431	454	400	324	369	398	478	421	453	371	396	388	333	405	479	431	466	575	462	436	469	391	364	402	405	403	469	313	438	430	417	555	369	395	426	401	385	309
LTR29	6	5	4	3	5	7	4	7	5	3	3	11	4	12	7	4	7	5	3	5	5	10	6	5	2	5	6	7	8	11	8	4	5	15	5	26	9	13	8	17	5	4	17
LTR28	1	2	1	1	1	2	1	1	5	1	4	2	1	2	2	4	2	2	1	3	2	2	1	1	2	1	2	2	2	2	2	2	2	2	2	6	4	4	2	1	2	3	4
L1MA5A	846	1044	880	986	895	982	911	1064	1017	1010	997	1003	1005	1032	963	1041	1031	991	852	1124	1010	1016	992	1025	905	1129	792	918	886	950	1001	846	822	1022	905	903	948	777	936	1003	907	956	937
RLTR19A2	37	28	34	35	11	41	24	14	30	44	30	33	30	32	84	36	39	49	45	40	45	35	39	38	50	25	38	34	48	33	35	18	28	26	38	28	27	23	22	24	24	39	43
LTR33B	22	53	41	25	13	39	33	31	15	22	27	27	35	21	14	36	31	13	20	36	24	31	29	23	27	29	21	23	20	23	26	24	19	27	26	24	24	41	26	37	27	22	21
LTR33A	44	128	63	98	95	113	88	90	63	68	74	59	74	85	46	57	68	41	31	115	93	104	95	86	52	110	41	65	50	36	41	45	31	74	61	59	48	64	45	80	66	62	63
ERVB7_1-LTR_MM	833	4420	2121	2398	6403	2570	1477	1529	1569	1653	2951	1589	2333	4134	544	2880	1990	2040	937	5824	2774	7169	7115	4558	2383	4178	1445	2395	4134	1355	1231	1530	1542	2261	1374	806	793	1936	1621	2176	2189	1205	1118
MLT2B1	179	213	197	189	223	208	198	175	183	182	181	169	274	171	208	195	168	181	167	221	178	191	256	199	238	196	118	159	184	142	160	191	127	234	159	193	172	162	200	239	173	185	172
MLT2B3	109	182	115	142	128	143	123	139	108	132	128	135	129	135	118	133	126	108	87	213	139	169	173	144	85	167	113	118	133	95	109	103	66	162	121	68	123	135	124	183	142	147	128
MLT2B2	140	228	162	188	174	205	164	183	155	185	145	173	181	147	149	158	147	137	125	206	155	169	170	169	152	189	94	117	195	117	98	128	86	171	143	146	157	153	136	206	158	146	146
MLT2B5	37	112	69	86	99	97	69	94	94	84	76	85	97	73	61	89	71	49	63	121	85	108	80	101	78	107	66	69	53	68	81	67	62	77	53	53	79	83	74	71	82	87	101
MLT2B4	214	235	185	216	194	205	223	187	191	234	188	205	233	195	247	208	237	199	228	266	202	204	242	234	224	241	159	181	199	174	174	195	136	187	140	285	222	215	204	286	182	224	205
Charlie20a	323	416	387	331	186	351	471	345	296	390	234	338	380	315	219	278	328	147	266	374	304	336	327	280	144	379	135	213	280	176	341	293	443	294	264	130	291	306	197	279	271	218	302
IAPLTR4	46	145	73	97	127	135	36	64	79	59	66	60	129	82	39	82	59	34	52	193	84	142	241	135	74	133	52	73	118	48	53	57	48	100	82	34	52	100	86	120	109	68	81
IAPLTR3	18	23	16	19	20	23	15	20	13	12	16	15	18	14	8	15	16	9	9	23	13	20	23	17	18	18	8	20	50	12	17	10	10	36	28	11	9	34	25	55	39	19	23
MTA_Mm-int	3008	4775	3127	3415	7757	4926	2651	3462	4812	4750	6033	3931	7405	4931	3903	5509	4436	5228	4300	9237	5137	8758	11993	7156	5569	6883	4744	4984	7757	4764	4771	5596	2761	7523	5749	4069	4273	7425	6854	9032	5864	6207	6476
MRLTR33	252	223	171	190	257	297	161	221	264	257	267	255	286	292	241	278	255	294	260	410	270	343	443	365	297	372	251	274	314	250	275	213	190	280	201	414	326	253	255	353	250	363	319
CR1_Mam	161	195	214	153	198	187	154	195	197	201	169	168	182	194	144	175	182	172	174	228	180	200	184	196	141	199	160	159	151	160	153	157	139	176	159	163	189	142	153	182	142	161	221
MER90a	145	193	155	172	118	200	200	144	142	143	136	144	148	133	150	142	159	119	136	168	132	151	149	140	149	165	109	106	105	111	116	135	144	125	94	118	150	116	115	151	133	138	124
HERVL40-int	57	61	69	62	47	70	64	62	37	68	56	65	78	61	63	57	66	43	33	70	58	56	64	55	38	63	58	83	53	57	100	59	46	102	69	77	66	56	62	75	53	45	85
HAL1M8	726	905	811	822	639	801	845	871	858	899	777	823	812	780	765	888	861	646	813	906	913	790	820	858	743	853	599	715	745	677	800	779	546	865	697	656	752	580	680	754	690	807	705
HAL1ME	884	802	819	782	636	836	928	845	769	776	801	757	885	800	833	922	801	795	795	817	745	754	777	779	742	812	807	686	767	801	755	692	779	684	627	767	819	747	609	711	703	751	574
MamRep137	73	121	75	86	74	102	81	125	100	94	87	93	97	112	69	90	92	72	80	131	106	120	77	105	58	111	76	70	65	72	91	85	73	89	69	84	107	103	67	78	75	71	56
MER113A	360	284	358	352	267	326	419	410	377	367	290	378	271	323	401	329	345	261	325	338	338	339	336	330	223	289	357	264	227	212	298	201	387	332	266	416	379	308	298	245	218	347	217
MER113B	145	87	165	93	74	106	77	127	100	149	57	93	154	113	51	94	98	263	98	117	99	106	87	86	85	92	95	146	105	83	184	127	164	98	142	185	187	58	124	126	95	72	278
RLTR8	101	128	85	102	143	123	73	128	131	116	137	154	139	168	68	122	123	79	113	191	160	160	180	134	91	156	94	85	96	110	71	85	99	131	131	81	85	106	107	127	98	133	124
RLTR17C_Mm	118	89	81	75	85	132	76	118	124	99	84	105	103	111	83	99	78	80	111	110	134	101	108	106	101	115	77	78	68	52065	68	5589	64	83	101	83306	73	119	2115	97	69	99	83886
IAPEY3-int	327	637	300	390	687	529	276	413	284	373	355	355	659	434	360	377	349	284	301	856	343	785	822	612	556	750	349	414	645	384	409	426	232	635	505	464	388	554	554	931	594	491	673
MLT1G1	306	563	354	495	694	562	384	450	523	579	588	531	623	717	351	717	494	372	404	1165	694	923	1018	810	534	836	525	592	618	563	506	515	314	782	692	395	470	765	667	784	622	530	558
X8_LINE	225	137	181	293	184	158	210	43	257	243	148	189	273	182	136	126	150	172	304	212	203	187	293	220	132	194	167	144	209	148	217	205	157	96	228	119	307	336	281	203	152	128	206
L1_Mus2	1125	2288	1100	1478	2939	2284	922	1443	1939	2145	2531	1723	3030	2243	1619	2606	1910	1835	1665	4937	2710	4378	5509	4100	2330	4335	1828	2418	4106	2348	2402	2662	831	3154	2584	1996	2477	3411	3469	6213	3096	3608	3183
L1_Mus4	629	1501	685	955	1489	1301	630	876	1031	1213	1299	968	1453	1165	781	1310	988	997	867	2478	1387	2258	2628	1968	1245	2170	1123	1252	2039	2656	1193	1265	516	1577	1380	6801	1865	1756	1960	3062	1731	1688	1619
RLTR9B2	3	24	14	15	18	12	7	6	11	8	11	12	14	17	5	8	10	6	9	17	26	18	19	14	14	13	11	8	17	14	7	10	7	16	11	11	8	20	10	16	16	11	9
LTR108a_Mam	38	53	40	31	36	43	37	47	22	38	33	47	45	57	23	36	39	46	32	47	46	42	40	48	27	42	32	34	29	49	34	43	48	48	28	17	34	48	41	42	42	47	41
LTR16B2	38	102	30	68	58	80	48	65	32	37	31	48	54	71	28	48	39	33	29	135	48	97	60	66	31	96	47	43	68	43	43	22	44	52	38	51	39	77	56	99	72	51	58
LTR16B1	16	64	32	43	64	64	36	36	32	41	31	36	40	36	29	64	46	32	25	85	43	79	65	68	31	59	23	45	53	42	57	32	7	45	44	19	29	51	50	59	47	44	54
Charlie1b	1061	984	952	1054	982	1031	1275	1163	978	990	1053	1007	1047	954	1030	1000	1086	816	1058	1147	1041	992	1050	1025	972	1074	933	1018	892	920	932	896	922	926	882	1021	938	822	840	892	851	953	874
MMERVK9C_I-int	3686	5240	4975	4448	5245	5299	4276	5390	4310	3607	4833	3808	5196	3809	5533	4471	4606	5313	4679	5166	4162	4309	3427	4781	11510	4656	4310	7038	3765	4487	5462	4807	4295	3752	3278	7395	6134	4132	3926	4459	3876	4258	3480
Charlie10	471	462	345	497	267	372	420	554	355	469	423	401	388	416	265	396	475	347	254	405	375	357	397	409	251	469	309	239	395	482	400	388	240	377	394	403	617	394	275	372	403	324	490
Charlie11	144	90	93	97	109	95	157	126	76	158	138	168	144	142	301	107	125	44	96	91	47	107	156	120	93	117	53	95	69	183	57	128	156	25	122	113	141	159	49	102	108	158	162
Charlie12	919	873	811	972	917	868	1052	936	955	900	911	979	939	893	1065	1007	952	770	912	910	886	866	897	891	790	887	711	684	665	786	762	803	765	806	768	855	732	701	680	768	785	845	666
Charlie17	414	313	301	381	254	274	430	296	236	395	337	335	308	341	288	311	332	283	265	375	358	389	335	393	230	394	242	360	341	318	327	369	286	390	387	184	287	306	266	324	292	333	214
MER77	90	114	92	91	105	103	65	93	100	110	95	105	109	122	81	111	93	61	67	159	106	136	137	117	84	132	74	83	94	104	71	87	53	115	92	86	97	97	89	130	118	81	95
MER73	17	18	11	11	15	16	15	14	16	15	8	13	6	18	5	16	10	11	14	19	11	12	14	16	12	15	23	9	17	13	24	13	17	16	10	20	13	31	20	23	18	6	9
MLT1J2-int	9	5	5	7	7	6	6	11	3	5	4	6	6	5	17	3	5	6	8	6	3	7	2	5	7	4	9	7	9	9	9	6	8	4	6	15	10	10	4	5	5	6	9
RLTR31B2	385	392	280	328	389	421	354	390	417	379	384	387	481	351	393	396	358	313	346	586	340	486	536	460	369	495	312	314	402	344	371	350	302	407	309	316	453	308	339	433	354	415	319
IAPLTR1_Mm	1176	1033	907	933	1303	938	1239	1086	964	1021	962	964	925	1635	1104	1355	1347	950	887	1402	1359	2471	1889	1480	1110	1603	472	796	1105	613	504	591	834	642	557	535	402	687	590	761	806	716	670
MT-int	241	312	273	280	350	301	283	309	259	248	310	277	492	228	394	289	315	253	349	336	259	283	584	314	349	294	184	201	218	252	200	288	186	211	180	240	207	205	244	236	191	218	201
RLTR1B-int	21173	27123	24254	23782	40812	22824	17297	30124	34644	32842	42491	38654	29684	44734	19566	48656	41978	14869	20073	44213	58291	48008	48656	53473	43915	59685	36326	47630	48656	50764	36027	35553	38654	48656	58291	19856	27020	63942	35882	53473	48602	40804	63942
MT2A	1000	2037	1190	1481	1709	1914	1537	1511	1314	1528	1363	1379	1750	1558	1047	1715	1322	1122	1161	2636	1565	2182	2385	1867	1291	2110	1191	1422	1589	1459	1622	1835	1042	1889	1365	1816	1777	1822	1826	2362	1585	1766	1638
MT2B	1600	2786	1446	1991	2853	2638	1593	2206	2528	2757	2850	2541	2979	3303	1857	3358	2355	1274	1744	4713	3093	4280	5397	3614	2280	3783	1129	1648	2143	1481	1482	1861	1027	2344	1693	1221	1438	2301	1766	2298	1782	1910	1571
ERVB3_1-I_MM-int	486	479	527	493	399	561	472	580	469	574	500	579	524	542	546	639	681	325	448	629	660	566	538	650	484	634	551	743	321	540	417	413	653	395	358	646	950	474	379	303	385	823	436
L1Md_T	9671	32004	18229	22043	52636	27598	12760	13677	20599	19952	26748	12647	26772	14059	15886	18091	12152	21734	13203	33554	18091	34265	52636	25665	26425	31880	28752	34815	52636	44076	37597	32800	9929	28752	26399	60195	46908	104423	32254	64682	36335	40710	84218
MER34A	152	167	140	145	194	145	200	159	166	178	196	176	175	172	161	165	180	146	91	194	165	183	170	164	153	181	77	126	153	135	146	159	74	137	139	142	141	162	167	190	149	157	221
LTR75B	11	32	26	30	33	45	28	36	26	32	31	24	28	34	10	20	30	12	17	57	38	28	35	35	44	44	36	47	38	52	29	16	45	10	29	64	78	20	23	53	37	31	34
LTR28B	21	27	17	25	7	37	18	12	27	22	19	19	22	29	14	33	16	3	20	30	17	19	28	27	15	27	13	26	19	34	20	10	15	29	20	20	24	10	11	27	21	13	7
ID2	1241	1740	1240	1399	1450	1789	1426	1573	1374	1616	1429	1586	1677	1683	1190	1594	1454	1197	1392	2492	1551	1995	2160	1735	1279	1868	1218	1443	1499	1626	1651	1701	1031	1826	1294	1726	1905	1639	1405	1868	1534	1769	1612
MER65D	43	46	54	52	46	41	51	64	68	65	77	37	55	45	71	52	40	102	79	49	43	54	56	45	41	45	31	44	48	52	30	43	51	13	76	51	40	64	27	53	55	56	47
MTB_Mm	662	1409	859	1074	1149	1327	983	993	1132	1101	1139	1029	1250	1106	723	1323	931	869	769	1951	1206	1686	1799	1476	979	1509	825	951	1165	1031	1183	1229	607	1293	963	1196	1173	1197	1017	1398	1099	1142	946
LTR9A1	11	10	16	22	5	11	28	36	5	12	4	15	10	7	6	22	16	8	5	3	5	10	16	15	6	9	24	10	6	11	10	26	9	34	8	35	21	20	7	12	14	8	14
MER92-int	227	335	154	358	332	313	347	377	259	347	287	248	336	351	304	328	343	239	323	400	266	301	313	330	208	371	260	206	104	308	202	364	66	270	230	181	310	270	274	302	243	286	252
MamGypLTR3	8	7	4	8	7	13	11	5	15	9	5	6	11	10	8	12	10	3	8	12	2	7	11	10	6	14	10	8	9	5	4	4	7	8	3	11	10	28	3	12	15	7	7
RLTR12A	1052	965	863	930	860	914	988	1061	873	1092	936	997	970	878	950	907	1032	914	929	973	879	931	929	921	799	967	781	823	694	803	855	893	864	785	805	949	875	739	808	830	782	901	761
RLTR12C	95	142	88	107	111	135	104	131	118	118	106	129	130	121	91	120	99	87	105	175	121	152	165	143	99	167	102	87	134	99	113	118	81	127	85	71	113	83	106	134	103	128	96
RLTR12D	240	293	171	222	229	252	251	216	224	237	228	226	250	244	225	186	237	163	238	320	217	262	264	248	188	275	143	157	173	201	184	190	149	219	171	230	259	160	173	225	188	221	217
RLTR12E	223	365	246	281	331	326	245	279	281	323	314	331	343	326	223	341	287	264	244	530	332	465	412	378	266	407	253	298	249	321	295	312	209	299	307	230	400	355	295	402	292	441	287
RLTR12F	9	16	10	9	12	15	31	33	26	24	33	17	23	29	43	6	18	11	15	24	17	25	27	19	19	16	14	12	41	19	18	14	14	7	24	26	29	25	17	23	27	11	17
RLTR12G	80	98	91	113	85	113	78	75	98	81	101	98	88	100	90	81	79	92	70	140	101	109	99	102	73	109	142	109	86	121	107	125	91	98	104	112	111	80	73	90	79	95	84
RLTR12H	99	86	69	88	91	91	74	93	71	98	102	89	92	112	68	92	87	67	64	126	102	120	95	120	85	110	84	67	82	67	85	70	52	73	85	94	77	124	82	70	85	85	148
MER20B	1025	951	906	914	590	839	963	1052	897	879	881	904	849	784	795	879	879	792	830	838	802	767	719	815	692	822	707	691	662	764	658	657	732	781	679	715	911	765	686	686	764	762	673
RLTR5_Mm	29	48	30	27	20	31	33	24	24	24	25	28	31	22	22	22	24	12	11	36	26	30	35	30	74	26	12	24	36	18	19	17	23	35	17	25	21	36	23	46	44	30	32
MER58D	530	585	547	559	468	583	569	681	466	597	603	510	674	529	533	522	514	564	438	536	537	527	445	528	442	566	356	492	466	482	541	410	554	409	547	706	600	485	452	490	506	524	643
MER58C	739	735	702	680	543	736	795	771	648	698	622	625	624	645	567	657	637	586	730	668	629	662	588	580	520	650	501	463	490	584	670	649	436	648	475	629	434	734	561	550	487	629	531
MER58A	1243	1492	1115	1267	1072	1588	1188	1355	1430	1433	1356	1397	1405	1255	1306	1438	1563	1043	1458	1907	1389	1552	1632	1513	1249	1549	1214	1189	1202	2278	1333	1305	991	1415	1041	1209	1498	1164	1250	1426	1186	1456	1134
MLT1E3-int	40	32	74	39	29	34	72	42	52	43	36	48	22	41	47	62	35	45	38	24	47	35	24	43	25	57	54	65	102	56	80	44	63	25	42	113	73	53	27	32	81	72	61
MER57E2	9	17	11	21	12	25	25	16	7	20	16	9	16	12	10	15	21	11	22	16	17	19	12	19	11	26	14	18	9	14	23	14	30	30	17	26	19	15	22	9	23	18	17
RLTR11A	1893	1346	1234	1216	1346	1520	1778	1722	1717	1785	1847	1469	1719	1355	2453	1465	1839	3297	2307	1739	1777	1668	1696	1715	1968	1846	2761	2013	1959	2286	2851	2888	1674	2103	2214	1883	2780	1959	1993	2282	1627	2263	2242
MER90	51	95	67	69	47	73	76	89	36	66	44	59	62	68	36	52	60	41	36	101	49	72	58	55	59	75	32	50	32	55	60	34	75	60	34	76	42	53	63	51	51	54	75
MER96	9	25	19	18	15	33	28	25	12	16	16	18	7	20	8	14	12	6	11	33	19	14	18	17	10	14	16	27	35	16	25	18	4	13	20	24	8	25	16	26	21	7	17
MER94	97	133	86	96	90	94	111	133	68	127	102	99	94	99	98	91	107	69	65	148	101	116	118	106	84	115	63	88	87	90	101	100	52	102	92	101	102	88	79	113	110	112	136
MER95	174	74	147	92	161	35	134	43	99	44	115	33	23	70	95	82	83	46	66	81	67	63	24	101	43	54	56	71	69	107	101	93	65	26	44	155	164	113	53	96	48	163	63
IAP1-MM_I-int	505	575	382	474	736	604	479	638	400	472	495	463	727	650	436	426	489	482	391	710	476	712	672	579	903	681	566	656	593	468	470	525	503	658	525	677	533	451	553	602	530	480	515
MLT1G3	280	366	273	326	260	351	341	260	311	342	282	337	330	296	277	303	297	308	285	413	293	351	392	335	278	387	237	313	313	335	289	246	247	291	249	326	319	302	289	357	316	266	347
RLTR46	0	0	1	1	1	0	0	1	1	0	0	1	1	1	1	0	1	1	1	0	1	0	2	0	1	0	1	0	1	1	1	1	1	0	1	2	1	2	0	1	0	1	2
RLTR47	22	33	30	31	49	34	22	11	34	25	37	38	27	29	30	42	28	35	17	56	50	38	52	52	27	36	24	25	59	45	20	25	16	36	49	29	32	36	34	42	37	43	38
ERVB4_2-LTR_MM	50	66	65	54	210	80	22	104	94	79	170	74	459	65	137	96	94	87	136	101	91	103	594	143	366	100	9	30	43	17	28	70	23	21	52	25	31	23	65	62	33	34	27
RLTR42	51	49	37	45	53	46	46	49	50	47	55	53	49	54	47	70	46	59	54	61	48	63	59	54	45	64	56	57	30	51	49	51	57	50	64	67	67	28	46	70	50	63	69
RLTR40	1611	1794	1384	1639	1494	1901	1524	1836	1799	1743	1772	1738	1847	1652	1681	1853	1837	1480	1746	2204	1805	1878	1977	1929	1736	2026	1564	1616	1364	1534	1616	1630	1387	1489	1493	1532	1882	1521	1599	1729	1592	1819	1654
RLTR41	179	274	171	217	324	282	218	208	237	205	222	193	292	214	208	251	203	183	141	424	232	356	380	280	214	317	167	174	230	171	209	188	167	274	207	218	198	253	175	243	192	258	208
B1F	8295	12182	7531	9304	12178	12280	7698	10012	11193	13224	12159	11785	12720	15458	8159	14070	10351	6943	8518	21511	13234	18658	20870	15357	9609	16910	6536	8365	10414	9053	7951	9326	5383	13931	9906	7477	7847	12178	10504	12974	10568	10575	9646
MMETn-int	104342	253493	178917	253493	253493	253493	163565	253493	253493	178917	168816	253493	178917	253493	63748	253493	104342	104342	104342	253493	253493	253493	253493	253493	192144	253493	130795	192144	253493	130795	130795	253493	104342	253493	130795	158620	178917	253493	192144	253493	253493	192144	253493
RLTR49	205	166	127	159	232	203	137	173	183	214	279	215	257	241	168	228	205	209	186	335	209	295	360	288	225	289	240	210	256	215	249	171	118	237	245	210	213	274	248	365	245	312	313
Tigger13a	795	796	758	775	630	835	792	913	748	804	728	829	761	751	712	745	815	469	695	826	675	729	717	736	621	792	689	621	552	651	606	684	719	546	545	748	726	516	599	588	652	696	634
MER4B-int	32	51	26	47	29	22	50	28	22	27	13	22	33	30	24	11	31	18	9	37	20	34	31	21	21	25	36	16	16	31	23	35	14	41	10	54	69	15	18	27	17	20	17
MMAR1	1081	1131	1046	1229	958	1019	1200	1154	1001	1091	893	997	1055	1029	912	992	1134	807	969	1034	922	969	947	992	822	985	828	857	852	866	853	944	927	930	869	791	1016	794	835	899	829	825	950
MTD	7675	17275	9693	11955	14869	15373	9983	12058	10822	12814	11592	11451	14010	14298	7408	13957	10908	6989	7844	25098	12370	21712	25738	17955	9041	19256	6989	9088	12633	9780	9352	11493	5170	15132	10349	7485	9329	13274	14015	18072	12814	12051	10823
ERVB4_3-LTR_MM	9	6	9	11	30	11	4	4	10	12	14	7	16	12	11	10	14	13	13	24	10	14	24	10	12	11	21	9	8	9	11	11	5	4	23	14	13	13	16	26	12	18	17
RMER10A	625	1396	675	942	1260	1320	613	881	1269	1313	1285	1265	1438	1452	712	1494	957	689	686	2676	1365	2266	2504	1865	914	2029	561	819	1269	746	692	911	500	1365	908	643	705	1237	1007	1500	987	1022	950
MERVL-int	12166	29866	23499	18521	73740	27376	8393	22416	23000	30488	39779	15886	130845	16988	36173	45147	17206	11339	21734	36949	24484	36488	253493	36491	54895	32314	3680	4353	8438	3699	6914	17538	2385	8892	7923	3009	3770	14776	28757	21772	7128	10723	5813
RMER17D2	21	106	37	54	85	89	27	42	60	58	61	58	83	71	24	71	49	31	25	227	65	176	173	117	48	121	21	44	90	29	24	32	22	81	51	30	26	493	60	189	77	44	52
MTEb-int	183	243	178	228	214	234	246	265	183	193	176	202	217	178	209	201	174	204	176	272	181	229	225	206	176	244	135	151	214	155	180	174	171	209	176	200	197	172	215	207	191	197	206
MLT1G-int	25	14	15	15	20	19	58	46	8	40	25	18	32	23	45	26	27	25	79	30	40	25	20	30	33	28	16	13	30	57	24	114	68	49	41	27	79	15	10	12	40	70	56
RLTR50A	8	11	10	11	8	12	12	5	11	7	12	22	10	13	15	12	9	11	8	13	11	14	5	10	11	10	13	20	13	11	7	17	4	9	5	15	23	10	11	16	14	9	19
L1MEi	416	515	513	507	469	451	435	486	363	444	385	401	443	473	363	448	331	393	255	502	516	502	432	450	280	446	460	382	471	350	342	423	267	390	327	133	191	451	405	434	427	366	277
L1MEj	341	403	348	493	343	489	522	508	407	407	331	331	434	435	221	338	372	286	363	450	414	405	402	359	276	441	357	380	388	385	326	304	288	473	216	470	551	434	402	376	373	421	359
L1MEb	472	504	483	595	457	509	620	555	512	551	456	529	519	500	506	478	502	451	391	576	561	531	501	591	465	572	395	375	546	411	469	383	354	506	590	463	440	396	521	512	484	520	456
Tigger16a	446	625	514	587	537	662	646	662	431	591	555	560	616	459	594	529	499	412	493	566	605	575	494	532	534	569	426	350	422	405	349	399	437	430	424	268	510	409	422	419	474	509	328
IAPEY4_LTR	42	84	86	81	84	89	24	60	103	62	116	76	64	83	53	71	45	69	71	84	96	94	77	89	168	80	59	67	56	50	65	53	81	43	54	142	59	53	32	53	48	75	45
MLT1O-int	3	2	4	3	4	3	4	4	2	3	3	3	2	3	4	2	3	5	3	2	3	2	2	2	2	2	6	4	4	7	6	4	5	4	5	14	9	7	3	2	3	4	9
MLTR31E_MM	27	38	33	38	23	34	28	32	20	30	33	39	29	30	27	35	24	21	26	36	40	35	35	42	26	44	17	33	46	24	39	28	19	40	28	42	24	41	28	51	40	35	27
LTR32	9	7	15	9	8	8	13	9	7	11	7	8	6	7	10	6	8	11	9	7	6	5	9	5	6	4	14	12	9	14	14	10	14	7	10	26	19	15	9	4	9	10	17
RLTR33	355	450	314	333	414	424	369	378	400	414	382	390	465	395	379	408	406	318	400	638	362	479	530	512	372	561	420	328	382	339	408	436	252	440	378	484	476	474	398	530	365	515	388
MER72	3	2	4	3	5	3	4	4	2	3	3	3	2	3	4	2	4	5	3	2	3	2	2	2	2	2	6	4	4	7	6	4	5	4	5	14	9	7	3	3	3	4	9
Ricksha	81	107	153	68	187	169	221	197	163	202	92	139	138	204	51	127	122	108	98	167	84	116	125	108	110	168	58	116	155	124	188	67	68	51	99	192	254	200	103	131	139	174	65
MER21B	521	783	532	620	653	751	510	640	713	688	643	697	703	762	491	762	609	505	619	1244	843	912	1027	878	591	902	402	497	488	506	484	601	358	689	538	482	592	642	545	705	510	607	572
MLT1H2	196	319	199	263	324	279	275	288	237	245	258	214	296	225	233	249	237	237	223	375	263	296	309	289	194	321	165	200	250	198	174	195	158	234	216	280	214	179	650	286	224	278	226
MT2B1	2441	3014	2218	2257	3461	2845	2048	3055	2462	2861	3424	2472	5353	2373	3816	2906	2622	2638	3445	3619	2261	3184	7376	3474	3709	3330	2155	2308	2091	2236	2763	3305	1741	2183	2176	3326	3084	2185	2725	3102	2096	3386	2449
MT2B2	1139	1285	814	961	1380	1220	824	1266	1236	1351	1396	1207	1905	1517	1090	1498	1308	1071	1177	2098	1274	1885	2775	1766	1117	1738	719	909	1120	914	1058	950	774	1160	1010	1052	1063	1160	1190	1255	930	1027	975
MER57-int	95	94	67	101	65	85	112	101	66	99	62	65	61	77	113	72	85	31	65	100	93	91	71	75	65	96	97	57	83	69	54	73	58	76	67	61	83	64	60	75	60	63	30
B4	5814	12877	6610	9702	11928	12718	7620	9614	9510	11051	9911	9486	10847	13544	5749	12266	8640	4541	5814	20121	11276	17260	18953	14826	7656	15456	4492	6814	9873	6449	6014	7644	4311	11577	7869	5431	5972	9873	8011	12181	8842	7638	6895
LTR41B	46	67	56	50	60	59	49	42	46	50	46	54	46	60	18	56	43	26	44	82	74	61	44	59	31	58	27	41	41	67	58	37	19	44	26	33	43	51	36	60	42	46	27
ERVB4_3-I_MM-int	39	39	42	26	35	41	27	38	33	37	32	44	52	49	31	34	45	26	32	49	40	38	62	34	31	41	21	28	50	51	44	30	19	44	28	42	47	43	42	51	50	34	34
RMER4B	1233	1593	1103	1224	1273	1495	1249	1543	1326	1557	1433	1447	1538	1352	1241	1364	1330	1353	1218	2528	1396	2007	2291	1902	1258	2035	1796	1393	1521	1463	2128	1750	1162	1796	1543	2143	1906	1412	1474	1886	1418	1868	1689
LTR77	6	12	6	6	8	6	15	5	5	6	4	6	12	12	6	8	10	8	5	6	5	7	5	8	6	7	11	10	13	11	11	7	10	10	8	21	13	20	16	24	23	20	14
LTR75	11	47	27	24	21	27	20	20	15	16	22	29	26	27	15	13	21	12	22	44	26	27	29	24	22	38	42	16	35	25	11	16	10	19	8	21	17	53	20	24	27	32	34
LTR73	70	74	78	76	68	79	63	132	49	67	44	55	59	56	40	57	59	46	47	95	60	74	47	67	50	68	53	47	56	48	47	76	54	60	39	38	51	71	44	59	47	46	67
LTR78	35	56	39	50	80	57	45	54	55	31	45	43	48	39	34	56	40	26	38	55	46	56	48	52	35	58	35	50	59	42	45	50	22	43	32	30	49	46	53	65	53	56	65
L1PB4	249	267	263	298	265	233	327	293	255	290	145	299	235	327	136	308	295	213	141	271	237	324	330	253	132	290	193	243	338	287	202	226	199	217	140	233	385	232	240	319	259	253	162
RLTR26_Mus	37	151	48	81	137	109	49	87	53	55	61	56	137	93	37	88	54	21	32	251	95	140	207	121	49	146	29	42	90	33	27	42	19	58	52	29	30	76	58	127	72	43	34
L4_A_Mam	215	209	243	208	167	210	186	212	223	201	185	226	217	199	224	225	221	160	162	237	211	223	230	242	151	216	158	163	150	178	168	182	122	173	144	196	199	197	186	235	179	200	196
Tigger5b	437	518	437	446	382	523	539	495	466	543	441	489	458	467	391	453	450	419	478	598	509	496	475	424	404	507	328	404	312	394	430	471	302	477	389	439	493	334	364	467	395	459	436
L1MCb	448	552	347	458	486	527	434	551	360	565	469	489	475	513	338	440	555	328	516	605	545	577	523	491	342	570	345	345	439	477	389	478	378	421	468	461	324	446	413	459	431	384	414
L1MCc	805	818	803	784	634	802	797	882	677	798	618	791	737	746	622	706	680	686	708	761	713	748	772	744	602	742	641	545	535	796	687	731	489	734	693	542	574	734	691	712	620	639	600
L1MCa	1327	1437	1284	1343	1223	1494	1489	1436	1325	1455	1285	1367	1472	1308	1297	1379	1486	1184	1274	1712	1460	1480	1371	1508	1328	1561	1181	1189	1184	1119	1317	1249	1093	1308	1217	1246	1430	1141	1250	1347	1245	1433	1127
L1MC2	1413	1476	1358	1403	1196	1562	1379	1473	1559	1427	1548	1306	1341	1453	1452	1436	1395	1208	1477	1381	1426	1284	1260	1392	1374	1344	1268	1232	1309	1254	1432	1427	1337	1280	1378	1865	1428	1256	1188	1335	1220	1307	1400
L1MC3	2153	2214	1972	2217	1741	2082	2100	2355	1959	2108	2067	2190	2159	2079	2033	2044	2263	1657	1995	2428	2063	2071	1959	2275	1786	2263	1543	1754	1746	1788	1713	1983	1672	1859	1554	1954	2131	1672	1680	1881	1674	2064	1584
L1MC1	2147	2637	2385	2466	1922	2504	2403	2669	2220	2543	2206	2386	2482	2101	2265	2480	2394	1787	2361	2750	2381	2358	2368	2563	2000	2574	1603	1942	1859	1840	1940	2336	1840	2056	1889	2048	2365	1840	1860	2045	1928	2085	2063
Zaphod3	467	515	521	451	239	479	502	478	423	474	404	419	429	462	376	441	351	436	204	462	494	421	421	412	397	462	459	415	439	380	432	346	439	452	363	479	535	367	346	424	382	470	533
L1MC4	3406	3599	3026	3267	2872	3735	3144	4022	3662	3569	3450	3715	3952	3329	3456	3521	3891	2863	3716	4183	3578	3621	3650	3770	3461	3893	2746	2854	2784	2929	2819	3278	2535	3022	2631	3042	27859	2660	2765	3077	2675	3327	2978
L1MC5	2336	2192	1928	2207	1960	2338	2264	2480	2142	2401	2189	2547	2436	2397	2099	2213	2301	1763	2288	2691	2361	2322	2189	2410	2145	2536	1995	2183	1831	1980	1982	2222	1725	2258	1859	2630	2405	2094	1935	2261	1975	2117	2029
MER115	68	72	54	69	72	77	89	57	67	63	66	65	60	65	57	82	72	52	64	101	79	83	72	75	56	85	74	44	77	64	65	89	49	91	57	87	82	66	63	96	67	67	72
MER117	101	118	81	85	58	120	85	109	136	111	119	114	106	139	65	118	107	107	70	159	101	135	132	125	94	121	76	94	83	75	90	96	54	105	68	85	86	119	96	103	102	107	93
MER110	56	49	32	33	51	36	35	42	26	62	32	47	39	31	59	31	32	18	22	46	27	38	46	42	28	42	14	36	23	23	22	35	14	55	38	39	23	43	38	47	22	21	56
MER112	564	544	400	479	389	547	716	512	468	519	525	501	506	491	603	412	549	506	430	504	521	517	420	472	383	522	471	427	438	487	376	468	373	521	393	468	588	457	311	423	429	362	600
MER113	855	758	767	791	603	802	943	847	731	815	802	735	801	682	990	637	836	768	840	715	679	637	651	683	706	723	710	620	675	739	722	727	700	711	594	897	709	607	660	673	618	683	606
MER119	788	802	663	728	677	813	844	917	719	826	803	794	801	685	621	743	784	608	664	777	731	713	731	736	651	772	536	580	541	637	654	655	820	575	568	433	701	648	578	557	624	714	640
MER104	608	514	494	511	490	645	526	605	634	615	592	634	618	677	520	695	593	361	495	677	689	597	584	663	621	602	372	528	498	612	465	502	556	552	536	844	658	538	514	543	488	612	533
RLTR1A2_MM	376	303	266	286	442	380	204	335	447	338	453	412	413	387	369	440	373	390	457	469	430	475	494	515	475	439	339	357	336	397	381	349	357	363	328	329	337	363	328	404	322	331	361
Lx7	7559	10365	7091	8217	8029	9908	7707	9077	8934	8604	8489	8295	10185	7438	8543	8686	8972	7220	8029	11777	8029	9548	10017	10474	8463	10493	6522	15188	8543	7778	7864	8927	5065	8543	6807	7949	9375	7514	8245	12115	8074	9338	7617
Lx9	8748	11965	7787	9408	9548	11308	8384	10575	9442	10217	8775	9089	11257	8463	8983	10575	9487	8175	9196	13253	9916	10661	11182	11789	10082	11974	7910	9053	9550	8729	9023	11022	6521	9548	8029	9943	11597	8616	10058	15416	9880	11988	10019
Lx8	4931	13448	6955	8891	9955	13157	7364	8058	7168	8940	7973	7274	10863	10370	5739	9249	6846	6304	6112	22435	9127	15929	21556	14619	7062	16773	6599	8190	12072	8925	10360	12037	4107	16080	8188	8420	11242	12904	11338	18827	11326	12780	10500
MT2_Mm	2299	3377	2639	2382	10772	3309	1456	3148	4081	4521	6506	2591	13781	2678	7269	6605	3826	3602	4546	6268	4285	6681	26399	5886	7356	5301	975	1089	1691	1144	1675	3687	752	1314	1433	1567	1297	2668	4695	3730	1204	2055	1275
IAPLTR2b	32	95	45	68	85	74	30	53	50	52	64	44	94	93	37	73	46	34	29	129	77	134	174	91	60	106	22	38	54	26	27	26	30	58	46	19	23	46	38	72	52	46	41
IAPLTR2a	38	100	45	63	75	79	35	49	53	45	68	59	61	77	33	70	47	22	30	114	52	110	121	88	63	91	34	40	40	30	30	29	25	44	30	22	18	34	36	45	40	38	23
RMER16B3	61	42	11	27	23	41	34	33	41	49	23	35	38	41	72	41	40	36	22	60	23	42	46	37	20	41	58	27	23	31	30	46	14	24	57	77	62	25	34	47	32	37	56
RMER16B2	236	173	198	177	171	194	192	213	262	223	187	196	199	199	204	207	195	241	194	212	178	218	199	203	186	193	145	181	198	168	143	134	165	171	150	218	239	153	150	162	150	196	167
Kanga11a	247	329	233	277	316	310	121	307	273	281	282	358	367	444	337	299	361	143	358	403	314	342	267	392	247	386	213	365	337	232	478	204	197	438	319	213	360	334	334	352	332	379	295
Lx2A	49	147	101	93	155	130	38	89	105	110	121	114	184	137	84	107	126	117	94	220	134	193	331	176	104	202	83	107	204	107	66	113	29	140	124	70	68	153	133	253	142	122	103
nhAT5a_ML	42	33	55	55	30	35	76	44	26	34	43	34	32	34	50	22	35	47	38	21	47	16	11	26	25	30	57	39	38	59	105	74	68	26	46	126	78	56	28	18	30	42	63
MamRep434	717	610	621	604	582	557	510	686	593	587	505	605	597	527	584	576	638	532	527	633	515	539	517	578	486	610	503	510	375	367	506	458	386	482	538	550	516	367	512	501	464	497	561
RLTR11A2	536	821	503	709	742	754	625	837	587	726	658	638	806	699	604	702	661	571	552	1159	715	919	1112	917	590	1052	585	624	671	671	702	775	402	818	573	747	743	679	617	970	669	768	664
BGLII_B2	119	202	117	148	145	185	147	146	166	188	181	184	179	194	157	231	186	132	153	279	212	245	217	213	143	246	109	128	153	134	156	163	93	142	154	164	162	135	133	174	134	136	165
MER70A	16	34	27	28	36	29	29	19	23	29	14	37	30	26	28	16	25	46	24	43	31	41	34	26	15	38	32	30	30	30	22	27	9	36	26	34	17	43	27	40	34	32	43
RLTR17D_Mm	999	944	923	976	892	1043	910	981	1099	1082	1035	1220	1079	1102	909	1158	1182	994	999	1179	1033	1061	1076	1137	1008	1161	823	938	872	1011	1015	978	860	922	820	898	1019	966	897	966	893	976	889
MER5C1	144	259	285	264	142	139	173	244	207	281	168	225	233	229	199	211	148	195	226	245	209	169	186	160	162	175	92	118	226	80	218	105	65	260	43	147	269	266	202	171	141	165	205
MER34	197	185	145	209	145	194	226	158	159	209	170	161	213	138	180	177	204	129	189	205	165	166	161	189	168	204	175	176	172	195	188	188	174	174	174	160	223	207	157	180	173	195	172
MamGypLTR3a	37	40	33	33	41	59	56	49	36	40	31	54	46	32	47	20	53	44	25	61	50	40	48	40	26	48	50	30	44	49	14	32	15	37	20	40	39	53	18	69	48	31	45
B2_Mm1a	15886	12941	16610	12912	26399	15749	149320	15057	25573	18110	18372	15653	26983	11983	40710	24484	20814	104423	34484	17433	14776	21162	34484	24699	53609	18108	130845	75965	130845	117634	130845	130845	52636	63792	104423	130845	130845	52636	102292	117634	73617	253493	104423
LTR16A2	54	87	61	64	57	77	84	80	46	67	73	61	72	64	68	91	67	87	71	104	67	69	60	78	67	68	50	67	65	83	72	68	15	110	90	63	79	61	70	87	83	74	89
LTR16A1	28	72	58	58	64	49	56	56	63	50	43	39	72	56	71	64	46	50	44	81	70	69	82	63	58	71	90	81	77	74	126	101	61	62	46	115	107	1003	77	107	64	68	79
Charlie25	371	405	282	434	414	462	384	388	388	367	279	304	330	356	360	386	392	280	280	387	320	340	317	357	377	390	133	295	361	340	248	295	157	281	293	176	458	110	375	409	301	359	250
Charlie24	520	656	620	680	606	575	633	595	568	549	536	582	678	601	604	513	648	602	638	599	492	561	565	595	520	598	458	499	491	539	510	516	510	532	506	488	585	593	537	554	512	559	576
Charlie2a	534	523	538	541	341	527	570	572	503	597	493	540	489	486	536	550	566	538	634	581	493	515	526	525	549	501	553	438	457	405	478	541	462	540	458	645	534	462	437	497	460	542	658
ORSL-2b	291	277	385	311	317	433	351	280	293	387	384	304	321	354	361	375	402	329	409	359	302	244	262	292	334	326	195	285	265	241	267	404	236	302	311	321	205	303	287	346	321	411	276
MER34-int	47	61	42	57	36	77	36	49	77	41	59	41	59	47	63	70	52	46	55	66	58	62	55	56	40	63	38	57	65	47	25	24	37	55	51	24	25	48	55	66	55	53	56
X6B_LINE	414	278	406	385	377	324	279	325	305	365	330	351	259	373	218	395	308	145	227	311	293	348	363	386	265	349	373	301	363	403	318	352	202	305	426	152	298	413	411	365	374	377	357
LTR78B	44	73	51	61	77	66	54	58	52	59	46	47	63	56	37	60	58	33	40	85	47	68	62	60	38	63	17	34	52	59	57	49	37	89	51	45	58	46	53	62	49	51	75
RLTR13B2	100	209	126	127	341	186	132	150	187	245	221	134	297	195	228	192	159	215	179	375	197	321	1220	267	216	272	135	197	174	141	112	98	99	171	136	110	148	212	219	214	148	245	124
RLTR13B3	111	134	79	121	174	122	87	102	122	137	116	113	141	165	126	141	130	102	111	205	130	200	238	158	155	183	73	101	141	116	116	99	83	132	135	109	134	94	131	144	121	136	153
RLTR13B1	153	166	135	164	219	206	133	165	188	199	201	185	247	210	209	237	181	159	164	320	191	243	379	231	185	267	166	137	204	157	134	111	105	231	203	153	144	184	219	267	161	193	167
RLTR13B4	57	63	49	50	63	58	36	52	68	69	58	61	63	69	77	84	62	60	53	94	77	78	101	92	62	80	62	42	72	53	58	75	50	74	96	36	67	86	68	108	61	74	85
AmnSINE1	192	300	236	239	240	274	273	229	244	223	243	237	248	242	239	247	228	308	238	322	244	264	272	235	213	250	322	323	253	274	353	334	245	263	249	521	432	216	225	284	253	342	278
RLTR10D2	9	42	19	26	49	29	15	29	20	17	24	17	47	18	24	16	29	31	20	54	26	36	47	30	33	36	20	16	22	14	12	11	24	18	10	44	18	13	22	22	15	23	17
AmnSINE2	63	88	81	97	71	77	68	79	75	66	73	70	71	55	47	76	66	66	54	82	58	67	71	71	62	82	49	59	61	75	59	61	54	63	62	97	63	74	58	57	68	64	65
HAL1b	719	711	684	738	655	745	650	751	739	751	726	770	773	711	636	736	719	574	674	761	747	708	645	718	680	697	530	667	602	663	606	671	576	655	528	732	798	628	597	615	620	695	647
Cheshire	1231	1290	1307	1301	991	1331	1467	1427	1428	1338	1203	1419	1252	1171	1161	1405	1307	988	1340	1297	1418	1224	1101	1301	1254	1263	857	1060	935	1092	1186	1249	1031	1169	969	1291	1255	1044	1019	1056	973	1051	902
L1_Rod	2550	2686	2248	2478	2272	2787	2254	2798	2723	2874	2917	2669	3203	2639	2954	2899	2983	2664	2764	3505	2934	3091	3287	3186	2788	3412	2420	2640	2550	2467	2785	2653	1751	2525	2300	3170	2954	2298	2589	3126	2356	2959	2578
MLT1L-int	10	10	11	12	8	8	19	9	8	8	7	9	8	7	10	11	8	12	9	5	6	8	3	5	8	9	16	11	9	14	23	10	15	7	11	27	20	15	7	12	7	12	17
RLTR20A4	560	928	673	774	642	871	678	821	651	832	759	747	822	806	509	708	665	479	598	1008	749	865	913	860	593	844	604	774	664	766	668	844	475	943	639	2458	923	793	720	1106	876	863	741
RLTR20A2	130	190	134	166	168	175	93	114	148	133	147	186	153	211	96	179	143	84	90	260	188	212	196	223	97	213	101	119	169	141	141	127	52	228	192	57	122	97	129	200	131	174	162
Charlie19a	587	675	691	636	562	548	766	648	642	654	588	668	632	578	767	561	581	619	809	613	522	522	506	559	519	518	374	427	281	480	624	518	577	454	565	902	536	505	469	474	487	481	438
URR1B	5089	7288	4698	5892	5743	7015	5066	6338	5886	7014	6522	6081	6856	6355	5433	7176	5893	5089	5565	9838	6439	8578	8846	7697	6049	7765	6189	5924	6189	6636	6751	7038	3643	8191	5498	7617	8388	6439	6310	8393	6418	7556	6938
URR1A	4863	7435	4491	6119	5498	6969	5297	6189	6096	7445	6372	6310	6953	6783	5221	7027	5713	4907	5807	10203	6995	8621	8909	8388	5912	8625	5433	6246	6258	6431	6942	8052	3801	8476	6258	7016	8696	7091	6750	8381	6387	8038	6258
LTR90A	225	330	251	232	310	254	241	324	114	244	237	266	207	276	261	140	208	346	183	254	274	278	238	230	203	190	93	150	69	194	126	167	235	328	142	256	143	236	212	187	195	205	165
LTR90B	115	208	297	281	110	133	225	173	191	158	165	150	132	97	242	126	183	172	251	116	127	74	142	93	158	154	94	83	226	132	123	190	65	141	162	151	197	53	207	96	139	140	63
Tigger1a_Art	272	299	245	300	186	311	263	355	450	336	296	365	198	344	400	417	242	362	164	347	314	314	331	399	355	276	306	244	301	341	342	269	161	317	263	323	305	197	331	284	225	215	515
ERVB7_3-LTR_MM	27	58	46	48	61	53	19	46	34	44	55	34	50	71	39	62	46	37	46	95	54	98	90	73	75	79	61	69	69	50	55	59	50	46	64	36	49	64	46	84	65	56	47
MER47B	142	209	177	219	142	220	209	155	181	168	195	167	158	160	229	185	189	205	171	205	186	182	142	181	180	180	119	178	138	174	175	154	143	143	182	278	206	174	151	162	153	167	150
MER47A	305	258	202	249	201	285	281	219	208	240	247	324	262	175	343	349	259	145	143	243	303	271	207	217	235	216	216	241	178	319	241	262	382	98	349	324	197	197	243	206	206	248	211
ERVB4_2-I_MM-int	199	279	166	225	389	277	179	223	207	237	223	195	475	221	220	235	207	227	191	404	237	323	628	317	389	367	183	288	239	172	220	183	124	240	231	265	187	285	332	340	229	235	203
RLTR18-int	819	856	779	897	762	915	832	964	845	847	746	931	807	891	774	986	929	734	875	983	988	880	862	956	853	920	779	803	812	742	878	821	637	800	793	769	907	753	739	816	748	826	850
RLTR9A3	143	161	107	115	207	147	118	155	134	122	146	121	156	155	148	141	130	135	132	211	137	198	217	146	131	187	130	125	149	140	184	125	116	160	114	163	165	175	117	166	139	212	160
L1MA6	2014	2028	1711	1859	1624	2058	1922	2165	1875	2022	1918	2119	2166	2020	1940	2147	2102	1726	1978	2354	2078	2019	2110	2212	1925	2197	1595	1775	1799	1837	1880	1882	1539	1908	1629	1925	2058	1542	1778	1997	1734	2242	1801
L1MA7	1638	1391	1431	1489	1249	1841	1570	1480	1964	1892	2010	2120	1760	1588	1691	2103	1959	1731	2595	1961	2137	1599	1542	2145	2380	1869	2008	1748	1414	1750	2002	1583	1108	1481	1300	2066	2058	1530	1517	1574	1448	1792	1488
ORR1A3	535	1014	538	695	1047	942	563	695	766	855	811	756	932	947	523	880	679	523	526	1670	923	1371	1531	1126	639	1304	552	658	990	689	660	808	394	1031	777	520	588	1015	770	1195	886	735	793
ORR1A4	1156	2180	1231	1569	2208	2065	1277	1544	1637	1823	1838	1598	2153	2033	1289	2063	1596	1328	1299	3501	1976	2984	3526	2511	1565	2735	1236	1433	1887	1404	1421	1558	928	2412	1709	1077	1362	2045	1722	2379	1712	1680	1468
LTR9	0	1	1	1	1	2	1	1	2	1	2	1	1	3	3	1	3	2	1	1	3	1	2	1	1	1	2	2	1	3	3	2	1	2	2	6	3	2	2	0	1	2	4
RLTR30D_MM	84	79	48	68	66	74	62	85	83	78	92	76	87	68	74	83	70	46	82	107	74	83	77	83	66	92	46	46	46	46	60	53	46	79	53	38	70	41	49	74	40	64	34
RSINE1	20483	34389	17229	26078	48276	51450	24743	26313	29842	43992	42611	27184	58008	54702	18478	48276	27833	17954	19396	94045	40595	59198	104142	70934	24192	68501	20997	26975	45010	53074	29537	33308	17954	40595	28546	39059	35218	104142	32082	37765	33205	29194	40595
Eulor9A	144	196	224	187	142	224	382	279	76	258	163	161	92	232	94	139	254	107	183	232	291	204	174	236	220	243	240	153	264	227	125	177	118	140	245	336	123	53	156	146	210	176	119
LTR107_Mam	212	132	209	158	142	164	256	188	189	187	163	200	155	136	194	153	132	152	187	143	119	140	126	148	152	113	175	159	167	147	128	149	173	178	183	210	120	142	147	157	182	125	173
RMER2	194	355	214	260	347	347	227	282	303	332	317	286	434	328	292	360	276	292	233	622	377	512	719	457	313	501	291	263	350	246	392	407	200	379	309	241	306	369	337	476	311	331	299
MTE2b-int	197	280	242	269	240	243	214	251	193	214	236	205	288	238	243	198	209	222	206	271	248	244	338	251	221	257	170	140	191	173	161	143	139	224	190	189	163	132	200	200	187	185	144
MER102b	239	244	228	237	200	246	280	249	196	221	201	225	223	195	236	213	206	189	210	230	203	199	158	186	141	222	192	190	197	201	139	165	186	207	215	214	209	210	192	211	190	186	172
MER102a	112	153	145	163	85	150	132	139	114	131	117	127	135	117	88	118	120	96	126	130	97	113	132	117	89	120	113	102	114	133	119	119	79	99	92	176	133	103	93	119	108	107	126
Eulor1	79	32	54	40	53	54	75	43	135	81	52	50	107	25	95	62	35	46	67	49	23	54	34	43	34	35	56	67	153	106	59	59	66	50	44	122	77	56	65	26	68	74	63
MLT1A-int	42	129	92	114	30	86	110	281	26	98	87	103	97	77	49	153	69	108	97	145	65	110	117	95	100	96	170	122	178	111	104	135	158	26	44	152	199	112	159	75	125	151	63
LTR86A1	29	31	16	34	27	25	29	39	24	39	30	31	51	32	36	33	22	21	25	40	32	32	53	36	32	28	23	17	34	14	17	30	8	34	22	17	19	31	26	24	20	23	19
LTR86A2	9	12	6	12	10	8	10	12	8	10	14	12	10	9	7	14	4	5	6	11	5	13	17	13	14	6	6	12	8	7	8	7	5	5	5	14	24	7	10	7	11	8	17
Tigger14a	504	453	418	437	277	523	545	467	514	501	404	453	450	459	393	504	396	331	505	454	396	379	375	387	432	415	489	516	440	451	412	428	383	360	492	402	555	336	418	413	440	328	468
L1MD	2306	2279	2062	2305	1944	2379	2304	2426	2099	2403	2439	2416	2485	2179	2588	2458	2688	2272	2336	2668	2451	2419	2273	2535	2213	2632	1715	2016	1774	1942	2212	2260	1694	2044	1691	2209	2468	1710	1813	2044	1825	2206	1786
ORR1B2	1190	2128	1146	1547	1917	1963	1404	1593	1456	1682	1589	1503	1879	1763	1197	1757	1428	1194	1144	3132	1674	2616	3112	2195	1270	2459	1106	1290	1556	1290	1479	1453	890	1929	1380	1372	1511	1911	1567	2195	1612	1708	1467
L1M2	4119	4382	3364	3831	3455	4782	3611	4295	4279	4661	4526	4527	5235	4758	4192	4709	4772	3732	4426	6658	4910	5507	5564	5657	4548	6035	3752	4160	4120	4376	4698	4477	2847	4405	3440	5022	4936	3974	4232	5227	3957	5041	4263
L1M3	2381	2507	2066	2430	2138	2599	2450	2603	2361	2539	2613	2489	2692	2332	2408	2549	2551	1930	2463	2931	2426	2658	2746	2725	2513	2900	1863	2200	1930	2127	2191	2315	1880	2069	1908	2306	2630	1923	1999	2309	2115	2306	2143
L1M1	521	601	587	617	492	571	685	597	537	617	532	639	609	595	560	514	493	548	540	671	639	596	648	617	541	671	328	482	574	493	521	622	350	466	477	432	616	458	520	565	561	610	415
L1M6	273	340	228	398	173	343	265	282	307	272	269	229	354	350	264	469	351	282	227	373	388	314	300	359	255	345	307	228	210	253	147	219	203	204	312	158	262	113	259	260	311	206	300
L1M7	500	461	436	515	415	506	341	389	497	473	450	494	526	462	535	473	447	496	504	470	439	458	408	433	460	409	346	415	500	468	470	404	475	358	404	293	543	460	443	382	362	467	456
L1M5	4679	5181	4295	4642	4073	5554	5184	5590	4782	5514	5490	5205	5916	5152	4886	5313	5470	4331	5590	7197	5456	5681	5432	6007	5047	6494	4119	4876	4072	4702	5639	5566	3510	4592	3731	6142	6611	3624	4111	4875	4006	5426	4161
L1_Mur3	5035	5844	3690	4613	5411	6349	4177	5533	5456	6574	6459	6228	8220	6323	5982	6872	6837	5564	6216	9175	6872	8002	8934	8063	7050	8810	5390	6476	7358	6486	6397	6488	3406	6719	5432	6502	7708	6594	6814	9398	6329	7800	7299
L1_Mur2	3427	3997	3066	3441	3578	4267	3035	3521	3704	3886	4135	3805	5178	3735	3973	4263	3957	3861	4147	5680	4119	4802	5706	5017	4619	5423	3637	4097	4679	3745	4173	3918	2705	4147	3764	4649	4591	4147	4559	7095	4552	5236	5092
L1_Mur1	1349	1646	1364	1493	1481	1738	1209	1405	1741	1699	1720	1503	2176	1489	1592	1847	1737	1473	1657	2188	1737	1939	2180	2050	1887	2149	1684	1855	2033	1542	1600	1711	1069	1774	1701	1586	1974	1763	1888	2700	1969	2234	1895
RLTR26D_MM	41	117	62	75	88	98	69	91	86	64	84	81	92	100	50	70	68	56	52	134	101	131	129	108	69	108	43	74	80	68	52	53	57	110	65	48	59	80	65	79	73	73	88
RMER16	164	205	129	167	142	182	176	166	159	163	159	160	185	179	153	153	176	170	147	220	120	217	212	184	167	212	171	158	140	185	182	173	127	158	164	176	167	159	124	164	131	130	139
RMER15	2102	4007	2215	2911	3757	3819	2668	2984	2834	3279	3396	2816	3744	3326	2341	3061	2863	2972	2576	6455	3420	5667	5723	4136	3053	4664	3049	3214	4341	3233	3630	3444	1893	4380	3113	3109	3785	4268	3592	5280	3678	4267	3586
RMER12	1572	1765	1405	1721	1418	1674	1637	1876	1515	1515	1521	1580	1687	1468	1779	1619	1652	1239	1502	1674	1546	1545	1539	1580	1426	1669	1236	1273	1371	1407	1257	1484	1239	1380	1131	1382	1378	1316	1391	1557	1382	1425	1555
RLTR4_Mm	642	521	506	712	930	736	247	547	975	680	1316	508	1012	1098	704	794	720	694	753	925	892	1191	934	977	1549	943	596	619	630	571	762	548	586	596	473	633	610	496	520	530	442	645	518
MER50-int	40	102	222	183	73	190	332	260	76	157	78	169	95	89	134	62	108	237	95	110	47	120	87	92	68	73	53	138	68	147	121	77	114	49	42	110	92	53	89	82	55	71	61
IAPEY3C_LTR	28	64	36	42	68	55	33	48	51	38	49	54	70	53	23	59	31	26	26	86	40	76	81	58	46	63	20	36	47	30	25	21	38	32	33	21	23	43	28	53	51	22	49
Ricksha_a	79	32	52	81	30	46	73	42	25	33	42	33	32	54	47	43	51	45	121	53	47	84	58	26	25	29	92	75	38	57	57	44	64	50	43	113	74	53	73	88	77	56	119
IAPA_MM-int	36	25	30	29	20	27	33	27	37	25	42	36	31	49	41	34	41	26	19	31	42	54	33	46	35	40	56	38	44	65	44	52	40	30	46	61	44	90	38	41	46	49	103
Tigger6a	611	658	526	595	538	661	513	582	448	595	477	592	555	596	457	475	517	485	632	570	627	599	589	609	470	614	426	553	453	559	497	498	575	492	527	396	551	575	579	621	567	537	487
ORR1C2-int	453	689	552	583	460	600	581	644	514	509	521	484	603	481	521	498	512	390	511	691	483	538	544	554	406	582	382	461	431	410	519	454	414	398	407	675	600	466	435	486	388	518	466
ERV3-16A3_LTR	25	53	41	46	42	55	29	38	35	41	33	37	40	27	29	50	31	16	20	72	60	47	38	56	29	57	13	36	30	41	30	32	17	52	35	47	29	51	35	43	45	21	32
L1MD3	1569	1639	1552	1523	1337	1528	1854	1746	1418	1553	1504	1622	1563	1457	1763	1457	1604	1330	1480	1538	1502	1371	1271	1421	1298	1499	1220	1199	1175	1337	1304	1408	1411	1400	1196	1551	1532	1274	1388	1363	1336	1395	1132
L1MD2	1588	1822	1564	1802	1314	1814	1692	2015	1642	1898	1542	1726	1741	1619	1559	1687	1744	1284	1737	1932	1746	1842	1684	1804	1458	1909	1163	1328	1295	1391	1575	1626	1222	1615	1344	1412	1605	1527	1281	1560	1366	1602	1374
L1MD1	1364	1363	1506	1413	1104	1411	1499	1554	1436	1478	1313	1462	1424	1248	1634	1369	1505	1094	1369	1449	1287	1264	1285	1326	1356	1375	1104	1211	1053	1151	1305	1193	1172	1193	1161	1202	1309	1237	1155	1218	1166	1382	1042
L1MDb	498	779	823	672	637	652	905	919	562	617	507	568	653	474	815	572	683	513	559	666	532	642	552	577	507	645	515	469	482	517	530	546	348	505	570	551	734	392	552	449	473	533	501
L1MDa	1715	1688	1665	1740	1129	1702	1774	1779	1526	1578	1676	1523	1650	1375	1432	1497	1596	1406	1685	1591	1477	1464	1496	1572	1450	1581	1327	1387	1341	1490	1317	1419	1380	1457	1393	1727	1471	1411	1405	1495	1356	1423	1350
MER88	37	24	17	21	17	43	15	16	47	23	35	22	22	31	46	26	30	12	22	36	13	26	33	29	22	28	17	19	19	28	33	33	22	19	33	30	58	31	57	46	43	24	25
RMER17A	124	374	145	221	373	321	119	163	193	193	244	200	311	224	128	249	183	128	125	693	272	545	584	428	188	411	142	185	372	161	141	202	89	265	201	167	164	316	213	463	271	192	203
RLTR24B_MM	820	773	787	813	776	788	887	822	916	854	832	871	820	744	892	816	785	715	821	809	681	769	784	767	719	774	803	632	681	665	731	681	753	554	666	890	668	712	653	647	596	698	655
ERVL-int	152	164	122	119	92	122	129	155	122	120	87	127	128	107	148	119	100	114	110	140	112	121	118	133	83	129	49	74	86	111	112	100	68	109	62	78	81	119	82	121	115	125	99
RLTR9D	94	281	176	221	311	280	107	172	201	173	225	164	257	206	135	246	151	161	116	426	244	345	373	296	345	283	106	171	200	107	142	143	100	212	115	156	138	153	146	206	161	189	150
L1MC	2847	2309	2118	2317	2220	2574	2303	2578	2473	2717	2635	2875	2823	2652	2578	2677	2855	2562	2977	3040	2677	2519	2387	2908	2656	2974	1982	2246	2137	2504	2619	2527	2103	2288	2180	2855	2934	2265	2090	2545	2135	2704	2368
Kanga1	492	644	449	550	495	539	528	655	526	527	532	468	480	544	478	474	467	516	473	523	468	516	483	520	472	553	578	368	377	417	417	494	590	467	345	664	599	352	436	471	422	352	504
MuRRS-int	248	479	283	380	403	386	302	393	287	320	269	378	404	321	288	320	343	276	250	481	287	423	533	361	454	449	312	327	594	359	349	302	286	474	414	390	340	606	501	829	552	422	433
ORR1B1	2382	5222	2685	3567	4856	4989	3101	3732	3366	4308	3864	3528	4575	4227	2578	4274	3199	2410	2427	7967	4129	7068	7675	5966	3084	6434	2510	3133	4772	3047	3079	3921	1962	5400	3766	2699	2996	5230	4346	6473	4330	4152	3717
L1M4	5623	6162	4796	5697	4679	6694	5908	6639	6016	6831	6359	6637	6774	6430	6136	6674	6644	5496	6592	8196	6807	7071	6989	7299	6176	7617	4757	5531	4757	5578	5801	6326	3931	5657	4331	6093	7014	4865	5232	6038	4820	6228	5222
L1M8	468	634	473	516	521	568	608	713	483	535	399	343	403	424	548	493	471	402	450	492	415	465	493	424	387	410	408	309	266	481	531	395	265	359	520	152	270	394	371	385	413	490	622
MLT1I-int	37	39	15	37	39	23	20	42	22	32	16	17	27	18	17	15	40	12	15	42	20	40	21	28	11	31	31	15	36	14	23	16	15	37	17	27	24	15	7	33	27	11	17
Tigger9a	563	479	551	480	506	528	537	495	575	592	514	557	379	554	375	582	572	431	359	484	545	520	426	523	466	493	257	495	481	458	472	444	233	564	496	670	460	527	432	452	445	599	466
L1MA8	1202	1346	1192	1296	1158	1453	1352	1550	1399	1452	1416	1514	1562	1357	1477	1452	1477	1246	1534	1705	1573	1478	1400	1607	1460	1631	1377	1439	1137	1262	1542	1576	1193	1220	1150	2060	1957	1122	1149	1332	1135	1753	1157
RMER16A2	77	118	80	88	80	109	92	101	96	123	97	132	135	106	112	135	129	104	154	147	89	135	133	123	132	135	134	120	77	107	111	127	102	101	114	111	179	137	101	111	115	154	162
RMER16A3	111	160	88	107	144	157	77	84	137	150	125	130	144	145	93	152	129	74	132	240	209	194	178	193	203	193	151	153	182	147	190	147	110	187	155	149	125	232	155	242	171	211	235
RLTR16C_MM	138	163	111	152	151	155	116	139	91	119	144	122	140	142	157	112	112	77	95	189	122	158	152	150	93	155	86	85	122	97	94	123	85	107	57	130	151	108	112	131	112	114	122
ORR1G-int	20	22	29	20	7	14	13	19	21	17	7	18	17	10	14	16	15	21	28	17	11	13	14	14	12	18	9	23	34	15	9	13	17	13	18	15	15	15	21	20	18	19	9
HERVL32-int	3	2	4	3	4	3	4	4	2	3	3	4	2	3	4	2	4	5	3	2	3	2	2	2	2	2	6	4	4	7	6	4	5	4	5	14	9	7	3	2	3	4	9
MTB-int	346	496	366	390	490	484	319	359	408	426	436	431	469	472	351	513	467	385	407	684	477	578	596	592	383	583	398	453	486	423	448	495	343	534	547	447	467	552	481	630	467	492	475
X5B_LINE	23	29	13	27	19	25	13	39	20	31	29	34	28	35	14	26	19	21	17	34	40	31	33	42	23	42	34	32	9	26	27	20	17	41	33	18	64	53	31	33	23	35	37
L1Md_F	451	1053	675	767	1451	942	431	582	808	729	952	559	1281	719	648	858	597	856	675	1592	934	1615	2459	1367	1202	1677	851	1050	1876	755	816	901	360	1212	1044	877	790	27764	1266	3140	1426	1259	1297
LTRIS_Mus	822	672	505	574	874	654	613	749	754	745	844	728	891	1105	817	826	850	931	876	1056	905	1037	1193	954	876	1077	767	648	763	683	793	751	734	736	576	778	626	653	694	824	590	770	641
L1Md_A	12370	34644	14457	18022	104701	27462	30951	12370	20714	46467	30763	25098	56299	10469	21173	20714	38894	34644	38654	42947	16877	48472	63942	27931	36580	37728	63942	140628	131016	253493	253493	97479	28857	52873	43144	179097	192254	253493	89836	84484	57333	50717	253493
MER68	236	396	276	305	327	386	216	359	291	318	311	334	375	415	255	377	319	280	247	601	369	520	506	475	279	495	249	270	325	277	277	294	172	320	318	217	333	334	322	399	294	319	343
ORR1A0-int	767	1047	636	805	1995	1268	787	725	1647	1294	1621	877	2897	1097	1150	1523	1214	1364	1396	2360	1269	2025	3389	1817	1903	1701	1189	1079	1810	1004	1213	1099	726	1520	1285	1137	1134	1726	1674	2011	1258	1602	1647
MER67A	33	34	40	39	32	41	27	39	24	29	40	30	24	21	38	57	33	43	41	35	32	35	26	33	27	31	48	37	29	33	31	32	40	38	41	24	32	34	26	30	35	30	34
MER67C	513	617	469	579	450	632	605	506	484	599	489	501	547	468	561	533	581	593	526	582	482	559	535	551	411	551	373	438	566	530	484	499	545	533	502	694	653	520	437	501	517	503	415
Charlie22a	698	477	535	574	417	438	510	480	471	504	488	604	416	462	615	486	491	391	625	434	442	414	379	431	427	452	428	363	387	595	464	513	530	422	537	558	586	460	350	386	441	450	490
MamRep1894	6	9	7	5	5	8	5	4	10	5	3	6	7	7	4	12	9	5	7	6	20	4	2	5	5	11	10	7	4	12	10	8	12	25	16	16	10	7	6	19	6	9	17
LTR67B	90	116	74	111	87	115	112	71	102	93	100	110	111	104	96	110	107	64	100	125	131	109	114	107	72	110	95	108	87	128	100	93	88	103	130	98	86	100	88	130	102	101	110
L3b	463	532	399	465	417	552	485	493	425	465	487	488	493	447	403	448	425	389	442	667	440	499	509	433	415	509	474	448	385	450	481	424	366	522	431	645	482	412	455	527	428	453	399
LTR102_Mam	25	60	50	67	36	49	44	49	33	41	37	36	31	38	25	41	42	25	31	58	42	36	46	45	20	52	9	22	47	40	34	29	17	48	22	38	55	43	26	32	33	31	37
RLTR31D_MM	513	700	472	593	698	774	510	695	667	728	734	709	793	868	450	838	668	466	575	1261	828	1096	1177	894	593	1017	575	646	762	643	642	706	432	843	603	762	756	792	752	1086	696	759	716
RLTR11C_MM	179	232	194	225	201	233	197	233	209	222	183	243	242	220	232	207	197	201	181	301	230	249	267	253	203	250	163	181	223	182	191	220	146	233	205	203	222	216	196	260	187	191	203
RLTR30D_RN	341	176	212	187	213	209	133	155	288	188	262	249	196	237	352	244	227	429	392	206	271	229	185	258	320	245	285	269	255	250	312	224	401	204	212	328	314	210	201	216	226	257	226
L1MEg1	19	58	43	56	53	36	35	42	26	60	41	39	33	44	31	67	45	43	33	55	38	54	49	64	37	55	14	34	55	33	44	35	30	30	58	45	32	64	30	53	41	32	17
L1MEg2	51	40	48	37	43	40	18	52	50	37	39	43	44	59	10	43	54	43	36	65	38	67	38	34	22	46	43	24	55	19	35	34	38	49	44	64	62	64	32	32	47	42	17
ID4	5530	9790	6360	7896	7635	10021	6486	7764	6880	8350	7412	7725	8280	8483	5430	8137	6794	6184	6184	14904	7764	12682	12400	10506	6331	10888	6184	6976	8188	8584	8566	9687	4582	10663	7371	7976	9449	8348	8026	10540	8218	9405	8188
MLT1D	907	1370	985	1128	1071	1280	1186	1233	998	1168	1092	1000	1272	1046	932	1028	1052	963	952	1707	1091	1343	1499	1300	900	1408	1022	1034	1258	1034	1113	1332	783	1418	974	1385	1336	1094	1198	1436	1147	1324	987
RLTR28B	125	182	124	121	142	154	121	156	150	135	163	167	140	145	105	157	154	101	109	199	161	185	210	160	114	159	88	129	138	118	98	130	119	192	103	114	133	132	106	145	135	164	107
Lx10	1944	2142	1885	2012	1774	2139	1942	2152	2288	2061	1976	1914	2223	1815	2002	2039	2011	1801	2025	2371	1923	2154	2086	2237	2236	2312	1757	1839	2046	1862	1882	2156	1960	1885	1638	2047	2020	1849	2124	2432	2013	1989	1732
LTR40A1	17	44	21	24	23	31	32	23	15	32	30	33	20	19	30	18	20	30	17	45	21	36	27	24	18	32	13	21	44	32	24	23	23	25	15	21	19	43	28	32	21	31	38
RLTR6B_Mm	415	308	252	285	1846	421	103	527	534	745	1048	390	2214	644	739	794	651	492	677	979	603	1251	3647	1218	1409	967	139	157	263	170	173	337	122	233	250	84	133	359	359	378	192	226	136
ORR1A1-int	598	810	643	729	1004	890	644	694	921	896	994	708	1557	638	936	1008	876	874	958	1302	906	1226	2064	1084	1281	1071	496	548	718	491	614	737	520	726	700	748	622	721	800	983	650	762	634
RMER6-int	684	733	560	680	645	740	662	778	619	716	516	674	678	706	518	611	505	561	503	778	653	749	727	700	684	785	487	609	676	555	568	626	606	666	639	543	549	607	633	680	602	786	768
RLTR18B	377	550	374	430	512	485	390	488	452	469	468	480	463	451	474	497	504	434	431	604	502	559	539	521	423	553	401	427	361	374	433	465	313	441	452	476	498	394	381	460	393	491	415
ETnERV3-int	969	1479	1050	1208	2002	1339	1612	1165	1145	1519	1492	1058	2185	1459	1260	1473	1233	1326	1280	2218	1344	1930	6674	1763	1676	1937	1550	4067	3406	1970	1979	1054	1297	2562	2509	1786	2008	4162	2530	3452	2999	2739	3638
PB1D10	11505	17583	10351	13074	16290	21814	10335	13719	16971	21139	17857	16673	20147	25083	11057	22769	15287	9430	11193	37212	19683	29588	34089	26146	13225	29280	8971	11533	15992	12307	11170	14288	8295	19683	14070	8770	11536	16290	14961	20726	15513	15004	13470
PB1D11	4952	8768	4789	6343	8206	8221	5199	6808	7218	8037	8040	8216	8358	9463	4924	9729	6765	4628	5441	13597	9616	12331	13072	10182	6124	10684	5077	6133	7733	6567	6377	6849	3894	9279	7468	4836	6059	7968	7261	8814	7057	7706	7012
MER77B	128	184	171	161	122	166	145	152	160	130	129	166	158	140	123	173	134	114	121	210	156	173	174	184	123	196	118	122	113	132	138	142	73	155	120	92	146	127	116	118	132	113	122
RMER19B2	431	579	404	476	588	619	515	560	594	566	575	476	725	590	623	637	561	443	546	985	666	816	770	751	606	748	399	455	535	457	514	441	425	598	543	455	493	586	521	605	453	561	653
RMER17C-int	435	618	352	444	605	552	480	481	371	476	440	401	619	452	414	488	466	481	413	805	406	632	779	618	517	737	702	634	688	703	809	670	418	607	455	1150	824	630	609	661	499	527	572
MLT1H1-int	19	10	20	19	12	19	25	9	26	32	17	37	18	20	24	22	15	36	33	22	23	18	14	15	23	18	14	19	9	19	14	19	23	7	38	39	19	15	39	28	24	50	17
MERVL_2A-int	4426	5570	4866	4942	6055	5207	5295	5833	5091	5049	4862	4694	8187	4004	6761	4782	4803	3959	5158	5255	4310	4818	7910	4964	5307	5141	3743	3989	3394	3659	4148	4871	3223	4131	3623	5328	4848	3687	4535	4425	3576	4401	3537
IAPLTR2_Mm	110	303	148	187	277	237	162	177	186	176	173	165	246	252	143	205	182	99	102	444	175	444	557	310	209	338	78	148	214	92	102	133	107	195	124	90	87	172	111	222	159	114	124
LTR83	397	431	411	476	448	434	324	376	340	305	360	391	398	314	340	348	347	471	486	404	292	354	382	370	362	417	406	212	312	313	386	337	283	369	344	377	424	306	289	341	321	426	329
LTR81	9	17	14	9	15	20	8	14	3	11	18	11	21	14	22	12	11	14	16	18	21	25	20	16	11	17	8	9	28	10	10	8	4	9	13	11	14	10	11	13	10	12	12
MTEa	1842	4044	2162	2882	3409	3687	2939	2663	2473	3187	2702	2632	3352	3243	1938	3513	2486	1859	1839	5859	3397	4815	5670	4171	2200	4422	2101	2391	3625	2466	2809	3117	1519	3704	2400	2369	2746	3155	3092	4751	3067	3285	2622
MTEb	1089	2009	1118	1534	1827	1800	1549	1465	1293	1459	1405	1399	1769	1468	1143	1443	1310	1081	1042	2518	1400	2189	2249	1906	1186	2098	1143	1178	1768	1349	1400	1544	788	2043	1327	1320	1461	1763	1512	2273	1689	1672	1507
MuLV-int	141	162	164	171	144	195	188	145	186	148	179	139	197	131	158	118	146	209	191	142	148	151	172	162	307	170	171	153	148	166	169	201	185	196	116	218	223	169	149	164	171	173	214
Tigger6b	447	470	428	536	428	506	568	535	373	500	413	395	385	483	476	394	525	237	360	504	448	424	490	484	265	490	239	395	455	518	264	428	461	445	508	250	343	413	342	406	428	304	452
MER57C2	80	118	97	98	56	108	86	113	107	118	83	99	107	97	97	114	91	60	77	133	161	114	121	119	80	126	63	112	90	103	80	81	73	111	76	67	68	126	67	91	80	80	79
ORR1B2-int	299	355	301	320	285	323	290	333	330	324	306	344	314	268	296	321	340	223	271	363	318	341	398	318	274	360	215	215	295	269	242	307	203	288	228	266	284	277	264	342	320	274	261
RLTR44C	10	31	18	20	25	22	21	19	34	18	39	14	24	17	10	34	21	10	15	45	36	32	25	27	16	31	8	13	13	8	8	9	8	10	11	10	9	7	13	15	11	7	12
RLTR44B	3	6	5	6	8	5	6	4	5	3	5	5	7	9	4	6	5	3	3	9	4	8	10	6	6	5	5	5	9	5	4	5	2	7	6	6	4	13	7	12	6	4	4
RLTR44A	9	32	21	24	48	26	38	25	33	22	25	19	27	17	17	25	23	12	14	33	20	29	41	31	26	23	16	16	30	14	13	12	14	35	18	14	16	15	27	35	24	17	19
RLTR44E	9	42	16	22	24	31	14	18	18	17	13	21	24	43	13	25	13	11	14	63	33	61	46	38	24	41	13	15	23	13	11	12	10	24	17	13	12	25	14	22	16	14	17
FordPrefect	151	108	106	95	140	93	172	142	70	126	126	117	105	104	133	77	121	169	77	85	96	120	109	103	131	126	118	156	127	198	183	125	127	118	138	280	161	90	125	103	74	150	114
RLTR12B	400	433	313	343	302	401	404	441	425	437	387	454	420	441	394	426	410	381	472	594	452	551	506	541	402	516	390	361	393	365	448	412	343	404	365	460	521	350	363	437	378	414	388
ERVB4_1-I_MM-int	142	238	190	192	228	212	116	189	217	216	176	223	218	206	189	260	194	183	196	253	235	286	344	229	186	239	108	243	214	184	191	119	104	289	284	151	166	359	261	393	347	294	406
Tigger15a	371	402	342	340	257	357	333	372	367	342	356	359	300	329	325	381	401	368	357	393	336	361	358	363	369	340	382	277	195	335	376	318	271	271	287	328	363	253	254	323	285	293	339
RMER20A	144	239	139	182	203	216	141	188	194	203	198	187	234	231	150	245	168	154	139	358	238	285	328	270	163	270	167	200	285	185	225	234	162	288	228	169	197	244	245	305	218	259	233
MamGypLTR1d	6	10	16	13	10	14	13	11	27	12	33	16	25	13	18	26	22	21	40	27	13	13	15	12	12	12	6	13	17	16	8	8	5	5	8	19	17	18	6	16	22	16	27
MamRep1161	42	33	55	41	31	35	77	44	27	34	31	34	23	25	50	22	35	47	98	24	48	16	12	17	25	14	57	40	40	60	61	46	68	26	46	130	80	56	28	18	30	42	65
Tigger8	253	311	253	253	290	393	387	389	236	370	238	249	292	273	170	415	417	197	290	369	264	327	287	333	201	310	347	305	279	297	234	222	201	283	336	151	375	266	269	306	290	217	297
Tigger1	1022	1309	1109	1256	1205	1373	1283	1313	1290	1273	1287	1280	1321	1150	1288	1295	1295	1187	1387	1466	1300	1235	1225	1340	1289	1340	1211	1118	1084	1057	1074	1071	1065	1235	986	1312	1248	1050	1026	1174	1019	1108	1215
Tigger7	2758	2965	2556	2800	2236	3007	2961	3107	2805	2800	2734	2936	2944	2514	2713	2912	2771	2323	2734	3196	2805	2776	2752	2918	2612	2956	2315	2431	2025	2503	2571	2682	2220	2343	2134	3305	2933	2138	2282	2418	2029	2469	2221
MER44D	902	792	801	847	724	750	972	950	762	782	757	775	789	756	869	850	847	700	792	777	734	790	745	799	744	795	684	752	708	784	646	824	609	793	668	689	755	713	723	734	731	769	734
L1ME4b	1322	1339	1252	1312	1115	1322	1330	1461	1364	1407	1320	1382	1349	1231	1340	1303	1348	1046	1364	1374	1304	1208	1133	1299	1178	1274	1039	1052	986	1103	1180	1101	1196	1121	959	1152	1222	975	1066	1117	1038	1115	1087
ERVB7_4-LTR_MM	31	64	36	59	79	54	22	37	50	37	68	39	52	78	51	40	64	52	47	81	60	103	69	77	78	78	42	37	68	33	40	36	52	61	44	33	36	46	32	56	53	47	58
RLTR10C	384	697	390	516	725	566	507	598	505	588	675	546	844	646	378	591	500	399	402	925	508	822	1613	740	820	809	335	457	557	426	448	533	369	442	406	487	435	472	435	597	458	464	390
RLTR10A	22	57	29	38	37	47	53	39	26	34	40	33	52	44	37	45	35	21	23	82	41	57	56	51	37	65	22	32	38	21	23	27	22	38	39	39	21	43	30	56	39	34	21
RLTR10F	21	48	29	31	81	44	17	23	39	25	43	29	58	46	28	43	27	45	30	94	44	86	89	56	49	59	33	48	86	45	47	44	29	68	57	22	33	90	45	81	56	40	65
RLTR10D	91	189	129	162	194	185	64	141	116	179	152	162	181	158	80	138	140	122	104	345	189	248	278	244	148	225	140	125	167	154	99	131	91	175	148	104	135	153	96	191	176	103	126
MLT1F2-int	213	94	103	108	152	125	131	172	179	183	209	241	156	186	170	163	181	146	142	142	157	140	141	150	159	173	131	162	123	180	171	152	165	186	238	119	136	189	175	131	139	137	172
Kanga2_a	707	601	671	721	576	641	657	798	694	792	517	707	558	644	762	676	715	487	546	667	549	654	541	662	532	611	409	617	543	615	506	596	607	671	469	483	602	600	416	559	492	616	536
MER101B	9	6	5	3	4	3	4	4	2	3	3	3	4	5	4	2	3	5	3	3	3	2	7	3	2	3	6	4	4	7	6	5	5	4	5	14	12	7	5	2	3	4	9
B1_Mus2	10702	15403	10323	12838	18966	15310	10848	13610	17567	16918	17928	15711	17276	21054	13610	19407	15393	13610	12273	31898	18966	26893	31018	23419	15208	23411	12106	13958	16387	12796	15852	16733	9744	16387	14151	14737	15127	16119	14293	15279	13731	18229	12106
B1_Mus1	13610	17897	12018	15034	25427	20987	12217	16387	19858	21355	23133	18229	23272	25101	15515	25427	18266	15248	14151	38328	22918	36332	45028	28096	17888	29885	13140	15952	18491	14627	16119	17596	10992	18491	16119	16398	15786	16729	15574	17676	16022	20058	14419
L1M6B	4	12	5	13	7	8	8	5	7	7	7	10	11	7	9	12	9	11	8	10	6	5	5	2	4	8	9	8	5	12	11	9	8	18	12	17	14	10	11	8	4	21	9
MLT1K-int	4	7	5	4	4	4	6	5	3	4	4	5	4	4	5	3	5	6	5	2	4	2	2	2	4	3	9	6	5	9	9	6	8	4	15	17	10	10	4	3	4	6	9
MLT1E1A-int	42	63	54	54	30	55	111	43	53	88	102	33	54	46	49	62	35	75	38	55	67	36	58	26	43	35	56	38	38	58	59	57	160	26	245	122	77	56	28	58	40	41	165
MLT1H2-int	4	8	5	6	15	6	8	14	11	7	11	7	4	8	9	14	9	6	11	3	10	6	4	4	6	4	14	7	17	9	9	6	8	7	6	17	14	10	11	13	8	12	9
MYSERV16_I-int	1685	1490	1298	1418	1496	1609	1466	1629	1480	1620	1683	1731	1925	1622	1603	1681	1798	1499	1564	2059	1659	1700	1847	1888	1716	1989	1374	1527	1326	1375	1599	1569	1102	1285	1288	1738	1703	1304	1367	1582	1310	1619	1384
MER72B	4	13	12	7	19	9	19	28	20	9	13	12	10	19	14	3	8	11	17	14	13	16	13	15	8	12	13	12	5	19	11	15	8	13	6	17	21	10	13	7	16	20	41
L1P5	396	274	285	366	289	342	463	513	389	377	341	278	353	286	493	319	425	450	472	254	204	291	174	296	448	302	305	286	356	342	323	303	528	218	324	765	443	266	267	288	221	391	382
RMER17D	77	218	127	187	197	237	57	133	206	182	243	172	253	189	81	213	145	116	101	407	204	279	450	307	274	268	142	163	304	175	118	127	126	301	247	200	129	277	165	397	239	246	271
RMER17C	674	938	540	650	956	966	584	746	990	987	1239	991	1153	1159	700	1209	827	545	632	1895	1025	1783	1983	1523	785	1521	435	698	1028	662	562	714	454	1025	689	609	559	1005	748	1109	765	718	643
RMER17B	149	855	265	476	711	593	280	343	298	417	432	368	603	408	165	559	328	137	166	1475	484	982	1270	895	258	934	132	255	528	208	159	262	120	480	247	178	152	493	324	768	399	229	211
MamGypLTR2b	47	45	29	56	59	35	40	54	22	33	24	42	22	28	17	38	44	24	28	35	27	25	41	32	26	36	49	48	16	24	31	16	23	34	29	36	37	36	28	37	36	42	30
MamGypLTR2c	37	28	45	26	26	30	20	38	33	22	37	29	30	34	30	45	40	42	29	30	27	19	6	30	37	25	57	24	35	34	23	25	23	30	10	39	27	25	23	41	22	11	38
Charlie1	1794	1737	1577	1800	1446	1705	1740	1831	1652	1703	1579	1734	1709	1607	1657	1624	1761	1290	1595	1736	1584	1605	1468	1651	1640	1690	1346	1387	1285	1414	1460	1554	1530	1347	1249	1665	1407	1291	1256	1313	1273	1407	1437
MLT1J1-int	24	9	12	12	31	10	28	19	21	20	16	14	27	13	17	27	20	17	22	17	27	10	14	16	11	15	18	9	17	22	21	19	8	22	6	17	17	28	12	20	16	14	37
MLTR31D_MM	70	124	86	111	118	127	72	62	81	95	98	77	107	87	113	104	82	70	91	145	118	129	154	105	84	125	105	90	105	78	69	86	61	109	104	72	81	97	98	118	78	91	75
MTC-int	1525	2455	2060	2294	1781	2239	1999	1930	1606	1809	1608	1559	1932	1481	1984	1656	1673	1609	1881	2343	1622	1907	2081	1865	1775	1776	1801	1968	1809	1959	1987	2300	1505	1930	1522	2183	2352	1871	1659	2130	1806	1939	1657
L1Md_F2	7425	11041	5858	7566	20599	11001	5397	6771	11198	13546	13315	9103	15186	11383	8334	11993	10326	13408	8244	20690	11824	21772	30024	20026	15647	22316	14486	15735	28752	26532	19815	15763	6341	16190	14776	39364	24770	48442	19589	35773	19237	16837	28752
L1Md_F3	1569	2718	1653	1966	5204	2715	996	2469	2373	2805	3631	1902	4825	2448	2158	2649	2090	3018	2285	4827	2629	5485	8992	4762	3649	4834	2620	2985	5399	2687	2908	3178	935	3952	3389	3469	3120	5468	4509	8206	3887	4083	4479
RLTR45-int	382	660	436	547	752	654	450	492	372	663	565	474	1326	507	561	518	525	486	436	1198	604	801	1683	836	1131	1000	393	627	543	413	470	359	218	630	459	439	426	712	1267	989	547	800	622
ORR1C1-int	255	336	253	305	279	317	436	335	293	292	267	267	310	265	259	229	279	329	324	349	254	327	304	291	272	309	302	306	257	276	417	394	214	249	237	746	397	236	248	367	290	350	313
LTR84b	40	50	38	56	44	47	60	46	53	42	45	54	50	43	63	51	40	65	35	57	45	42	29	35	31	56	23	63	43	41	48	52	17	32	30	76	47	64	45	58	43	53	25
LTR33	109	167	107	126	142	146	120	135	122	130	119	123	140	139	124	145	137	96	107	223	178	183	173	161	110	186	76	101	157	90	73	101	71	151	105	121	117	151	116	204	133	131	140
RLTR30B_MM	46	127	77	90	91	114	61	105	62	93	93	95	103	95	62	116	96	57	73	158	121	146	158	133	83	128	78	80	123	84	119	138	83	118	96	47	84	122	93	148	106	109	131
MER97c	174	118	182	254	144	207	112	127	135	245	88	163	146	121	50	212	236	198	165	111	153	180	135	195	88	102	57	200	105	223	60	139	68	51	215	129	137	162	59	126	115	57	212
RMER3D-int	1122	1063	938	988	1074	1113	1027	1293	1208	1167	1162	1130	1365	1080	1205	1243	1271	975	1133	1290	1194	1300	1287	1327	1314	1354	1050	1077	1077	946	1107	1067	879	1018	954	1015	1125	1007	1046	1128	929	1072	990
MTE2a-int	700	1015	988	996	852	888	899	1122	822	793	770	890	797	738	713	842	898	736	818	858	777	779	819	798	743	816	505	692	784	718	758	693	689	660	772	657	746	726	694	742	775	718	684
MLT1N2	118	190	127	156	132	160	149	141	134	134	121	125	146	154	165	161	133	93	138	192	140	168	190	144	122	170	131	124	190	147	115	158	101	150	169	91	100	106	140	168	169	140	199
Tigger1a_Mars	3	2	2	2	2	3	2	2	1	1	2	3	1	2	3	1	3	3	2	1	2	1	1	1	1	1	4	2	2	5	4	3	4	2	3	9	5	4	2	1	2	3	7
LTRIS4	16	36	21	36	57	56	18	30	62	58	39	32	44	31	41	49	29	14	11	62	42	69	46	62	38	50	25	47	60	46	27	43	15	63	66	14	29	51	47	81	67	47	43
LTRIS5	32	40	20	34	31	41	22	28	42	34	41	37	42	29	24	34	46	12	41	50	30	50	53	59	32	55	11	30	27	26	14	16	15	16	15	43	23	20	26	51	46	33	54
LTRIS6	12	14	16	15	11	18	7	8	8	8	15	12	12	15	14	20	13	6	11	19	15	23	20	13	15	14	33	14	13	14	12	10	7	22	9	18	12	13	10	27	16	14	19
LTRIS2	2232	2332	2003	1894	3562	2138	1288	2174	3096	3296	3879	3457	2511	4058	2796	4130	3206	2222	2418	4320	5019	5393	4896	4977	3830	4762	3253	4162	5109	4920	3320	3128	3242	3782	4691	2511	2392	6189	3680	5380	4268	4005	5982
LTRIS3	45	93	55	60	100	66	45	75	65	68	68	50	74	74	68	67	69	43	70	114	104	85	90	79	73	82	51	68	75	72	119	57	90	83	75	23	54	64	51	85	66	65	72
L1MA10	641	658	559	592	569	597	580	736	567	636	583	600	640	610	373	588	607	505	490	700	592	622	569	684	527	665	548	623	429	633	520	617	434	551	606	612	552	454	562	552	465	581	522
MLTR18C_MM	177	218	152	182	210	206	187	202	172	196	185	181	213	204	218	176	190	303	205	272	194	225	242	212	237	215	261	242	204	183	215	255	178	168	173	257	271	122	207	229	194	226	201
LTR75_1	4	3	5	4	4	4	6	5	3	4	6	5	2	4	5	3	5	6	5	2	4	2	2	2	4	3	9	6	5	9	9	6	8	13	6	17	10	10	5	3	4	6	9
LTR48	103	147	118	127	99	149	149	117	129	127	135	127	152	110	175	127	137	114	140	182	137	142	144	141	121	164	103	123	118	110	141	127	110	129	92	116	124	100	108	134	106	133	81
MER20	1076	1990	1183	1530	1716	1913	1283	1532	1505	1745	1595	1673	1726	1958	1106	1747	1494	1080	1164	3222	1794	2647	2803	2183	1334	2464	1096	1273	1472	1476	1290	1410	938	2014	1561	1379	1454	1741	1588	1978	1638	1640	1396
LTR58	6	2	4	5	11	4	4	4	2	6	4	6	2	3	4	2	3	5	3	3	3	7	2	3	3	2	6	4	4	7	6	5	5	4	5	14	9	7	3	2	3	4	9
LTR59	6	8	6	5	5	5	6	10	5	5	6	6	6	7	6	4	5	8	5	3	5	7	11	4	6	7	11	7	6	11	11	7	9	5	8	21	13	13	5	9	5	8	14
LTR50	299	125	103	135	100	164	125	158	215	227	232	228	205	267	255	228	247	357	274	239	252	272	324	276	314	278	386	310	295	267	433	234	202	195	274	476	347	303	347	302	198	373	319
LTR52	22	29	26	17	13	23	17	18	16	20	14	22	17	19	9	16	14	16	15	29	19	22	24	20	13	15	10	17	20	22	6	9	16	28	12	19	27	28	15	29	18	23	17
LTR53	95	152	113	118	173	154	110	118	115	89	123	135	164	102	79	119	129	85	85	144	93	133	110	142	83	149	95	110	88	320	80	82	22	146	133	624	337	4306	224	128	109	116	743
ORSL-2a	253	253	168	256	160	187	160	218	150	210	128	196	261	80	200	174	122	107	163	120	127	115	93	144	49	87	94	210	104	158	82	195	157	158	44	214	164	110	165	89	126	183	63
MLT1E2-int	37	28	14	28	16	29	25	28	7	20	20	30	21	29	10	22	47	12	15	27	23	38	43	28	13	24	14	9	52	34	24	39	14	7	38	33	30	25	7	13	23	32	38
MTD-int	955	1416	890	1117	988	1322	1186	1165	1108	1159	1036	1012	1227	931	1012	1099	1058	855	1083	1614	957	1400	1571	1364	1273	1498	1037	1071	1464	1049	1200	1354	618	1250	965	1040	1293	1223	1089	1636	1165	1369	1223
RLTR20A1	48	46	46	57	31	68	34	20	57	64	66	65	70	54	33	93	34	26	54	65	69	72	109	69	48	63	63	52	91	65	71	50	25	71	53	53	38	100	47	68	61	47	54
RLTR42-int	646	1039	828	837	781	973	982	880	800	821	691	726	833	658	738	724	749	565	674	1107	717	902	819	837	668	922	748	762	753	844	1151	986	674	771	572	1222	1122	675	688	832	776	935	681
RLTR13D1	45	58	64	69	88	82	39	65	105	94	80	80	68	64	68	103	86	71	58	95	90	89	85	95	91	96	66	74	94	90	78	59	56	66	73	92	62	83	59	80	69	86	75
RLTR13D2	75	111	67	82	103	88	67	77	79	90	78	99	129	91	81	88	105	96	89	136	83	119	127	114	125	119	223	151	158	208	226	138	183	127	140	356	343	113	110	147	167	185	175
RLTR13D3	133	222	157	190	182	232	112	195	193	180	189	202	248	180	160	225	183	172	160	310	225	272	284	236	301	280	208	223	212	199	183	258	134	187	185	152	267	242	204	275	230	258	182
RLTR13D4	23	63	31	52	90	47	40	44	41	45	32	44	49	48	34	46	43	16	24	66	47	67	73	61	28	58	10	40	64	31	36	31	33	55	33	36	41	43	52	68	41	40	84
RLTR13D5	214	250	220	237	247	278	214	320	213	256	195	220	256	209	288	240	251	195	345	278	245	261	302	244	242	267	137	223	265	222	232	191	164	226	185	293	250	174	168	303	208	194	196
RLTR13D6	199	229	156	175	243	223	131	180	235	208	207	207	268	199	316	216	213	250	204	291	207	248	262	231	338	252	191	206	239	191	269	217	170	243	200	342	213	253	250	317	217	229	211
MMERGLN_LTR	196	187	216	195	287	225	207	215	321	215	313	271	289	264	281	344	273	303	304	300	310	300	320	305	988	299	227	244	249	243	318	336	250	228	215	393	321	226	203	252	193	249	196
L1MA4	2328	2275	1858	2181	2242	2500	2325	2376	2451	2593	2441	2548	2791	2573	2273	2669	2722	2301	2265	3327	2615	2766	3012	2951	2489	3110	2300	2236	2199	2352	2324	2459	1647	2381	2174	2589	2687	2387	2374	2849	2317	2556	2480
L1MA5	1988	1762	1407	1671	1369	1790	1570	1863	1638	1777	1751	1954	1948	1744	1569	1715	1738	1530	1732	1968	1752	1749	1752	1905	1548	1976	1485	1553	1452	1491	1596	1522	1334	1530	1211	2204	1689	1359	1535	1635	1484	1602	1561
MMERVK10C-int	2252	3923	1690	2439	5027	3227	8668	5086	3231	3590	3360	2484	7454	2685	3407	2975	2987	3097	2860	5940	2780	4960	13573	4238	12179	4893	3348	4387	2756	2995	3882	4591	2635	2382	1765	6207	4142	2357	2149	3199	1893	4278	2854
MER91A	20	27	33	30	32	37	26	23	21	31	28	25	30	33	20	31	23	13	25	36	35	37	38	36	27	35	14	23	33	20	15	21	19	37	23	47	27	25	26	33	34	15	19
MER91B	48	58	40	44	46	74	39	65	52	50	52	62	43	69	38	60	59	33	40	67	62	75	54	62	38	65	78	56	50	60	62	42	49	69	62	71	62	48	66	57	46	51	65
MER91C	11	14	17	14	8	14	12	11	15	12	15	15	11	15	18	12	11	14	16	20	20	21	32	20	18	15	11	19	16	9	16	23	16	4	24	28	22	18	10	21	18	18	27
Cheshire_Mars_	42	33	74	54	30	35	76	43	26	60	48	34	23	25	49	22	35	47	38	14	47	24	34	34	25	22	94	38	38	59	59	59	66	26	98	187	78	56	28	78	58	57	63
MLT1O	119	216	186	191	165	214	241	182	150	163	139	173	156	141	157	189	199	150	163	208	158	162	148	187	132	187	192	182	153	215	172	238	177	163	198	148	197	169	181	209	197	151	134
MLT1M	26	46	36	38	46	48	30	36	49	29	38	47	32	41	35	45	39	16	52	46	46	59	57	40	30	40	25	34	35	40	37	32	17	41	52	27	32	28	32	47	43	38	38
MLT1L	171	272	163	245	237	227	228	198	185	208	192	192	233	211	196	223	173	154	149	320	217	235	305	236	152	265	132	166	206	162	139	203	151	228	161	155	209	221	198	248	203	187	179
MLT1K	443	623	450	542	607	625	531	560	586	611	617	574	635	621	510	615	536	498	475	880	564	795	861	643	500	750	514	506	571	523	512	579	399	625	528	590	507	634	527	700	516	598	548
MLT1J	303	563	347	414	476	495	483	439	387	456	434	451	485	472	356	448	377	343	355	709	407	602	590	509	374	580	304	376	415	419	446	475	277	606	430	439	484	467	446	558	442	461	367
MLT1I	143	184	114	132	146	127	182	135	126	181	157	146	193	139	102	122	125	90	126	182	141	164	155	150	153	180	237	199	272	446	364	277	164	184	156	1682	1013	415	165	195	203	169	504
MLT1H	292	495	315	393	444	469	382	423	394	361	387	354	390	427	324	406	352	300	300	639	376	522	603	429	289	503	266	342	405	350	386	411	260	461	353	462	401	426	358	527	383	482	295
MLT1G	78	151	121	141	145	148	124	122	118	148	122	140	132	180	98	140	111	130	102	238	168	203	175	166	107	180	115	139	196	122	98	127	87	198	164	145	137	189	129	187	185	173	134
MLT1F	250	404	299	342	328	382	281	299	373	354	333	344	309	343	294	353	265	278	287	525	389	412	399	392	319	413	285	321	362	299	322	347	229	372	285	309	342	396	337	390	341	334	326
MLT1E	100	115	66	91	105	99	68	96	92	118	99	111	103	138	114	99	107	91	82	155	109	139	145	128	79	142	88	97	101	114	93	115	87	94	90	87	87	97	99	107	106	123	75
MLT1C	750	1271	700	942	1214	1255	968	979	1017	1089	991	946	1270	1037	740	1020	1031	745	742	2067	982	1673	1647	1366	731	1812	625	700	1051	726	784	878	524	1138	1002	786	1007	1084	944	1355	946	973	946
MLT1B	1058	1518	1236	1285	1245	1649	1422	1289	1194	1368	1315	1227	1393	1227	1150	1192	1242	1059	1164	2046	1251	1589	1722	1449	1153	1635	999	1098	1273	1145	1353	1405	788	1654	1117	1458	1719	1129	1245	1735	1360	1438	1246
MLT1A	400	550	360	456	440	578	488	479	409	475	474	458	518	436	429	484	455	550	450	747	473	560	630	518	418	573	505	624	506	486	654	679	351	468	414	862	691	478	520	668	483	626	498
MurERV4-int	1737	1630	1427	1554	1340	1790	1468	1720	1863	1943	1816	1920	1789	1769	1611	1805	1820	1511	1716	2054	2033	1800	2099	2000	1618	2048	1554	1524	1603	1589	1763	1677	1396	1746	1677	1747	1835	1536	1733	1842	1532	1740	1900
MTEa-int	362	442	344	368	325	426	325	439	422	356	407	352	385	381	298	381	391	282	333	492	402	380	437	397	301	463	334	289	357	312	377	324	248	356	321	324	352	292	337	374	313	337	318
FordPrefect_a	3	6	6	4	2	7	7	10	5	4	5	3	7	4	3	8	6	13	4	8	2	9	9	4	5	6	4	9	2	5	5	11	7	4	11	13	10	4	8	10	7	5	17
Lx2B	464	763	463	623	890	739	444	520	673	653	716	632	935	789	496	739	578	598	516	1258	730	1043	1590	1003	692	1107	479	597	1076	595	510	616	369	1049	710	523	551	920	801	1598	863	832	797
ID4_	6380	11053	6914	8946	8260	11889	7549	9377	8260	9858	8535	8764	9847	9946	6435	10325	8412	7232	6931	18396	8952	15232	15769	12716	7724	12886	7860	7963	8952	10096	10444	12287	4903	14382	8058	8798	10976	9009	9582	13232	9355	10827	9377
RLTR31A_Mm	60	72	66	70	65	70	68	60	68	49	67	52	52	67	50	63	65	36	67	76	79	82	68	92	51	74	48	60	68	68	79	59	53	57	78	61	42	86	49	70	54	54	75
ORR1A2-int	1224	1768	1184	1531	1659	1950	1681	1547	1728	1713	1770	1469	2292	1322	1596	1791	1635	1644	1654	3023	1674	2314	3000	2223	1742	2332	1001	1176	1516	1225	1288	1304	915	1749	1112	1554	1504	1475	1458	1836	1139	1717	1293
RLTR12BD_Mm	190	220	130	173	180	238	195	190	162	196	196	213	215	270	110	222	182	139	127	351	211	282	310	253	167	307	145	188	199	170	177	204	99	260	201	117	189	239	193	276	229	215	205
RLTR30D2_MM	144	189	122	139	176	191	136	151	166	175	168	174	169	209	128	159	173	176	139	263	175	229	260	211	139	237	186	163	203	171	156	178	156	242	214	175	174	184	183	260	212	206	237
MER5A1	414	629	456	554	594	614	474	495	483	553	557	540	607	629	424	588	504	375	423	981	614	783	797	694	470	740	456	515	623	498	541	572	391	684	587	13505	515	604	565	707	578	620	560
LTR84a	47	67	71	47	39	48	57	70	36	58	35	59	46	63	37	46	57	36	33	55	49	43	42	48	37	53	23	38	49	40	42	38	52	25	58	40	41	71	57	71	25	72	38
RLTR41B	28	40	24	25	25	47	39	8	35	41	38	36	47	32	36	26	22	30	54	43	30	50	59	51	64	48	35	23	22	36	19	37	17	25	34	58	44	43	38	37	34	37	51
RLTR41C	21	42	23	32	32	36	44	33	31	34	33	27	67	47	48	46	40	30	28	66	40	54	56	35	48	63	23	27	33	30	59	60	22	48	27	84	62	56	49	45	23	49	38
BGLII	327	419	285	315	411	450	317	352	482	490	449	386	475	374	534	466	388	450	408	676	438	561	543	552	530	583	561	473	559	454	576	575	497	462	442	759	589	533	560	709	393	638	596
ORR1B1-int	1659	2414	1687	1808	1928	2183	1765	1713	1617	1868	1893	1673	2345	1402	1803	1599	1683	2438	1689	3038	1579	2364	2761	2276	1597	2703	2133	2776	2797	2529	3103	2629	2445	2297	2002	3854	3335	2484	2564	3122	2291	3475	3108
RLTR21	1526	1668	1733	1789	1598	1706	1661	1847	1672	1564	1558	1687	1576	1480	1480	1569	1603	1502	1423	1723	1629	1574	1530	1682	1683	1616	1468	1476	1712	1727	1874	1690	1592	1414	1530	3278	2113	1639	1375	1629	1564	1542	1657
LTR53B	17	57	38	67	41	59	43	57	15	33	64	38	37	46	20	41	46	16	25	57	43	57	38	48	37	62	36	42	35	50	18	48	25	59	29	52	47	38	33	34	41	42	34
LTR108d_Mam	9	23	20	26	20	12	14	9	18	17	19	9	14	19	17	11	18	30	15	25	12	13	12	11	13	16	14	16	23	26	14	18	14	7	17	27	23	15	12	12	10	11	17
Tigger2b	545	531	407	532	436	429	466	603	516	680	459	513	541	600	562	516	563	364	361	615	513	590	597	474	347	590	258	456	544	448	362	497	315	447	493	379	359	577	372	534	466	471	299
Charlie13a	87	116	78	94	73	101	113	61	62	76	65	89	76	60	98	61	107	61	70	95	94	91	69	77	53	95	63	66	86	49	81	63	51	69	78	94	79	71	69	94	65	84	49
Charlie13b	321	399	392	400	212	350	343	354	256	292	274	294	304	321	303	277	302	280	338	367	309	306	370	291	153	321	285	219	323	357	239	298	116	268	375	236	272	197	249	321	247	314	273
MER31-int	599	684	426	534	442	415	635	440	425	554	435	621	385	494	495	337	407	215	306	513	322	461	322	442	313	553	505	300	266	474	327	404	444	494	484	442	289	353	364	395	301	386	302
Tigger18a	706	603	545	658	574	580	661	568	611	627	554	564	489	567	626	464	560	403	545	592	538	550	511	599	546	590	439	414	631	487	524	513	545	515	449	608	619	430	401	507	456	438	625
MLT1A1-int	31	33	26	33	39	30	19	8	25	18	17	28	28	19	25	38	33	6	14	21	35	14	16	26	23	29	45	21	34	27	24	38	22	29	28	40	17	31	22	28	19	25	19
MER57E3	41	32	53	39	30	34	73	42	25	33	30	33	22	24	47	22	35	45	38	14	23	15	11	17	25	14	54	38	38	58	58	44	64	25	43	113	74	53	28	18	29	41	61
MER58B	2206	2228	2060	2264	1859	2258	2246	2569	2343	2420	2259	2296	2361	2028	2315	2247	2368	1875	2426	2323	2094	2221	2152	2284	1916	2239	1493	1692	1578	1843	2004	1944	1687	1916	1550	2007	2426	1616	1677	1768	1771	1962	1799
MLT1N2-int	10	8	11	12	8	8	14	9	7	7	11	9	6	7	10	6	8	12	15	5	6	8	3	5	6	11	14	10	9	14	14	10	14	7	10	27	20	15	7	5	12	11	17
RLTR13A	224	161	124	142	187	184	151	188	193	200	204	209	229	262	161	229	214	204	194	247	203	255	279	207	208	229	251	326	375	259	232	194	224	326	274	270	238	509	277	401	350	330	456
RLTR13G	15861	22793	15192	21472	31079	23708	11703	16760	26374	26294	29928	23075	24554	39194	9548	28713	13949	29990	18550	37879	21707	40669	32855	35645	32855	35879	31079	32562	52567	33646	32758	31832	20566	36128	29990	28705	29980	31079	39557	41771	34781	36436	40680
RLTR13E	264	302	202	227	265	294	209	290	305	252	318	255	363	291	305	332	294	291	309	405	265	368	340	381	597	351	329	344	277	286	322	287	218	299	235	322	353	330	279	353	244	270	240
RLTR13D	20	17	20	25	39	23	19	31	29	21	24	17	24	21	20	12	17	14	25	36	17	16	31	20	22	23	26	14	9	13	32	19	8	25	12	20	28	23	18	24	17	30	41
MER34A1	249	219	170	203	253	248	203	245	204	238	265	275	245	311	219	273	242	144	161	302	245	289	228	239	176	310	291	220	226	222	240	225	176	229	223	269	192	300	207	246	238	197	243
L1MC4a	2180	2110	1730	1969	1848	2195	2177	2435	2014	2221	2130	2192	2211	1983	2118	2257	2247	1988	2169	2430	2134	2104	2008	2204	1964	2333	1577	1743	1461	1743	1772	1817	1700	1779	1572	1807	2005	1596	1626	1707	1675	1868	1665
MLT1C-int	72	62	69	68	53	49	73	73	33	66	52	67	81	68	59	61	72	69	33	63	57	65	71	61	49	67	49	30	43	62	51	41	38	51	58	103	69	51	43	64	46	41	91
L1M4c	1524	1451	1433	1462	1061	1519	1593	1468	1452	1533	1251	1484	1515	1232	1465	1417	1487	1019	1432	1465	1330	1267	1304	1382	1299	1465	991	1138	1123	1144	1071	1195	1024	1225	1125	1221	1156	987	1065	1185	1118	1242	1028
L1M4b	1184	1377	1388	1379	1106	1395	1427	1330	1058	1246	1112	1147	1340	1078	1354	1250	1282	1175	1115	1372	1249	1194	1149	1229	1041	1305	1086	1209	1081	1143	1279	1492	1133	1106	1118	1406	1503	1021	1098	1106	1070	1366	1046
ORR1D2	1674	3672	1839	2639	3154	3330	1948	2409	2291	2845	2965	2566	3249	3297	1590	3227	2272	1775	1692	6213	3112	5097	5839	4295	2177	4874	1654	2245	3540	2237	2129	2433	1250	3753	2428	1753	2131	3247	2774	4451	3002	2711	2609
ORR1D1	2931	6062	3035	4157	4766	5166	3464	4363	3680	4200	3910	3700	4593	3890	2636	4395	3346	2859	2824	8196	4198	6526	7631	5740	3028	6535	3369	3552	4412	3585	4205	4824	2102	4946	3502	3461	4122	4380	4200	5872	4188	4642	4285
MERX	201	232	93	143	74	191	325	174	100	198	62	181	154	158	137	198	181	148	205	211	112	195	136	94	90	205	135	140	179	107	128	95	162	229	264	162	137	113	144	119	150	111	65
RMER10B	468	826	438	518	755	806	488	635	695	688	783	665	767	715	550	765	603	536	491	1468	662	1187	1274	1019	558	1121	398	521	694	547	527	547	334	758	441	548	581	644	535	744	557	579	533
MER89	99	140	114	110	253	157	166	102	183	193	195	126	463	159	190	197	142	181	201	221	174	205	481	188	177	179	85	95	175	83	144	136	77	151	115	120	109	135	188	192	125	136	162
MER81	65	145	92	123	89	114	91	102	107	115	107	109	132	128	73	128	106	69	75	169	106	130	196	123	84	117	67	73	97	82	55	76	48	103	122	123	71	108	99	115	89	103	95
MLT1G3-int	33	34	23	41	30	26	41	28	33	36	25	27	21	32	17	41	31	12	22	33	17	34	15	42	22	29	36	32	29	26	36	46	31	46	24	82	28	15	24	34	18	41	17
MER3	890	1119	886	974	962	1135	963	1018	1033	990	976	989	1085	914	1000	884	953	850	1114	1308	910	1067	1087	1059	903	1062	815	957	837	839	948	1032	742	968	776	1251	1531	769	849	960	850	906	930
Zaphod	544	584	368	488	416	438	758	566	450	471	390	393	439	489	341	405	453	330	321	561	425	455	415	397	397	496	348	440	483	463	473	471	476	303	490	529	453	520	370	489	536	463	355
B3A	12435	24202	12266	18018	22288	25194	12416	18478	20483	24397	23180	18602	24743	36778	12435	26313	18292	10273	11754	60768	26313	46729	57920	32849	16375	39059	10273	15362	20483	15831	14765	17091	8282	26313	17954	13039	14965	25405	18835	26002	18544	18859	17188
RCHARR1	3296	3622	3129	3425	2746	3554	3701	3650	3296	3325	3191	3308	3504	3080	3311	3310	3563	2691	3375	3938	3494	3433	3394	3623	3133	3719	2426	2675	2398	2906	3087	3196	2502	2847	2343	14802	3939	2563	2485	2772	2519	2937	2863
MER92C	4	14	7	11	11	10	13	5	11	13	8	10	25	16	9	9	10	25	11	20	19	14	13	16	15	9	18	12	17	13	14	11	8	4	6	20	27	15	7	14	21	12	23
MER92B	38	57	46	44	61	56	63	85	21	42	41	38	57	42	104	45	49	35	53	55	25	46	35	29	34	42	47	38	31	47	38	54	25	37	47	92	70	53	45	41	46	62	30
MLT-int	292	393	338	346	280	322	446	451	256	284	254	296	301	285	277	265	320	145	213	356	279	296	258	260	204	315	158	183	181	210	210	251	191	237	267	246	249	258	219	223	208	258	228
RNLTR23	6	4	8	7	5	5	6	5	5	5	4	8	4	5	6	4	5	8	5	3	13	3	3	4	6	5	11	7	6	14	11	7	9	5	8	21	23	13	5	4	5	8	14
LTR91	4	11	9	6	4	4	6	5	10	4	13	10	8	4	20	6	10	6	5	10	6	4	9	4	8	5	9	6	9	9	14	11	8	7	6	29	12	10	4	6	4	6	9
MMERVK10D3_LTR	12	13	11	13	23	12	11	15	12	8	12	7	21	14	8	19	12	9	7	23	17	15	27	20	14	19	16	11	20	12	5	12	7	20	9	6	12	10	14	16	16	9	19
RLTR31M	113	113	109	122	116	132	122	109	144	118	126	141	136	137	144	155	112	133	111	160	167	152	160	154	123	136	77	89	134	145	122	106	124	134	145	131	93	86	102	133	108	146	96
RLTR26B_MM	20	48	33	43	31	43	25	39	35	36	39	30	41	33	33	40	31	14	22	86	36	62	40	41	30	50	9	30	24	26	22	27	24	34	34	30	23	34	27	50	35	29	32
L1VL1	315	486	246	316	522	483	181	361	417	473	487	447	626	501	305	454	418	375	353	933	492	855	917	713	423	835	392	477	676	418	422	406	127	532	543	300	425	546	565	976	575	685	650
L1VL4	997	1946	1451	1552	1664	1955	1534	1719	1597	1711	2009	1422	2792	1469	1614	2051	1603	1423	1902	2964	1828	2408	3206	2355	2251	2583	1483	1896	2441	1749	1793	1537	920	1731	1486	1798	1884	2027	1988	3798	2159	2435	2010
RLTR1D2_MM	57	151	88	127	100	146	43	87	91	108	111	120	157	119	73	92	66	71	70	181	86	153	205	164	108	164	46	118	128	104	69	92	57	173	142	77	98	174	95	152	140	128	139
LTR27C	1	1	1	1	4	1	1	1	1	1	2	2	1	2	2	1	2	4	1	1	2	1	1	1	1	0	2	2	2	4	2	2	2	2	2	6	4	4	1	2	1	2	4
L3	3640	4673	4948	5412	4737	5202	4214	4903	4254	3944	4796	4638	4118	4276	4124	4303	3732	4630	4880	5285	4011	4863	3921	4155	4925	4236	6725	6307	5454	7619	10219	7747	4463	5086	4254	12647	12032	5805	4686	6183	5685	6057	6184
MLTR18A_MM	97	141	75	80	110	146	113	99	80	111	92	125	154	149	55	137	137	114	79	237	129	176	162	171	103	207	131	127	140	91	109	116	49	137	144	121	145	148	109	164	95	144	144
MER97a	81	91	119	68	31	69	177	87	27	52	53	50	47	46	95	22	53	47	67	27	99	52	11	44	60	38	57	40	70	133	60	59	120	26	123	129	167	56	40	70	76	107	65
Lx4B	486	1100	521	726	997	947	455	674	643	814	826	718	1092	1012	437	799	609	477	452	1799	849	1473	1912	1335	627	1486	571	687	1081	595	628	810	427	1179	842	490	694	1039	926	1455	942	813	853
ETnERV-int	25345	117325	66251	88651	104041	68377	48823	57833	44961	42550	51382	41617	53047	101935	11125	63545	30373	34264	25345	104041	52340	93946	104041	93946	71129	83793	83851	69152	104041	104041	104041	93946	40531	104041	83851	74068	66904	104041	88651	104041	93781	68095	104041
RLTR26	9	17	11	11	13	11	10	10	13	11	15	12	17	17	10	17	13	6	11	22	13	15	20	18	13	15	6	11	19	8	10	8	8	17	13	8	6	10	14	22	16	13	12
RLTR27	40	117	60	80	159	89	146	78	58	65	86	59	144	89	71	89	76	43	38	188	111	132	175	99	111	116	31	35	85	54	31	53	33	63	28	78	42	108	48	74	57	45	54
ORR1A0	700	886	714	746	1574	1093	1351	1260	1454	1340	1388	815	1832	783	2024	1191	1298	3491	2002	1470	1045	1208	1894	1314	3603	1156	5572	2986	2641	2371	5194	3583	2641	1617	2142	6312	4793	1643	2182	2981	1722	7518	3591
ORR1A2	2222	4044	2255	2744	5054	3748	2843	3020	3086	4204	3309	3318	4395	3421	2563	4047	3450	2379	3086	5822	3910	5275	5832	4423	3367	4857	5832	4368	7099	10100	8906	5245	3297	4192	3782	12339	8474	12562	3904	5247	3766	4839	8375
RLTR30E_MM	107	171	101	129	197	178	61	114	138	148	157	132	163	169	108	202	105	152	101	280	175	271	248	249	184	217	170	188	209	143	154	187	100	192	143	128	161	137	164	259	167	207	157
Cheshire_Mars	42	93	76	41	53	54	77	45	78	44	67	49	75	25	51	107	35	75	68	37	23	31	46	50	85	30	58	40	40	134	61	136	69	51	100	132	81	58	40	19	63	42	65
RMER16-int	7298	4037	5153	4853	4885	5801	4598	6056	7471	6215	8196	9023	6557	5894	9077	9077	10534	6639	10017	6916	11182	6923	6111	8172	12060	7406	12146	12458	8321	15398	11597	8339	8982	7975	9655	10183	10467	9919	7590	10650	8268	11425	15291
RLTR50B	12	17	14	18	23	20	12	18	15	21	24	21	19	29	13	19	14	14	13	35	23	29	33	24	23	27	9	33	34	18	10	19	17	32	18	13	14	18	25	49	31	15	19
L1M3b	320	348	287	385	127	293	310	194	223	256	224	294	276	306	167	238	210	107	279	262	224	219	213	274	264	238	326	241	176	293	159	265	263	245	301	493	291	334	241	320	312	127	250
L1M3c	79	206	299	214	128	176	240	294	194	259	248	171	181	192	201	186	220	147	164	183	97	161	167	173	162	180	135	172	279	252	162	278	202	284	231	243	244	236	249	311	275	239	211
L1M3f	224	221	219	220	237	167	233	260	206	218	159	193	190	320	93	211	214	172	202	249	195	226	135	201	137	230	53	228	101	243	223	173	62	291	403	171	160	230	266	209	180	203	326
L1M3d	172	218	235	326	172	213	172	277	234	214	288	202	307	287	47	304	252	258	202	284	282	228	221	218	225	268	91	137	309	198	227	259	199	216	226	110	228	232	280	200	239	263	326
L1M3e	164	318	264	273	232	251	422	237	223	217	226	230	267	235	228	246	216	191	267	290	235	230	286	253	229	235	202	240	206	213	291	296	201	243	232	295	283	210	183	280	229	260	206
L1MA4A	1305	1174	1107	1156	954	1259	1220	1344	1443	1389	1377	1340	1321	1251	1213	1337	1350	1038	1300	1462	1308	1339	1295	1355	1315	1416	1073	1126	1146	1236	1159	1207	1073	1133	1053	1195	5366	1230	1170	1233	1127	1143	1212
LTR104_Mam	35	23	15	16	21	12	22	12	29	20	19	19	17	18	16	14	13	26	26	32	26	25	22	26	11	20	6	18	17	17	19	31	16	20	20	18	17	23	21	26	25	26	9
LTR40c	217	185	161	171	196	175	150	187	183	199	194	232	180	256	197	219	176	163	178	254	247	208	216	240	155	227	175	192	200	218	182	187	223	201	214	126	183	208	184	200	169	180	139
Tigger16b	101	162	115	145	115	129	154	127	148	141	111	147	153	135	144	136	126	117	106	157	157	135	125	126	112	139	43	137	130	117	91	118	95	111	90	106	108	71	90	118	125	112	95
LTR65	144	110	106	117	153	117	110	145	164	123	137	128	138	105	144	120	130	77	152	122	118	120	99	129	141	130	98	96	120	125	124	124	142	99	111	199	126	106	106	106	109	77	116
LTR64	12	3	5	6	7	4	6	14	3	4	9	7	5	8	5	3	5	6	11	4	6	2	2	4	9	3	9	9	17	14	11	6	17	16	12	17	10	15	7	3	7	12	9
LTR69	48	54	41	49	36	44	51	60	25	43	27	33	53	47	25	30	46	25	30	57	41	51	50	52	25	38	34	36	25	36	19	36	34	16	39	24	51	36	27	40	29	28	17
LTR68	10	49	30	26	26	44	53	9	53	48	28	26	30	36	44	56	47	31	44	41	35	42	51	39	11	38	23	30	16	25	14	21	24	19	10	27	33	15	31	35	22	30	49
MER5A	1192	1964	1422	1620	1763	1933	1231	1483	1630	1786	1797	1704	1845	1929	1270	2001	1530	1050	1309	3059	1929	2635	2675	2282	1409	2399	1244	1619	1806	1496	1428	1626	979	2031	1556	1450	1454	2149	1653	2148	1774	1651	1716
B1_Mm	4946	7867	4911	6145	11151	8244	5414	6490	9160	8774	9586	8122	9323	10555	7540	10992	7808	8370	6557	14697	9978	13981	14975	12538	8364	11837	6697	8090	10123	6536	10292	9674	5254	9159	7115	9821	8918	8087	7367	8805	7586	12637	6403
LTR72_RN	204	186	174	202	181	218	277	188	190	215	207	201	232	190	220	180	209	213	180	249	181	207	205	224	144	232	163	163	179	186	146	182	183	160	134	107	213	203	171	204	183	205	167
MLT1J1	118	210	156	185	196	204	167	180	189	168	167	176	182	199	170	191	175	199	161	261	193	234	222	219	158	213	193	174	246	194	244	281	99	240	187	202	193	218	202	270	195	227	201
IAP1-MM_LTR	10	17	12	19	22	13	8	15	13	13	13	17	15	15	18	13	17	12	10	26	20	21	43	22	22	25	10	11	17	13	8	11	7	15	11	16	10	18	12	18	13	11	9
RLTR20A	51	129	78	101	96	96	53	87	66	67	73	70	116	122	56	84	70	62	69	167	83	132	149	114	76	120	59	67	85	46	61	75	49	81	79	39	63	74	73	109	96	72	69
RLTR20C	107	131	99	122	123	122	95	103	103	134	111	137	110	139	94	123	122	75	91	149	129	133	115	136	104	141	118	80	96	133	110	130	127	137	132	147	124	90	103	133	114	146	93
RLTR20D	144	256	198	214	233	261	151	170	207	200	230	217	223	228	131	273	184	157	148	377	251	374	367	308	189	322	125	166	231	163	148	162	107	216	168	99	164	192	175	274	188	191	211
RLTR20B1	254	337	236	267	355	327	210	253	312	313	305	257	364	348	208	284	240	344	218	599	345	468	450	450	251	473	307	301	400	295	302	321	169	486	379	176	278	399	360	518	326	499	361
RLTR20B2	189	279	197	219	163	245	198	209	201	205	186	214	198	234	188	217	167	141	167	313	207	276	292	241	193	293	223	179	207	232	213	201	169	275	196	224	205	216	201	263	208	212	232
RLTR20B3	296	315	236	235	206	293	245	277	245	246	282	271	279	249	255	261	265	314	268	332	306	287	294	286	227	327	339	271	316	308	366	327	265	322	266	307	318	300	301	361	276	309	279
L1MB8	3394	3385	3100	3248	2734	3755	3273	3623	3510	3825	3512	3728	3803	3484	3650	3466	3836	3087	3521	4139	3406	3636	3494	3944	3497	4046	2923	2999	2714	3196	3273	3397	2723	3287	2387	3894	3777	2705	2983	3289	2749	3280	3003
L1MB1	1187	1143	1293	1148	1007	1187	1270	1310	1191	1285	1158	1091	1223	1098	1225	1231	1228	1080	1200	1236	1132	1123	1136	1149	1040	1207	846	957	917	969	888	1113	958	986	1009	971	1198	970	956	1041	934	1036	1007
L1MB3	1575	1792	1287	1570	1423	1838	1319	1836	1701	1768	1764	1753	1852	1797	1384	1614	1665	1243	1552	2363	1651	2010	2065	2060	1541	2189	1306	1376	1412	1598	1510	1533	968	1583	1285	1630	1753	1321	1441	1743	1426	1822	1552
L1MB2	1982	1928	1679	1883	1440	2007	1854	2138	1774	1870	1785	1852	1876	1812	1737	1817	1909	1198	1701	2025	1901	1811	1852	1955	1568	2093	1421	1493	1347	1709	1459	1756	1377	1484	1387	1834	1834	1450	1487	1544	1384	1784	1431
L1MB5	2798	2813	2555	2775	2180	2708	2826	3041	2489	2751	2740	2658	2866	2564	2764	2472	2710	2099	2458	2814	2387	2580	2518	2561	2233	2666	2213	1965	1991	2126	2365	2486	2146	2300	2008	3187	2818	2200	2171	2265	2143	2586	2134
L1MB4	1939	1931	1579	1695	1681	1921	1769	2118	1889	1972	1831	1888	1912	1773	1629	1908	1898	1371	1880	2066	1794	1826	1836	1928	1773	1981	1573	1609	1474	1663	1786	1876	1465	1656	1320	1797	1907	1468	1548	1646	1560	1911	1449
L1MB7	4331	4281	3647	4075	3385	4689	4040	4373	4229	4798	4273	4629	4541	4498	4390	4208	4507	3171	4296	5214	4178	4616	4642	4625	4205	4950	3495	3632	3494	3942	4070	4144	3362	3947	3204	4916	4693	3266	3503	3813	3330	4343	3717
RMER19C	354	550	338	424	509	489	539	508	424	428	422	410	551	378	447	480	421	376	398	682	413	552	606	476	453	605	353	302	434	350	368	487	321	478	369	410	468	404	432	590	410	503	392
RLTR6-int	871	1557	1051	1347	1832	1452	694	1232	1148	1333	1404	1152	2025	982	997	1461	1110	827	1016	2043	1452	1637	2961	1737	1738	1730	896	1099	1413	1143	878	1174	653	1411	1187	782	907	1445	1304	1900	1470	1084	1182
MER123	116	74	120	123	53	78	140	44	26	106	104	34	89	34	50	22	35	47	40	60	67	63	77	87	43	80	57	58	105	60	105	46	68	26	46	158	79	56	50	26	59	164	63
MER125	79	170	120	150	53	136	126	87	77	44	130	106	126	49	243	140	112	75	185	75	67	76	77	60	34	102	94	86	40	82	122	59	68	26	98	129	79	113	66	126	191	42	122
MER127	339	356	300	299	253	322	372	283	276	330	191	269	247	267	287	311	331	173	305	297	331	291	321	337	209	343	261	179	323	189	229	229	68	329	302	242	176	162	306	343	219	283	212
RLTR31_Mur	113	147	91	107	133	133	124	101	131	128	158	100	156	160	95	175	110	128	106	184	143	185	202	183	131	162	155	173	203	160	165	158	107	174	97	118	139	135	159	198	135	166	165
X7D_LINE	43	33	56	41	31	35	77	45	78	34	43	65	40	54	51	43	37	109	40	51	23	45	12	18	34	22	59	49	40	60	61	46	69	26	46	134	81	58	28	26	30	42	65
LTR108b_Mam	9	8	9	8	11	8	6	4	3	5	9	8	7	8	5	14	15	11	11	5	4	4	8	3	5	6	9	10	5	11	14	6	8	4	10	17	13	10	10	7	8	8	9
Lx5c	1199	2172	1230	1609	1894	2062	1211	1550	1524	1853	1796	1640	2248	2089	1330	1994	1581	1274	1290	3575	1977	2897	3486	2574	1541	2939	1511	1777	2651	1680	1800	1948	891	2673	1875	1562	1655	2470	2468	3834	2335	2534	2385
Lx5b	559	904	498	642	799	920	651	753	699	811	858	715	1010	941	594	819	685	645	601	1495	884	1258	1572	1178	779	1345	730	723	1277	1032	1007	973	435	1196	851	856	853	1223	1112	2210	1092	1155	1137
MER67D	226	223	119	218	143	177	223	245	99	119	215	202	224	133	262	140	125	46	97	198	153	181	248	186	230	183	242	166	245	81	188	166	66	228	337	325	222	350	185	261	234	212	122
MER67B	34	67	42	56	56	51	55	64	56	54	54	37	53	50	38	51	45	47	38	75	34	60	46	48	42	64	35	46	46	45	34	54	28	38	30	41	62	74	39	46	46	54	61
RLTR20B4_MM	46	111	76	89	102	115	58	84	82	85	96	94	93	89	78	110	74	50	50	127	102	123	103	122	70	115	49	77	122	74	99	95	52	114	58	61	102	94	63	90	73	92	93
MER102c	130	145	137	136	130	148	139	116	159	154	148	174	141	163	147	159	132	120	145	186	170	165	178	146	129	152	94	142	134	134	172	131	142	165	105	138	134	153	138	128	134	143	131
Tigger10	533	772	706	803	726	690	585	692	610	675	497	651	640	616	505	679	625	573	449	815	697	687	655	690	568	718	473	507	611	598	459	551	381	713	500	536	556	623	566	624	602	552	560
Tigger12	37	96	64	82	85	70	59	111	74	65	85	74	72	84	67	80	72	91	89	75	49	100	91	82	54	83	76	71	91	70	78	76	64	55	48	106	62	71	44	61	73	57	107
RMER17C2	137	223	121	163	253	230	101	203	254	236	296	240	268	257	199	292	225	207	189	456	287	396	443	317	197	342	118	174	251	165	157	164	127	229	180	218	155	280	186	290	222	210	184
IAP-d-int	497	1100	582	929	893	1035	496	689	634	792	719	755	951	766	634	746	740	665	555	1460	781	1212	1185	1014	925	1121	829	802	893	874	874	753	659	910	885	1146	1035	844	782	1153	963	927	998
RLTR34D_MM	47	67	43	61	70	67	46	55	62	50	61	49	73	58	70	41	57	62	65	97	55	74	67	64	62	71	47	51	52	29	43	47	44	41	44	72	64	56	51	63	52	42	49
RLTR12B2	623	530	478	445	331	469	726	606	496	527	551	495	507	508	217	560	536	515	431	544	453	431	452	537	456	563	552	389	415	363	521	429	438	351	409	332	368	363	488	377	488	360	467
LTR48B	66	72	47	52	68	63	59	64	35	73	49	47	70	52	55	32	63	68	49	73	56	60	63	56	44	47	38	41	56	57	36	39	41	67	46	65	26	23	48	41	48	37	41
LTR33C	51	91	64	69	63	71	51	72	64	68	59	61	55	51	60	83	63	57	54	103	74	85	107	62	57	65	36	55	80	52	51	66	15	43	76	63	61	61	55	75	70	64	58
RLTR13D3A	45	68	56	67	61	84	45	74	61	76	49	70	71	70	63	88	60	70	64	94	88	83	95	92	102	75	88	97	110	72	75	87	59	107	77	122	91	86	79	91	75	98	85
RLTR1F_Mm	48	61	50	65	57	59	30	71	28	53	74	65	65	62	40	73	57	55	38	78	63	57	72	56	67	66	49	60	63	55	49	59	40	60	46	47	53	61	54	69	58	51	67
PB1	2301	3640	2043	2633	3412	3551	2030	3061	3437	3760	3759	3577	3771	4837	2206	4147	3311	1808	2401	7033	4209	6197	6613	4965	2802	5104	1500	2378	2896	2288	2016	2549	1556	3552	2504	1614	2052	3325	2585	3342	2660	2561	2222
ERVB3_1-LTR_MM	38	48	35	40	35	46	33	56	39	46	40	45	45	41	87	52	37	58	41	42	35	38	48	43	36	48	34	43	44	45	43	27	48	37	38	39	53	36	34	46	33	53	23
LTR81C	16	21	18	19	8	22	29	18	16	23	15	23	20	16	20	26	14	16	12	15	15	19	15	18	21	21	17	21	10	16	22	15	12	33	24	35	20	23	8	25	15	24	27
LTR81B	68	65	51	41	44	40	45	33	47	47	35	51	51	48	24	62	37	31	41	53	38	39	58	48	41	51	36	46	41	24	62	23	14	42	24	43	41	43	34	53	61	43	63
LTR81A	77	80	80	83	68	59	117	78	71	83	76	69	57	50	67	59	69	69	71	70	60	72	52	51	70	69	92	66	72	65	81	93	87	44	53	136	92	25	60	75	77	74	79
L1M	715	639	699	655	523	648	775	745	603	653	654	641	712	585	731	658	680	486	802	626	635	561	599	598	732	609	518	570	513	523	550	507	512	479	564	649	595	449	507	513	509	648	355
RLTR13F	48	50	52	69	27	43	109	66	70	47	49	45	47	59	126	54	63	92	46	78	53	61	50	61	86	61	26	60	52	43	152	122	54	37	64	68	78	48	45	66	50	41	41
MER57E1	75	59	56	48	60	65	80	84	98	86	80	63	71	51	97	79	69	57	52	74	77	68	75	90	47	67	76	48	114	38	74	56	38	59	55	39	54	94	59	82	52	61	89
LTR108c_Mam	41	32	53	59	30	34	74	42	26	70	36	33	37	24	48	22	35	74	65	21	23	24	11	17	43	30	54	38	38	58	81	85	65	50	43	115	75	53	39	32	49	41	61
RLTR13A3	190	195	178	176	168	226	173	207	231	246	206	207	201	186	199	304	211	161	178	277	252	254	278	261	208	250	231	205	169	197	221	192	123	221	207	150	148	172	190	230	171	206	206
RLTR13A2	226	234	152	240	250	271	150	282	248	261	231	238	267	257	233	253	274	244	272	313	271	293	311	267	230	312	173	295	302	233	290	244	95	243	248	219	386	378	257	299	268	305	277
RLTR13A1	49	108	76	97	101	98	47	64	95	80	119	93	113	110	63	106	77	110	91	164	112	153	128	141	148	132	101	136	81	149	139	121	65	122	105	96	110	102	113	146	118	79	85
X7B_LINE	730	640	542	608	697	709	477	684	850	814	755	832	756	727	890	800	719	669	816	759	775	763	720	768	665	761	739	686	679	689	755	670	639	633	676	519	770	658	717	706	649	715	748
RMER17A2	237	720	357	474	649	585	286	426	391	397	435	420	525	426	236	438	392	239	258	909	468	794	867	623	327	717	201	321	661	304	227	359	203	483	366	546	261	417	361	750	473	350	339
Tigger20a	105	78	77	75	68	79	116	109	88	98	65	98	79	94	63	77	66	31	68	84	74	94	86	86	61	94	88	75	44	60	52	73	91	80	89	104	55	66	49	75	83	54	79
HERV16-int	56	67	38	34	42	76	38	47	48	52	48	71	54	63	36	67	57	21	45	76	38	60	61	61	31	54	53	54	56	36	38	61	61	60	89	72	68	53	68	79	55	54	47
RMER21A	92	315	145	196	281	249	127	132	157	167	193	157	203	189	124	250	137	100	115	453	214	332	436	274	148	301	83	135	191	106	97	135	79	168	135	69	95	132	115	171	139	118	96
RMER21B	126	223	122	158	233	196	155	199	145	165	157	153	202	190	101	163	156	125	107	350	180	282	321	240	144	272	115	126	178	145	153	203	100	203	147	119	147	156	124	217	155	159	131
MTE2a	1709	2981	1694	2187	2662	2936	1961	2418	2168	2567	2238	2333	2805	2636	1831	2673	2244	1647	1732	4579	2304	3717	4183	3215	2026	3508	1494	2055	2662	2170	2158	2459	1275	3104	2327	2223	2409	2686	2542	3618	2563	2701	2462
RLTR30	156	165	143	164	172	152	137	154	137	139	117	146	162	145	144	161	165	136	135	178	146	174	145	149	131	161	104	122	118	90	120	135	109	120	110	120	131	122	98	145	91	145	91
Zaphod2	143	139	112	199	127	88	238	125	76	138	172	151	165	149	197	125	96	144	65	129	112	128	76	146	49	138	53	70	68	190	135	44	63	157	228	173	194	53	123	147	182	175	162
MLT1H1	77	123	87	94	89	107	97	110	91	92	82	91	99	110	74	99	90	73	89	158	91	118	128	114	77	130	62	76	126	76	67	95	53	85	100	53	86	92	90	106	102	109	69
B2_Mm2	19970	33554	19151	26983	38493	33440	30524	31116	34484	36367	34265	32254	39565	44404	28752	40710	30822	31116	28752	63188	38493	71173	104423	62464	36173	58349	58129	48342	40710	47797	68766	81276	23744	52636	45147	61091	74005	36173	48442	56117	44842	78979	38493
RMER13A1	109	307	163	227	292	274	185	197	236	222	225	234	256	229	147	263	218	109	156	499	277	340	392	309	198	341	94	132	181	115	108	139	110	221	136	87	128	172	149	221	176	135	152
RMER13A2	190	401	196	246	314	315	207	251	202	252	250	241	304	298	194	277	220	150	188	484	295	419	460	332	211	380	145	196	274	203	160	205	142	268	173	173	154	274	220	342	224	213	175
MER51-int	33	22	32	28	12	32	31	33	26	44	31	35	36	47	38	23	53	18	36	42	32	42	35	32	34	36	31	31	36	25	52	24	24	35	24	61	31	25	21	34	38	46	17
Lx3A	353	888	459	603	999	806	435	595	677	678	819	648	914	751	466	871	633	517	446	1711	889	1414	2000	1179	671	1312	497	722	1358	549	540	622	330	1074	770	472	529	1028	891	1794	1023	853	720
Lx3C	327	681	377	481	750	618	285	472	523	535	664	498	915	611	495	650	495	400	430	1203	698	953	1627	855	594	987	321	447	919	404	340	543	224	717	520	302	373	704	643	1270	676	574	472
Lx3B	271	736	335	442	928	746	304	395	477	546	742	513	888	790	372	702	499	298	379	1732	726	1384	1889	1155	522	1269	288	514	986	409	372	533	263	749	591	285	377	904	708	1286	662	626	630
Tigger9b	840	1007	878	1008	755	905	1051	1112	892	797	833	809	861	746	857	827	893	641	734	940	805	795	769	781	743	850	587	656	595	691	752	719	809	630	641	697	786	609	522	652	625	703	705
IAPEY3_LTR	17	49	44	46	63	60	20	23	38	32	42	26	67	45	27	52	31	17	20	93	42	76	73	74	37	64	36	35	47	22	19	25	23	55	35	23	24	31	37	58	41	24	25
MER34B-int	3077	1080	1285	1355	1477	1391	1399	1624	2300	2380	2379	2403	2063	2354	2442	2078	2494	2435	2757	1652	1817	1818	1554	1972	2393	1874	2518	2544	2502	2496	2496	2223	2863	2033	2229	2878	2510	1836	2264	1915	1838	2896	2079
MER50B	0	0	0	1	1	1	1	1	1	0	2	1	0	1	1	1	1	5	1	1	1	0	0	0	1	0	2	1	2	2	2	2	1	0	2	6	3	4	0	1	0	2	2
MER96B	528	522	576	545	322	571	631	578	528	617	458	569	470	509	514	534	548	639	575	532	446	531	463	522	457	509	547	385	478	533	479	513	509	478	356	642	588	389	414	444	430	524	382
MER68B	70	113	94	84	101	115	80	108	99	103	80	107	105	108	87	106	89	78	78	155	97	124	132	118	80	127	88	122	104	105	72	85	84	87	97	59	103	71	84	113	109	98	111
IAPEY4_I-int	1251	1463	2472	1472	2350	2141	1077	1674	3885	2932	3703	2070	1759	1878	1743	2512	2014	2118	2963	1953	2975	2277	1717	2087	5618	2133	2512	2584	1765	1900	2193	2309	2290	1543	1224	3328	2003	1321	1424	2232	1579	2756	1450
RLTR46A	4	8	10	12	5	9	6	4	5	4	4	5	4	3	1	1	4	5	8	8	4	8	8	5	4	4	6	4	4	3	6	3	2	5	9	10	8	10	5	5	7	8	4
RLTR46B	9	7	11	7	6	10	2	8	15	7	6	9	9	11	6	4	6	8	6	15	6	12	9	9	5	9	12	7	8	10	2	6	9	7	11	8	8	18	12	18	15	8	4
ID_B1	30895	48483	25155	34823	130420	45767	43655	35791	42499	68103	46676	42994	68103	47327	40335	47990	54070	34089	44812	73443	44812	67856	72877	54070	46245	60445	83558	52914	103736	106989	83558	78217	35791	57561	37998	163185	168525	130420	58844	65219	52317	41405	103736
BGLII_B	278	434	292	332	452	403	325	387	395	421	390	391	486	454	369	420	382	343	253	672	415	561	635	489	381	541	315	341	403	333	339	350	277	394	391	327	401	386	401	479	373	404	350
Charlie16a	387	426	431	424	419	529	483	515	489	460	503	551	465	447	458	497	552	473	580	480	506	513	415	481	378	469	309	395	343	375	481	466	288	459	376	497	303	487	432	422	418	370	504
MuRRS4-int	397	742	505	569	930	675	428	561	538	583	579	490	765	546	455	596	481	416	479	889	552	751	1049	706	786	810	492	504	937	714	566	596	446	816	774	912	689	1356	814	1438	956	678	983
Looper	359	450	297	424	406	483	499	441	405	546	467	510	534	521	265	471	430	391	389	532	508	513	484	521	408	513	521	503	506	491	538	536	592	399	327	508	532	476	475	352	407	460	469
Tigger17c	242	275	272	309	216	268	296	275	257	259	248	235	311	238	300	277	291	244	274	305	236	280	239	258	232	265	302	559	193	194	263	200	199	232	175	388	320	232	207	228	183	348	243
Tigger17b	38	37	43	51	39	45	41	54	62	53	45	67	43	51	59	62	53	36	61	66	35	54	45	81	56	55	23	60	56	54	53	42	24	46	62	61	43	43	46	62	56	76	49
Tigger17a	405	473	364	403	387	469	399	528	472	452	459	441	589	425	430	466	457	440	424	614	427	516	708	520	503	566	244	329	334	311	309	389	235	348	314	316	449	352	350	345	360	369	295
Lx	1930	3802	1774	2364	4324	3657	1555	2243	2931	3566	4239	2935	4268	4368	2130	4260	3276	2415	2400	8151	4275	7141	8923	6344	3439	7032	2473	3474	6114	3081	2756	3393	1499	4924	3581	2157	2715	4667	4534	8071	4520	4296	4118
IAPEY2_LTR	19	65	22	32	57	50	15	27	28	17	27	22	56	45	13	33	24	18	18	87	33	68	77	70	28	75	14	19	43	15	15	20	14	40	19	16	19	38	32	59	39	24	30
Charlie6	383	298	287	287	376	305	384	243	207	390	194	349	277	308	198	275	259	389	142	281	96	351	341	277	205	313	195	241	209	287	237	317	64	292	197	174	301	110	244	210	209	245	165
Charlie7	532	724	587	716	560	671	763	886	546	618	537	684	658	679	730	713	678	434	631	770	770	708	684	708	570	734	516	562	573	577	383	605	375	653	589	372	618	648	486	651	514	602	584
Charlie4	408	362	484	494	398	465	363	457	586	580	457	500	362	499	582	591	424	381	620	376	580	313	351	510	629	341	403	483	414	433	394	361	312	348	467	446	429	263	377	419	387	251	409
Charlie5	1584	1347	1580	1480	1127	1401	1941	1539	1358	1391	1416	1497	1373	1149	1805	1300	1436	1546	1592	1151	1167	1114	1042	1163	1403	1137	1304	1414	1031	1283	1555	1350	1564	1088	1039	2274	1720	1080	1089	1149	1173	1273	1265
Charlie8	338	453	405	402	356	428	476	425	389	400	345	361	393	300	434	341	387	251	404	390	331	355	321	329	303	334	344	280	265	333	339	315	336	312	252	448	291	256	284	307	295	290	292
Charlie9	562	525	490	514	485	488	712	593	422	451	483	500	463	465	434	431	461	400	492	493	336	403	389	400	376	465	392	476	311	398	564	458	473	368	399	582	561	408	390	468	395	436	433
RLTR20A2B_MM	70	128	83	88	101	115	65	93	104	83	81	100	90	110	61	104	90	49	66	170	114	148	134	124	65	140	67	99	89	99	37	89	70	67	89	26	67	94	90	109	97	80	75
X1_LINE	17	6	12	6	7	13	13	8	7	6	7	10	7	11	17	3	12	6	5	8	23	10	5	9	8	5	9	9	9	13	11	10	12	7	10	24	19	10	15	4	9	8	17
MER46C	959	930	828	922	713	945	938	1016	899	960	869	942	1002	822	884	857	947	787	966	958	897	884	871	914	731	918	604	747	741	801	742	756	865	860	754	889	809	789	752	724	739	781	751
RLTR17B_Mm	3579	2961	2972	3006	2609	3457	3203	3406	3466	3548	3513	3648	3560	3147	3623	3087	3242	3078	3931	3027	2891	2844	2570	3219	3617	3082	2942	3335	3204	3096	3518	3526	2942	3310	2933	5447	4728	2794	3130	3579	3213	3462	3242
MER97b	201	139	74	112	186	64	76	152	100	134	125	72	220	102	96	43	83	47	186	155	181	138	143	175	43	140	57	59	155	151	83	108	68	51	183	162	165	56	133	97	89	111	65
MER33	1922	1664	1556	1828	1377	1748	1692	1922	1752	1744	1906	1914	1848	1654	1895	1763	1970	1607	1830	1872	1762	1688	1559	1751	1805	1812	1598	1514	1515	1713	1620	1596	1432	1460	1313	2024	1731	1397	1411	1610	1558	1654	1531
MMERVK9E_I-int	1131	1444	1329	1337	1458	1786	933	1381	2081	1655	1858	1584	2056	1401	1687	1709	1470	1763	1768	2147	1990	1655	2096	1956	4321	1893	1715	2129	1476	1746	2051	1651	1084	1575	1482	2182	2126	1575	1547	2129	1555	1971	1638
ERVB2_1-I_MM-int	172	186	262	203	172	148	98	85	272	100	259	185	271	119	216	173	174	278	161	133	202	135	166	136	299	196	131	225	207	173	118	144	62	73	244	447	130	301	122	114	169	163	273
RLTR14_RN	141	166	111	119	164	168	140	133	150	182	174	182	189	178	189	181	183	189	146	315	197	241	265	233	169	247	190	215	232	177	246	235	108	211	174	284	217	238	229	262	196	276	250
MER2	4805	4494	4171	4419	3638	4930	4268	4848	4563	4968	4611	4804	5203	4205	4616	4616	4857	4355	4805	5221	4389	4531	4390	4700	4727	4878	4192	4820	4311	6192	5640	5171	4355	4280	3455	10812	8857	5624	4093	4219	3976	4422	5624
MLT1E-int	10	8	11	9	8	8	14	9	7	7	7	9	6	7	10	6	8	12	9	6	6	5	9	5	6	9	14	10	9	14	14	10	14	7	10	27	19	25	7	5	7	11	17
MT2C_Mm	384	568	351	429	630	592	429	486	483	553	531	480	750	548	478	555	518	397	468	999	531	870	987	766	490	787	349	410	540	489	496	520	352	619	518	368	505	596	629	672	500	497	370
LTR45C	16	10	13	13	8	19	7	6	11	10	7	14	12	10	4	9	14	8	6	20	19	15	13	11	16	5	10	18	10	11	24	17	9	4	12	19	25	23	16	13	19	15	9
RMER4A	1369	1581	1194	1315	957	1480	1367	1609	1338	1499	1381	1383	1433	1184	1441	1360	1476	1225	1341	1698	1181	1434	1646	1427	1130	1540	889	1136	1090	1140	1307	1265	1103	1229	1037	53037	1587	1090	1084	1209	1165	1317	1091
ORR1A1	574	1061	638	798	1181	977	685	702	777	873	877	697	1099	841	702	1042	803	752	730	1478	931	1267	1594	1130	795	1188	648	678	1111	606	723	788	487	912	774	622	715	964	889	1267	901	879	673
MER5B	774	1269	971	1092	1113	1352	933	1062	1519	1331	1316	1179	1326	1209	1045	1303	1055	1134	1344	1845	1331	1649	1499	1429	1473	1465	925	1094	1293	1018	1057	1191	928	1354	1240	1566	1298	1217	1120	1662	1274	1561	1265
MER5C	359	313	291	405	340	418	335	378	305	388	321	400	291	387	344	388	393	214	341	381	429	392	304	328	334	385	289	294	246	361	324	389	352	318	326	284	307	270	237	317	316	357	252
MER53	1191	993	953	1026	1013	1021	1124	1196	1085	1126	1141	1103	1163	1036	1199	1013	1189	1005	1024	1001	1099	974	909	1022	930	1043	905	1008	999	1040	1040	1013	984	1028	961	1169	1077	979	1105	923	973	1090	919
MER50	12	2	4	3	5	4	4	4	2	3	3	3	5	3	7	2	3	5	3	2	3	2	3	3	2	2	6	6	4	7	6	5	5	4	5	14	9	7	3	2	3	4	9
MER76-int	9	7	11	9	8	8	13	9	7	11	7	15	6	16	17	11	8	43	15	6	6	5	7	5	12	6	14	9	9	30	14	10	14	7	17	26	19	15	7	9	15	11	17
IAPLTR3-int	142	253	197	228	271	261	112	171	182	179	203	181	291	231	134	204	161	165	173	366	219	272	377	294	225	275	279	234	453	183	185	220	113	368	272	184	189	396	326	715	403	318	430
L1ME2z	1124	1124	1026	1014	897	1080	1007	1182	1068	1114	1018	1180	1048	1134	1085	1134	1125	963	1022	1127	1111	1017	1052	1136	990	1111	911	952	933	898	932	964	912	975	858	1047	1035	874	955	923	919	947	990
MER87	4	14	5	7	23	10	10	11	16	12	9	5	10	12	9	6	12	6	5	18	13	9	9	13	6	11	9	7	13	16	11	9	8	7	6	20	10	10	10	7	6	10	9
BGLII_C	33	35	11	24	23	22	26	26	21	46	37	17	21	33	14	30	37	25	14	32	15	31	26	27	23	31	26	22	5	27	32	10	34	20	38	40	31	15	27	33	26	42	17
BGLII_A	96	93	59	79	80	85	88	89	101	107	133	120	103	96	88	96	97	94	89	119	101	101	104	101	103	101	64	105	98	98	101	92	75	138	97	151	109	113	106	115	96	124	105
MLT2C2	199	269	220	225	175	286	219	262	276	223	231	216	250	171	212	211	224	195	204	286	212	231	238	227	179	243	135	146	163	170	179	190	158	177	99	169	177	142	147	170	160	176	157
MER97d	144	74	54	74	160	64	235	150	26	92	56	102	55	34	136	22	92	46	121	54	47	45	67	67	61	54	56	114	104	85	59	44	160	26	142	122	76	56	53	67	103	56	63
RLTR31_Mm	159	149	123	122	108	128	141	148	128	130	111	134	133	120	112	107	99	131	130	143	91	129	134	105	113	122	88	103	127	150	106	113	95	127	98	161	120	116	90	106	98	94	110
MLT2C1	132	211	191	201	166	193	233	226	169	164	165	178	191	152	148	169	142	117	132	192	150	172	190	171	118	188	140	140	160	156	107	146	95	146	145	268	160	181	140	176	155	191	99
Lx2A1	97	190	118	119	178	151	80	118	148	129	144	137	198	181	111	181	137	101	110	287	148	217	360	202	140	222	125	161	275	145	112	123	85	207	169	137	132	200	193	362	226	180	155
MER63D	863	797	654	702	648	693	791	814	617	695	679	719	805	630	734	647	631	692	617	681	662	669	705	673	615	706	492	583	603	558	604	624	559	637	642	659	710	756	715	607	652	561	562
MLT1D-int	47	86	84	84	70	63	71	77	53	72	56	63	78	46	59	71	61	30	44	97	49	81	77	73	28	68	49	40	75	44	39	47	23	55	62	60	46	56	41	87	52	62	63
LTR52-int	4	10	5	8	9	9	14	11	3	7	4	5	6	4	9	3	5	6	5	3	10	2	4	6	4	11	9	6	5	11	14	6	8	7	6	15	10	10	5	3	6	6	9
MLT1A1	649	1023	578	796	765	938	782	810	736	870	795	807	925	790	756	823	774	560	754	1356	808	998	1105	996	717	1086	543	712	748	671	825	922	381	892	710	872	910	872	855	1115	773	914	819
LTR16D	20	50	31	34	47	46	24	21	15	33	25	34	57	34	23	30	33	9	16	47	40	45	87	36	22	41	13	13	13	20	22	16	10	23	27	29	17	13	29	43	26	23	27
LTR16C	112	160	103	131	161	145	121	116	128	102	138	147	151	135	135	133	101	135	92	196	128	164	151	145	101	162	133	130	161	96	110	125	97	107	104	147	157	129	130	206	156	169	144
LTR16B	72	82	81	78	48	65	49	68	61	58	66	72	53	75	63	74	82	21	57	69	88	64	50	55	43	62	54	56	73	59	47	41	33	84	84	30	48	74	51	73	65	62	45
LTR16A	104	216	135	169	157	186	140	187	138	150	139	146	153	166	111	162	145	91	118	281	176	233	243	174	100	194	110	135	186	112	110	133	97	200	140	123	146	153	156	233	179	143	144
Lx2	784	1871	868	1113	2238	1711	688	1094	1232	1523	1711	1239	2126	1855	908	1849	1302	1051	873	4076	2044	3222	4161	2642	1454	3034	1074	1412	2808	1384	1325	1447	595	2007	1508	1154	1261	2810	1792	3755	1880	1751	1891
RMER16C	50	74	57	80	85	86	51	68	91	95	57	64	53	76	48	70	70	61	67	90	93	72	75	81	76	84	79	71	73	101	66	78	48	75	58	55	75	64	73	84	59	84	69
Arthur1C	44	53	56	49	60	50	40	28	29	44	51	35	57	46	53	41	57	60	65	38	51	30	41	55	56	41	23	32	56	45	45	17	38	76	38	70	95	25	39	53	41	41	56
Arthur1B	487	624	770	728	566	672	971	705	587	466	590	430	642	399	642	525	520	742	525	450	566	456	496	458	602	410	719	709	495	622	629	652	846	396	434	858	888	449	439	454	545	694	536
Arthur1A	56	52	51	50	61	66	64	64	53	66	58	59	61	61	44	57	37	79	29	62	44	56	51	49	43	53	14	31	41	48	23	41	45	53	50	55	46	43	50	50	54	54	38
ORSL	338	437	409	300	353	317	579	430	275	296	220	384	259	263	302	277	427	345	183	325	274	312	292	368	264	331	215	204	373	272	281	379	200	309	278	425	404	263	345	340	268	223	250
RLTR31B_Mm	108	176	132	135	103	164	122	149	137	135	141	138	148	166	78	164	134	109	116	195	147	182	166	173	99	188	94	148	165	130	143	168	82	127	114	117	133	110	114	167	142	158	142
MER54B	43	55	36	48	29	61	43	43	58	53	47	46	52	54	63	50	48	52	41	57	52	50	33	43	44	53	30	57	69	47	30	43	22	55	55	33	47	48	48	61	53	45	34
MER54A	128	115	113	123	95	132	87	115	110	122	117	149	115	141	98	149	126	159	120	192	173	148	145	152	123	159	173	137	157	170	193	192	122	185	114	174	153	110	117	137	134	171	116
RLTR41A2	51	77	47	57	62	66	47	51	69	60	65	52	78	59	59	65	48	61	53	91	67	89	111	73	61	85	66	49	69	75	78	66	33	67	61	97	91	74	69	72	65	75	45
LTR40a	91	142	120	109	143	115	104	94	135	94	117	121	127	124	125	151	115	94	108	158	151	152	115	135	141	153	123	116	120	134	109	131	103	145	104	103	110	129	114	150	124	147	91
LTR40b	135	119	139	116	160	138	135	142	140	135	151	149	152	174	139	166	173	94	177	191	178	169	230	179	160	200	175	155	137	145	226	154	71	145	207	218	178	169	150	184	127	209	201
BLACKJACK	646	553	482	446	473	510	617	541	538	524	432	459	517	478	479	476	517	588	506	619	550	601	544	523	539	588	539	471	358	438	366	419	490	604	498	535	377	502	484	484	486	495	417
L1_Mus1	3793	6844	3389	4709	10953	7292	2660	4735	7011	7670	8565	6391	9235	9866	4189	9407	6475	5603	4982	14974	10102	15657	20073	12859	8279	13699	5812	8662	12874	7079	6294	7374	2820	10953	8964	4152	5422	11129	10234	17217	9852	9998	9967
RLTR47_MM	16	12	12	11	14	14	7	8	15	11	23	15	13	20	27	22	10	5	21	20	5	13	13	15	16	12	21	24	33	22	10	24	12	15	26	30	27	23	26	26	30	14	21
LTR82B	87	73	73	89	51	72	81	105	72	75	51	56	57	54	71	71	74	69	59	64	70	56	56	59	58	62	43	44	68	57	67	56	38	55	48	94	76	15	44	55	67	58	17
LTR82A	80	108	98	85	47	101	97	138	102	98	71	95	75	131	82	104	83	93	89	114	107	98	93	103	95	125	43	72	93	75	84	103	87	106	41	82	106	108	86	117	77	83	89
L1M4a2	747	815	756	859	644	871	948	880	698	781	755	808	780	772	783	787	712	803	745	810	726	824	697	738	702	762	697	625	736	654	609	703	743	743	619	725	721	709	657	648	652	739	655
L1M4a1	681	687	628	757	552	707	771	734	632	712	683	639	775	690	654	700	739	600	681	754	753	690	671	755	650	704	486	574	644	609	671	652	410	746	634	775	691	535	555	676	645	721	673
LTR39	9	9	7	4	4	1	3	11	11	4	6	5	3	4	2	4	4	4	3	4	4	2	5	4	8	7	2	6	8	4	7	2	7	10	2	13	4	4	6	3	6	4	4
MER65-int	113	158	112	122	72	205	159	194	52	125	90	156	158	157	134	138	183	106	95	127	112	144	58	106	102	126	91	136	101	82	56	100	62	73	121	110	72	159	158	158	142	97	160
LTR31	70	71	63	66	48	90	60	82	88	95	92	74	85	76	83	104	77	78	77	121	91	92	96	101	65	96	30	77	88	71	89	84	38	80	88	124	93	100	73	101	86	83	69
LTR34	41	79	73	71	53	46	74	43	190	43	36	70	32	88	48	22	80	46	66	45	23	35	46	41	123	48	56	38	153	58	81	44	233	26	43	116	75	53	39	26	56	98	61
MER66-int	9	8	11	20	8	14	25	9	7	18	7	15	6	10	10	11	15	12	9	30	6	8	17	13	6	16	14	10	9	14	14	13	30	13	10	40	19	15	9	17	12	15	17
MLT1E3	120	227	171	204	178	197	218	208	152	152	191	157	195	171	176	162	172	130	149	238	148	208	192	184	179	198	109	155	178	174	148	192	148	193	145	216	191	144	155	184	169	153	187
MLT1E2	557	585	544	591	648	647	498	581	871	799	809	710	652	699	767	837	756	721	874	936	864	775	817	836	913	809	677	636	421	718	744	711	473	596	666	756	808	750	620	803	591	725	662
MLT1E1	60	123	82	102	41	78	80	119	84	84	79	53	67	58	77	88	63	68	72	106	90	91	77	87	59	100	53	60	52	74	58	61	48	102	85	26	83	43	78	82	73	109	72
ORR1G	694	954	619	769	843	950	634	791	872	815	888	799	884	908	637	911	725	606	665	1412	876	1156	1223	1012	689	1140	537	659	889	714	672	755	554	961	726	783	796	889	832	1079	829	862	847
ORR1F	2038	4945	2576	3411	3973	4295	2734	3398	3113	3808	3483	3316	3882	3954	2141	4017	3093	1908	2141	7402	4091	6198	6307	5049	2591	5645	2106	2641	3992	2525	2564	3267	1626	4746	3083	2221	2665	4159	3392	5295	3721	3585	3291
MamTip1	338	605	684	601	555	609	458	458	533	531	533	598	451	583	455	490	668	530	460	579	623	523	319	588	451	472	698	523	597	595	548	563	412	575	456	768	535	474	533	583	546	631	548
MamTip3	29	29	28	33	30	27	30	27	24	32	32	29	36	29	16	27	27	17	21	38	19	29	23	31	17	36	30	27	29	29	22	26	36	41	38	21	41	34	21	39	40	20	52
MamTip2	197	225	212	240	188	216	267	240	186	225	202	200	194	187	197	208	236	133	198	230	212	183	169	181	167	193	134	143	179	176	215	165	181	204	148	184	163	179	177	217	204	186	182
Charlie21a	248	293	231	266	288	222	210	261	293	315	267	242	319	206	492	275	302	399	379	329	352	226	292	272	269	282	131	168	262	177	184	220	114	203	227	204	207	232	142	166	143	245	61
MLT1H-int	77	99	100	107	69	87	94	118	76	107	80	87	92	80	76	79	73	53	89	107	96	101	82	73	63	96	88	105	77	65	87	56	30	68	50	43	79	64	60	102	78	73	56
MER66B	1	6	2	4	2	3	4	4	1	3	1	3	5	4	3	1	6	2	1	4	3	3	2	1	2	4	2	2	4	4	2	4	2	2	7	6	5	10	1	2	4	3	4
MER66A	43	33	56	41	31	35	77	45	27	34	32	34	23	25	51	23	35	47	40	21	23	16	12	17	25	14	58	90	40	60	61	46	162	26	46	133	81	58	43	19	30	57	65
HUERS-P3b-int	10	8	11	9	8	8	14	9	8	10	7	9	6	7	10	6	8	12	9	5	6	8	7	5	6	5	14	10	9	14	14	10	15	7	11	27	20	15	7	5	7	11	17
RMER3D3	1	2	9	7	2	4	2	4	8	4	3	7	5	4	6	2	4	4	8	2	2	3	2	5	4	7	11	6	4	7	13	5	2	2	2	8	6	4	1	9	5	6	4
SRV_MM-int	137	101	141	169	103	133	83	148	185	124	145	146	198	86	222	137	103	137	163	108	137	121	124	143	172	108	131	128	140	127	105	136	201	162	164	117	137	169	144	147	128	148	157
MER44A	789	721	765	806	730	819	688	869	662	769	813	801	807	682	825	734	883	499	710	786	767	764	767	795	782	745	717	592	653	717	660	710	531	745	712	655	676	575	651	580	612	659	681
Charlie1a	2343	2497	1911	2273	1885	2465	2247	2509	2110	2440	2126	2475	2465	2330	2205	2300	2488	1901	2123	2835	2306	2527	2323	2547	2011	2549	1624	1794	1720	2118	1996	2377	1684	2002	1853	2110	2368	1573	1860	1999	1720	2105	2086
L2a	4184	7232	4309	5509	5654	6767	5196	5803	5218	6395	5657	5632	6133	5959	4383	6016	5223	4503	4533	10444	5935	8088	8713	7075	4839	7714	4553	5189	6381	5945	5807	6732	3363	7860	5352	5248	6573	6526	6160	8784	6366	6809	5833
L2b	1810	3108	1790	2187	2725	2945	2009	2232	2379	2803	2680	2576	2637	3021	1757	2795	2134	1591	1757	4797	2817	3868	4146	3232	1987	3629	1787	1934	2550	2015	1993	2310	1396	3188	2006	2008	2043	2666	2294	3097	2398	2202	1959
L4_B_Mam	92	121	117	122	80	114	135	160	118	109	95	121	116	109	88	93	140	74	101	116	100	118	104	98	75	117	64	63	127	69	79	101	83	116	105	96	81	83	84	109	104	86	92
RLTR10B2	47	102	57	68	85	89	93	71	69	64	66	65	89	72	65	76	58	50	43	120	69	109	124	86	105	91	57	66	88	71	52	77	65	61	39	88	58	61	56	90	73	89	51
MamRep488	11	24	12	14	17	21	16	16	5	9	16	12	15	7	43	29	20	8	17	9	33	6	5	16	11	10	24	22	12	16	21	8	15	10	47	25	13	20	13	7	9	29	14
L1M3a	113	105	118	132	29	150	188	85	25	134	124	124	81	83	93	166	82	73	161	94	181	97	24	86	42	92	53	182	207	56	79	104	62	138	68	143	72	110	49	202	75	81	273
MER110A	200	259	162	194	309	265	158	148	179	252	286	327	313	238	321	319	314	194	250	289	291	266	231	279	217	299	214	196	385	233	172	275	116	280	228	351	247	110	278	334	280	127	436
MLT1-int	485	567	461	541	426	529	667	492	563	491	370	516	504	499	436	590	421	433	446	559	438	536	428	438	392	532	562	429	526	386	381	552	350	410	417	366	512	446	448	446	391	395	409
RLTR1	3	9	10	11	7	7	4	4	8	10	7	8	7	4	4	6	3	13	5	8	5	10	3	13	7	6	4	13	16	5	7	5	7	13	5	9	14	15	7	8	6	5	7
RLTR20B3A_MM	149	217	172	187	164	169	203	183	129	160	148	158	148	138	145	118	117	123	100	188	136	150	187	150	120	186	124	143	180	140	125	165	120	197	150	123	149	162	170	202	172	163	179
MLT1E1-int	40	56	52	39	29	33	72	42	25	33	29	33	22	24	47	22	35	44	38	14	22	15	11	17	25	13	53	37	38	56	56	43	63	25	42	110	73	53	27	18	29	39	61
X7C_LINE	174	174	198	184	226	201	119	232	160	149	255	189	370	117	301	192	202	212	249	148	170	151	281	166	264	141	103	88	69	78	111	139	109	68	99	135	129	108	102	102	73	92	63
MER52-int	25	35	46	35	28	43	39	36	53	35	51	42	42	44	71	47	38	64	49	59	36	36	50	50	50	45	24	28	46	57	40	28	68	38	28	52	47	48	57	39	41	65	52
RLTR19D	38	43	23	16	59	43	14	23	30	25	56	57	53	47	24	53	54	24	59	69	57	69	69	74	45	83	36	58	64	39	67	55	58	53	34	61	34	15	54	61	25	47	63
RLTR19A	56	70	33	49	54	70	77	70	74	71	59	70	71	61	55	77	68	59	69	83	54	79	81	82	61	65	58	40	47	33	46	68	17	67	35	52	76	58	54	66	59	40	37
RLTR19C	244	229	140	174	179	206	196	231	206	264	194	271	222	202	248	195	203	229	175	238	188	217	274	248	169	250	178	192	220	231	205	229	176	216	203	265	246	232	194	218	188	286	208
RLTR19B	134	194	108	118	154	154	116	176	153	152	125	176	172	157	110	200	147	117	153	208	148	177	223	168	98	180	103	94	145	89	141	119	140	135	126	65	137	103	142	128	108	136	131
RMER20C_Mm	87	197	100	134	148	172	101	126	142	122	152	114	162	128	80	156	126	72	80	276	160	205	237	198	111	192	81	92	153	84	64	115	91	146	94	95	88	108	96	201	150	101	85
Lx3_Mus	528	1215	637	831	1646	1142	463	777	857	1054	1236	769	1691	963	662	1286	796	684	686	2358	1178	1901	3312	1790	963	1935	610	909	1860	717	657	890	379	1387	1145	612	725	1611	1389	2868	1496	1242	1093
MER74C	9	15	23	19	11	22	11	14	22	10	14	18	14	14	16	15	11	5	17	14	15	18	14	13	7	9	10	9	3	14	13	20	12	13	29	13	21	18	10	23	10	25	17
X3_LINE	28	46	38	37	19	38	43	21	22	25	30	30	36	23	31	38	32	36	26	38	43	41	27	32	17	29	21	35	29	11	42	32	36	38	41	16	32	46	24	40	26	36	34
MERV1_I-int	233	420	269	324	425	460	335	330	383	373	363	336	460	344	283	431	294	237	287	648	396	498	604	466	364	493	229	316	426	273	249	329	173	476	340	235	293	498	430	520	382	334	352
MIR	7427	12665	7494	10339	10817	12776	9505	10500	8713	11514	9948	9621	10889	10046	6993	10817	8840	7311	8058	19352	8905	14390	15211	13013	8304	13805	8952	9620	11403	11076	11901	12427	5587	17527	9009	10904	13359	12400	11926	16411	12584	12969	12904
MLTR18D_MM	211	374	248	282	209	315	289	284	232	259	255	281	303	253	245	263	278	181	216	380	246	316	340	291	265	310	229	177	218	218	212	251	170	288	190	308	261	200	214	258	253	237	205
LTR16E2	66	81	73	78	84	89	85	68	74	59	71	53	72	74	47	51	57	77	59	96	80	75	79	88	49	86	63	54	77	74	48	68	65	71	60	100	71	61	59	89	83	56	72
LTR16E1	40	71	61	68	56	61	59	56	66	57	70	60	57	70	46	73	70	37	58	82	77	88	83	61	50	86	62	49	72	65	48	57	65	91	68	38	79	106	56	89	53	62	69
MLTR14	976	1440	1014	1170	1254	1344	1282	1369	1203	1391	1257	1150	1425	1179	1176	1297	1073	910	1017	2010	1260	1643	1687	1446	1189	1634	1261	1301	1489	1256	1446	1497	901	1554	1337	1971	1943	1638	1393	1948	1407	1703	1525
MLTR12	232	187	185	170	233	215	223	255	255	239	199	258	235	217	258	200	239	192	204	276	249	245	273	230	201	261	154	204	215	174	160	166	181	201	131	173	254	205	183	206	183	213	211
MLTR13	83	173	123	128	91	137	120	156	134	125	107	122	133	103	119	143	105	106	105	178	140	150	158	156	132	165	142	118	101	106	115	121	45	138	163	134	119	132	110	136	122	107	105
MER68C	3	11	9	7	4	11	4	4	8	4	6	7	7	7	4	5	6	13	13	14	8	9	11	11	3	12	6	8	23	7	8	11	12	4	12	14	22	7	12	12	12	9	9
RLTR43B	4	4	5	4	4	4	6	5	3	4	4	5	3	4	5	3	5	6	5	2	4	2	2	2	5	2	9	6	5	9	9	6	8	4	6	17	10	10	4	3	4	6	9
RLTR43A	1	1	1	1	1	1	1	1	1	1	1	2	1	2	2	1	2	2	1	1	2	1	1	1	1	0	2	2	2	2	2	2	2	2	2	6	4	4	1	1	1	2	4
Charlie15b	483	647	555	686	553	627	492	564	543	601	566	634	546	518	632	596	638	527	501	626	589	505	550	618	503	566	403	486	451	440	495	528	587	417	391	584	380	483	464	475	447	497	406
Charlie15a	62	79	65	71	35	71	70	59	64	59	70	70	61	69	36	76	65	32	91	92	57	79	57	63	68	69	62	52	65	54	49	79	36	69	49	68	93	61	50	55	74	71	47
LTR108e_Mam	19	19	19	31	15	15	25	22	12	17	14	21	13	18	10	15	8	11	15	16	12	25	20	11	6	9	14	32	16	19	14	13	14	13	10	26	19	36	18	7	11	10	30
RMER5	1715	1988	1436	1764	2003	2058	2011	1876	1941	1971	1992	1611	2039	1495	2144	1691	1882	1831	2003	2610	1810	2249	2016	2028	1853	2212	1505	1552	1556	1557	1628	1926	1285	1876	1441	1953	2112	1509	1700	2152	1593	1894	1763
MMTV-int	673	565	316	471	512	614	549	459	404	566	445	609	576	672	545	472	490	569	475	779	575	677	700	632	405	834	715	664	721	706	625	478	263	668	440	475	597	502	650	720	646	628	756
MLT1B-int	87	105	89	112	116	88	156	136	114	76	75	88	125	102	53	68	107	73	114	129	85	122	136	108	91	124	98	89	147	73	71	75	64	83	101	101	135	51	72	91	110	83	116
Eulor11	3	2	4	4	11	4	4	8	2	6	3	5	6	5	4	9	5	8	3	5	5	7	5	5	3	8	6	9	15	7	8	4	5	4	12	14	9	13	4	7	3	7	9
B3	32571	60445	36043	47779	57561	82254	32841	57561	57561	61946	81495	50072	58844	67856	28205	72877	42573	22769	30895	130420	72877	101648	130420	101648	45238	101648	26190	42354	44812	36697	31092	41875	17803	63329	42499	31147	31733	57561	45825	65774	50167	45244	40335
Lx8b	2248	3656	2162	2806	3109	3574	2280	2906	2794	3297	3003	2809	3746	3169	2310	3418	2906	2310	2507	5594	3299	4430	5357	4386	2702	5043	2668	2821	3572	2848	3176	3362	1353	3779	3142	2852	3737	5091	3678	5840	3360	3698	9960
MTE2b	1554	2990	1807	2292	2412	2599	2116	2203	2001	2362	2190	1992	2544	2164	1716	2245	1985	1493	1681	3776	2163	3009	3163	2674	1848	3016	2020	2047	2636	2141	2145	2536	1535	2919	2102	2225	2416	2462	4551	3278	2578	2594	2584
RLTR11D	189	206	153	152	207	200	145	156	178	172	170	172	149	197	152	221	182	143	116	263	202	217	189	216	160	230	142	175	220	193	180	166	127	231	164	125	148	197	194	233	188	211	208
RLTR11B	353	390	333	366	300	412	316	373	381	375	357	372	392	329	343	391	356	280	378	500	382	408	414	425	324	458	245	281	333	302	307	372	234	344	289	412	361	302	339	364	271	367	376
RLTR9A3B	50	63	48	69	56	73	42	44	48	52	48	42	61	63	44	47	39	28	34	71	72	69	62	72	47	60	31	31	64	31	23	31	29	77	70	54	39	74	29	63	38	53	47
RLTR9A3A	26	60	52	51	60	56	22	59	46	44	65	46	84	49	63	62	57	57	58	73	32	62	102	64	61	61	29	55	53	36	53	59	27	43	23	57	52	43	44	62	39	60	43
RLTR45	151	304	202	256	423	324	111	236	260	267	289	220	416	273	222	312	224	199	232	533	360	446	641	427	358	429	199	249	291	196	161	193	170	358	301	134	174	306	314	373	254	210	160
MTE-int	1127	1670	1315	1535	1184	1642	1508	1513	1341	1378	1212	1270	1388	1134	1334	1303	1171	1076	1290	1737	1229	1472	1549	1439	1166	1602	1043	1216	1058	1274	1222	1399	836	1239	954	1426	1446	1160	1187	1572	1099	1401	1099
MER21C	423	570	375	472	548	568	401	535	544	560	511	475	562	561	458	545	535	424	441	879	522	692	728	634	531	716	353	398	431	417	451	506	354	517	413	531	478	401	426	535	382	540	460
B1_Mur4	7188	12010	6633	9072	12929	12283	7110	10527	11577	12932	12634	12290	12617	16830	6692	14961	10901	6347	7384	24848	14139	21296	22906	17598	9608	18251	5844	8414	10273	8179	7754	10034	4942	13600	8858	6548	7702	11145	8919	12604	9746	9936	7712
B1_Mur1	8088	11823	7049	8953	11830	12622	7354	10178	10895	12808	11665	11311	12712	15679	8201	13931	10814	7183	8375	24009	13470	19389	21398	15871	9445	17272	6685	8360	10293	8771	7890	9449	6141	13028	10012	6881	8046	11193	9798	12774	10235	11042	9178
B1_Mur3	4472	7975	4157	5532	8080	7825	4546	6119	7384	7798	7549	7572	7840	9970	4683	9032	6569	4094	4492	15098	8916	13604	15800	11069	6030	11403	3607	4943	6313	4777	4398	5706	3403	7832	5415	3641	4279	7188	5463	7104	5812	5732	4889
B1_Mur2	6648	10030	6031	7617	9807	9930	6281	8871	9538	10630	10409	10093	11166	12596	6685	12001	9295	5802	6774	19021	11830	15582	17446	13256	7988	14403	5427	7201	8971	7297	6682	8081	4623	11193	8597	6101	6916	9906	8752	11050	8541	8515	7589
LTR23-int	41	32	72	39	29	46	72	42	25	33	30	33	22	34	47	43	35	45	38	24	22	15	46	26	25	14	54	38	38	56	57	44	64	25	42	173	73	53	28	18	29	39	61
MER106B	388	419	419	396	323	365	354	284	361	389	323	375	312	362	322	363	279	284	389	449	347	351	249	350	368	318	243	334	344	284	300	227	203	158	294	408	487	460	328	388	324	318	331
MER106A	501	554	501	568	513	521	709	600	513	532	573	587	535	429	634	536	499	497	410	487	466	464	448	496	461	466	520	543	515	702	623	515	745	493	509	695	547	367	460	511	463	588	551
RLTR10-int	779	1475	894	1069	1470	1440	1445	1131	1369	1259	1618	1186	1774	1236	943	1457	1149	920	1027	1927	1214	1803	2267	1486	2071	1631	812	984	1214	809	822	1008	782	1225	777	963	714	1137	954	1597	1085	923	1065
LTR36	10	11	11	12	8	8	14	9	7	7	7	9	6	10	10	6	8	12	9	5	6	5	3	5	6	7	14	10	9	14	14	10	14	7	10	27	20	15	7	5	7	11	17
HAL1	2049	2523	2116	2410	1869	2350	2493	2273	2094	2270	2107	2211	2249	1875	2230	2205	2224	1863	2069	2465	2110	2126	2020	2205	1869	2282	1497	1702	1870	1886	1918	1884	1603	1929	1665	2043	2107	1794	1781	1858	1707	1937	1703
LTR16D1	130	98	146	109	109	112	170	142	138	120	141	149	81	106	183	139	154	200	179	106	134	93	54	103	135	105	239	172	200	170	167	205	149	159	105	139	217	172	132	150	148	138	153
LTR16D2	3	3	6	5	3	5	2	2	1	9	4	6	3	3	6	6	5	6	2	2	2	5	3	5	5	5	4	4	5	7	8	4	4	4	5	9	5	15	4	5	6	12	19
L1VL2	695	1589	841	1080	1292	1584	674	932	933	1345	1428	959	1455	1512	660	1400	1053	1134	946	3192	1613	2434	2897	2106	1191	2607	1337	1504	2086	1306	1533	1482	466	1878	1411	1268	1489	1797	2218	3288	1919	2049	1734
RMER30	2039	2166	2169	2242	1657	2261	2510	2328	2086	2132	2062	2126	2082	1714	2631	2033	2112	1827	2142	1939	1822	1808	1592	1808	2083	1882	1672	1853	1573	1757	1847	2008	1944	1944	1611	2332	12061	1619	1657	1793	1685	1809	1611
ERVB4_1B-LTR_MM	22	83	36	54	58	57	20	38	37	42	46	38	69	51	27	52	34	24	27	126	58	79	127	84	42	80	18	51	72	51	32	32	19	66	34	25	27	53	40	79	57	53	47
L1ME3Cz	825	886	763	879	647	898	876	849	846	888	833	918	890	842	797	927	920	895	751	908	871	867	842	890	807	914	639	872	781	735	815	807	686	759	674	818	826	701	740	782	753	765	790
RLTR14-int	437	658	477	533	611	701	479	559	642	586	558	585	720	625	525	695	541	455	551	970	630	852	995	784	574	852	668	793	654	747	853	783	355	901	765	762	972	889	864	1042	725	737	797
MER103C	917	795	784	800	695	777	922	894	710	861	740	818	785	736	813	774	758	617	784	782	739	739	667	709	675	747	730	721	698	590	790	697	667	645	743	633	744	665	726	657	742	751	719
RLTR20C2_MM	330	451	315	391	405	473	345	391	388	378	393	415	478	428	301	450	355	266	302	631	413	514	516	483	329	550	274	287	434	333	338	385	272	449	321	378	338	415	351	473	401	408	353
Tigger12c	77	71	53	66	34	66	46	54	72	66	52	70	58	85	72	84	57	60	65	101	73	73	66	62	61	91	36	51	91	84	48	59	73	73	41	49	61	51	50	61	53	70	56
Tigger12A	25	46	50	55	12	46	88	64	33	35	35	35	61	45	67	34	47	24	44	53	63	39	41	48	42	49	23	33	35	34	35	34	24	13	34	39	51	77	23	59	23	45	49
MER126	65	74	61	54	43	65	51	95	74	58	63	64	49	74	63	70	71	61	59	77	85	83	59	73	50	83	63	45	49	54	57	82	31	42	57	82	39	90	58	66	48	71	63
MIRb	8952	17631	10206	12603	13307	18004	14707	13796	12904	14660	13055	12229	14826	13293	9377	13796	10515	10257	10325	25352	11904	18586	20441	15847	11164	18659	13796	12893	13573	14127	17115	19612	7764	19786	13573	16511	19246	17917	15542	21014	17375	18396	19786
MIRc	3617	6490	3833	4949	5279	5860	4776	4791	4318	5233	4858	4752	5148	4957	3680	5046	4227	3447	3747	8182	4623	6633	7170	5476	3849	6439	3965	4227	4946	4658	4607	5376	2730	6605	4766	4645	5268	5632	4864	6505	5429	5307	4717
MIR3	3753	6079	4333	5011	5573	5800	5026	5209	4772	5647	5409	5202	5119	5182	4204	5468	4838	3482	4129	7921	5281	6535	7218	5890	4413	6412	4665	4882	5749	5398	5214	5716	3366	7152	5401	5052	5459	6528	5803	7068	5700	5431	5544
ERVB7_2B-LTR_MM	49	127	63	82	121	103	57	88	74	79	119	62	131	66	57	88	77	69	64	161	70	128	220	139	110	120	34	37	53	50	48	58	31	58	52	50	44	53	62	71	61	54	37
RLTR10	344	736	482	552	695	625	429	557	562	439	723	580	687	649	400	641	423	275	399	917	567	800	1129	766	695	778	299	417	482	311	277	355	317	523	337	331	287	496	360	639	459	360	297
L1Md_Gf	305	942	682	744	1303	784	407	477	547	523	723	432	792	360	536	473	350	574	399	891	521	919	1295	631	751	741	644	1096	974	542	755	751	242	695	556	568	593	937	662	1546	759	933	1045
X5A_LINE	42	166	187	175	143	108	125	151	115	127	69	168	120	175	286	82	109	172	97	216	67	154	135	186	64	110	56	204	38	81	102	66	237	98	214	155	296	160	148	174	92	125	165
RMER13A	38	139	57	80	92	114	68	80	83	64	81	76	108	110	46	80	71	35	51	237	79	152	192	123	77	131	30	42	65	48	29	47	36	67	37	33	38	53	47	104	63	47	47
RMER13B	137	539	230	332	509	445	218	206	379	254	428	332	497	308	188	395	271	173	175	833	418	590	820	523	276	424	105	178	331	132	106	143	141	344	178	140	108	314	214	434	288	182	157
RLTR53B_Mm	90	73	60	67	70	88	65	65	58	81	78	86	71	85	97	71	80	47	95	108	80	93	90	97	72	81	74	65	65	89	104	83	75	80	85	102	90	77	56	89	59	99	72
RLTR9A4	3	4	4	3	14	5	4	4	2	3	3	5	3	4	7	4	3	8	3	4	3	2	5	5	2	2	6	6	15	14	6	7	5	5	5	14	12	7	3	9	3	6	9
MLT1F1-int	32	26	48	34	23	30	30	58	41	42	30	44	23	31	30	22	25	18	33	41	38	43	17	23	20	30	23	23	29	23	38	27	23	46	10	26	57	36	27	31	25	56	30
Lx2B2	841	1947	990	1342	2350	1929	767	1135	1467	1622	2128	1411	2238	2083	1058	2072	1232	1265	1046	4089	1899	3530	5050	2972	1598	3117	1426	1978	3416	1606	1523	1878	903	2793	2019	1133	1501	3020	2355	4565	2419	2190	2183
RLTR31C_MM	304	321	238	268	308	288	408	322	307	331	287	300	381	293	285	281	341	248	247	373	288	317	356	326	279	341	193	263	245	225	204	240	173	272	205	225	266	253	265	260	206	251	235
RLTR44-int	96	153	112	119	137	144	251	106	89	116	98	131	159	120	104	110	114	82	94	145	104	155	126	127	161	176	100	145	170	101	58	110	86	149	136	118	127	177	162	204	177	110	139
ORR1D2-int	426	469	423	425	388	434	453	460	399	396	374	406	467	394	355	383	417	307	394	547	435	418	448	460	458	486	181	298	287	271	425	316	289	401	262	407	331	353	301	401	294	347	306
MER110-int	116	119	76	72	30	46	138	151	53	104	171	120	102	119	50	94	136	146	67	72	23	145	135	121	49	139	135	83	134	86	83	107	161	98	44	187	118	162	133	97	103	57	211
RLTR34B_MM	319	326	207	215	346	299	270	318	368	344	419	378	394	271	413	354	384	434	369	536	358	438	483	456	446	427	280	300	237	204	268	329	286	287	225	224	241	200	250	259	200	247	214
L1MEh	322	399	453	451	237	428	501	501	389	324	369	349	325	293	437	361	444	329	339	347	337	322	261	312	235	291	286	283	339	366	311	241	379	350	262	177	240	303	255	310	343	389	329
Charlie7a	223	237	236	308	158	225	181	361	178	274	213	242	247	317	167	151	228	358	201	258	245	239	185	310	210	233	285	167	38	82	251	192	62	202	162	233	202	349	126	222	156	311	248
LTRIS_Mm	91	118	74	96	212	127	50	84	103	97	117	109	164	157	81	112	158	113	98	219	112	290	315	175	151	189	88	97	190	103	81	93	100	129	114	95	121	130	104	163	124	132	144
L1MEc	2103	2675	2381	2481	1972	2539	2414	2458	2246	2280	2132	2249	2240	2056	2180	2265	2309	2213	2323	2515	2142	2116	2134	2229	2031	2269	1922	2155	1909	1982	2042	2077	1608	1889	1801	2091	2380	1747	1925	2089	1957	2159	1752
MER57D	81	63	46	51	53	56	86	33	57	62	61	74	59	63	37	61	49	43	52	71	69	74	57	73	50	79	68	77	93	60	32	79	15	76	34	51	58	77	59	68	59	43	56
RLTRETN_Mm	296	1618	746	882	2941	1045	360	682	789	710	1366	586	1225	1493	302	1130	847	1002	451	2610	1116	3221	2620	1919	1283	1913	531	763	1445	460	433	477	542	658	388	317	306	587	459	734	706	434	443
MER66C	6	8	3	7	3	7	12	4	10	4	8	7	6	8	4	10	4	5	9	8	11	6	3	4	2	4	6	6	8	7	6	14	5	3	15	10	9	7	5	4	4	4	21
Lx6	1945	3262	1940	2465	2954	3436	1649	2638	2310	2920	2876	2611	3539	2967	2155	3191	2576	2441	2412	5744	3398	4557	5390	4602	2927	5064	2913	3202	4421	3564	3125	3699	1261	4369	3109	2774	3814	3888	4146	7178	3952	4663	4142
Lx5	844	2072	1127	1410	2134	1987	952	1325	1450	1761	1800	1534	2090	1980	905	1969	1322	977	1031	3837	2001	3213	3970	2799	1426	3037	847	1315	2326	1141	1152	1370	593	2385	1481	856	1146	2259	1775	3703	1998	1651	32571
LTR10_RN	204	283	154	215	225	241	206	183	148	161	182	192	217	225	138	197	156	139	142	278	168	246	299	213	161	256	166	169	217	184	191	184	142	242	206	236	203	218	184	255	230	232	208
Lx4A	558	1351	651	855	1275	1166	823	773	842	965	1026	848	1319	1213	633	1163	852	675	589	2285	1094	1880	2517	1557	800	1728	677	864	1582	733	730	1025	489	1376	960	711	740	1359	1254	2117	1263	1032	1072
RLTR44D	10	11	7	4	16	9	15	16	11	11	14	8	14	9	14	12	11	6	10	20	13	13	14	11	12	12	12	13	8	10	4	10	4	8	12	10	5	10	8	10	7	6	12
RLTR25B	563	784	554	602	800	780	648	697	736	789	790	682	886	770	629	825	697	689	632	1395	799	1234	1769	1038	735	1123	576	713	710	746	748	793	477	828	594	850	866	775	688	861	639	808	675
RLTR25A	338	475	320	383	391	455	335	394	373	370	364	372	475	390	392	423	411	377	360	632	419	528	600	541	386	570	354	335	349	403	456	389	333	361	341	501	497	386	390	462	387	464	415
RLTR24	446	391	303	351	293	439	390	391	467	445	384	466	469	379	526	419	412	362	457	480	399	416	407	455	436	482	341	375	303	448	462	413	326	410	354	460	501	454	381	470	369	471	382
RMER15-int	521	840	604	675	540	759	669	832	631	622	627	572	639	600	603	611	654	523	540	956	585	762	739	733	588	824	450	521	591	557	552	672	585	744	503	710	699	560	548	730	583	712	552
RLTR23	236	404	264	320	432	390	290	332	296	326	337	316	405	363	298	354	329	326	292	617	341	471	455	409	302	455	279	312	325	297	339	376	271	367	338	371	313	352	301	391	319	398	340
RLTR28	539	743	507	584	739	745	541	551	814	719	787	713	821	692	570	765	696	553	574	1335	812	1047	1139	883	692	940	558	601	825	671	613	638	510	639	553	665	693	721	677	817	611	722	622
MER2B	1217	1113	1160	1180	956	1194	1251	1297	1167	1206	1081	1176	1117	1013	1271	1166	1153	924	1068	1118	1046	1044	934	1010	1072	1073	902	919	860	980	1036	977	1008	1068	919	1230	1225	864	917	968	1007	978	814
LTR41	155	171	133	134	153	139	170	166	125	145	146	177	142	157	121	176	135	91	106	208	149	183	163	181	126	190	100	113	148	137	122	136	93	167	161	129	128	127	113	162	130	153	101
LTR45	3	5	5	4	5	5	7	4	5	7	11	5	5	6	4	10	7	13	6	3	8	5	4	5	5	5	6	7	10	7	6	7	9	3	12	13	16	7	8	7	6	7	9
LTR44	3	2	2	2	2	2	2	2	1	1	2	3	1	2	3	1	3	3	2	1	2	3	1	1	1	1	5	2	2	5	4	3	4	2	3	10	5	4	2	1	2	3	7
Tigger17	145	151	118	131	129	151	153	162	118	156	140	154	162	137	129	162	144	134	174	191	126	148	154	159	119	165	88	105	125	126	112	107	129	139	100	115	146	103	149	115	129	163	131
L1ME2	1539	1485	1333	1471	1273	1524	1530	1709	1511	1510	1495	1520	1585	1541	1638	1396	1534	1161	1344	1662	1440	1509	1422	1537	1250	1622	1214	1271	1301	1366	1310	1532	1088	1468	1214	1256	1423	1107	1325	1351	1332	1222	1327
MYSERV-int	1223	1154	1148	1155	1031	1229	1104	1399	1050	1158	1118	1205	1215	1140	1127	1288	1246	882	1131	1402	1228	1152	1090	1203	1183	1277	953	1242	979	1118	1532	1280	1217	1039	1081	1273	1207	975	941	1052	972	1234	933
MER31B	312	247	214	208	254	300	164	241	376	351	366	344	310	359	272	377	316	218	272	398	392	386	399	388	313	401	349	291	291	290	322	361	370	325	298	337	298	389	349	361	284	388	430
MER31A	97	105	71	83	130	111	124	75	88	113	88	105	104	114	82	118	98	87	84	151	97	123	129	117	89	129	90	82	77	103	83	90	88	76	67	71	82	92	88	110	92	88	91
Charlie14a	249	221	153	144	184	174	323	196	179	243	232	301	213	171	168	106	172	73	141	216	246	217	222	172	141	189	91	64	245	121	121	111	199	203	261	110	207	159	192	224	176	118	297
MERVK26-int	155	255	165	189	186	242	209	207	212	183	182	196	216	159	224	209	198	206	205	270	233	222	231	240	207	246	151	181	215	183	245	214	139	223	228	238	218	247	228	306	222	183	219
MER70-int	4	15	7	9	7	7	17	17	3	6	14	8	17	12	17	16	9	11	14	15	10	15	15	12	10	10	26	32	22	14	17	22	8	4	15	36	12	10	15	19	9	21	9
RMER17A-int	215	259	165	221	175	227	161	267	175	218	172	231	188	205	168	169	213	145	181	270	177	231	201	223	222	259	215	230	167	253	213	263	176	143	178	202	218	197	179	251	189	156	228
MER92A	19	19	14	32	8	21	13	16	12	17	21	21	25	16	17	19	18	11	28	30	32	22	33	16	8	20	23	19	23	24	39	13	14	13	34	26	42	25	12	15	21	14	30
MER92D	10	25	23	21	20	10	20	9	12	15	11	15	8	13	24	19	15	12	9	22	17	17	10	11	19	16	14	10	16	14	14	10	15	19	11	27	31	36	10	27	7	19	30
LTR109A2	173	238	209	224	266	217	239	126	180	158	114	215	257	136	94	245	247	195	203	214	168	226	161	90	141	169	132	155	38	254	172	115	116	139	141	207	148	334	192	103	168	137	61
MLTR32C_MM	35	40	32	34	27	33	40	46	22	52	34	46	38	43	33	41	29	44	17	58	47	41	49	46	31	51	32	42	54	31	32	35	17	51	38	37	30	15	31	50	30	29	25
PB1D7	5585	8794	5701	7136	8518	8494	5623	7441	8295	8649	8330	8415	8835	10378	5527	10293	7671	4601	6016	14080	9059	12596	14297	11050	6289	11554	4768	5821	7872	6113	5411	6750	3853	9430	7099	4718	5752	7834	6883	9123	7415	7301	6093
PB1D9	7036	10997	6078	8135	11577	10654	6254	9149	11145	12555	11981	11396	11585	15609	7243	14001	9981	6119	7036	22400	13821	18703	20997	16579	9062	17152	6068	7891	9401	7223	7157	8462	5041	11754	8586	5900	6893	10273	8321	11258	9146	8509	7651
ETnERV2-int	1608	1669	1905	1668	1839	2033	1566	1889	2399	1525	2038	2195	2080	1530	2659	2099	2222	2622	2525	1915	2099	1670	1499	2143	5684	1908	1852	2415	1681	1799	2235	1810	2472	1359	1260	3338	2305	1436	1503	1686	1513	1761	1387
MER105	268	271	237	263	249	261	358	207	197	248	226	235	223	218	211	221	219	240	193	227	209	207	187	180	191	193	181	198	237	247	193	237	207	300	226	259	284	205	199	252	263	178	240
L4_C_Mam	182	168	149	153	127	164	192	217	143	180	140	183	173	134	118	155	182	148	134	179	132	159	180	155	107	153	124	103	151	128	81	122	158	136	137	144	117	102	108	126	135	154	144
Eulor9C	250	153	234	225	251	181	294	277	162	181	143	168	125	134	360	186	316	449	226	134	97	116	101	99	129	144	54	57	134	133	123	64	313	122	122	227	301	53	64	135	133	128	119
Eulor9B	41	45	75	81	30	104	73	85	26	78	48	93	32	54	48	43	83	45	96	116	97	59	76	35	99	86	133	64	69	83	104	71	64	50	97	115	74	53	111	49	58	56	61
MARNA	857	899	981	906	711	877	1085	996	820	830	881	892	801	799	999	830	849	702	971	814	758	736	666	752	839	780	736	727	739	655	801	791	844	698	700	953	738	772	713	798	759	792	832
IAPEz-int	13931	10549	10110	10467	13028	11614	15524	12001	13234	16701	11578	13431	12052	15392	13931	18330	12815	10178	11336	14000	15676	22297	16644	15112	13491	16547	8518	14743	16290	9798	8446	8559	11505	14070	11057	8451	7624	16644	12950	17045	14521	14961	12562
RMER20B	205	301	218	265	302	319	202	275	292	278	310	249	296	276	249	315	269	215	279	450	324	385	387	327	315	378	212	274	349	335	284	327	278	281	287	309	247	292	320	399	298	290	266
MLT2F	333	328	266	290	262	334	368	322	299	294	326	330	323	297	361	299	276	357	341	370	310	335	398	333	385	325	356	320	354	319	370	340	375	291	280	308	309	250	272	309	294	299	270
MLT2D	285	335	273	302	241	317	357	290	244	245	235	254	274	240	208	248	259	192	224	326	227	270	226	258	235	279	187	193	206	170	195	202	212	289	207	262	291	181	196	254	223	310	206
MLT2E	21	75	79	64	88	67	49	65	47	36	71	32	87	41	66	61	43	65	47	65	55	73	114	53	62	57	46	34	49	32	22	24	38	16	62	21	17	31	51	48	41	51	45
RLTR13D3A1	1558	1225	1030	1167	1101	1215	1272	1287	1250	1294	1353	1358	1196	1298	1468	1129	1273	1122	1211	1260	1136	1250	1181	1224	1186	1305	1208	1211	1093	1285	1253	1229	1107	1276	1187	1754	1299	1240	1030	1190	1094	1249	1192
Charlie1b_Mars	10	8	11	9	8	8	14	9	8	11	7	9	6	10	10	6	8	12	9	7	12	5	9	11	6	7	14	10	9	19	14	13	14	7	10	27	20	15	9	5	7	11	17
RLTR9D2	9	21	9	12	12	19	11	13	13	11	14	13	14	12	11	19	11	14	9	29	15	18	17	18	14	16	9	8	12	11	12	13	8	7	7	7	8	13	14	15	12	7	9
MURVY-LTR	199	291	182	241	307	303	149	261	268	311	290	299	381	286	236	271	242	214	189	450	293	354	395	333	352	323	288	286	394	269	271	255	186	450	397	310	288	417	305	575	372	416	430
ERVB2_1A-I_MM-int	687	709	612	732	779	738	531	608	681	756	658	792	767	756	570	811	841	613	767	844	787	793	814	809	821	813	825	857	760	821	858	671	655	803	762	786	652	844	833	874	790	717	780
L2c	1805	3050	1857	2265	2486	2750	2064	2432	2013	2541	2286	2341	2547	2733	1634	2312	2084	1665	1831	4055	2353	3462	3903	2759	1790	3216	1893	2116	2710	2613	2587	2723	1378	3283	2394	2220	2768	3061	2745	3599	2762	2780	2576
MER63A	103	88	92	98	97	96	92	71	82	81	83	92	100	123	77	99	103	75	71	104	93	103	105	94	85	97	101	86	128	97	81	84	62	123	111	57	102	119	83	120	125	96	77
MER63C	609	624	566	414	497	577	584	623	548	552	626	529	595	548	649	462	494	645	623	583	593	615	563	557	671	592	613	535	510	514	606	592	662	557	489	993	701	392	430	468	557	638	411
MER63B	183	246	199	245	148	199	240	233	166	199	187	226	200	167	162	178	227	165	206	197	173	186	186	170	150	179	183	164	125	147	144	159	187	176	179	151	161	122	141	167	204	167	201
Charlie26a	81	328	204	275	186	249	350	127	237	247	276	249	250	260	243	377	290	148	255	307	255	283	279	280	180	283	58	234	155	243	271	244	266	230	232	298	215	239	181	234	189	318	214
LTR37-int	503	360	368	360	275	359	520	505	391	357	340	323	379	355	342	328	335	403	252	351	265	368	303	394	268	451	288	418	356	481	438	421	351	351	198	400	413	430	463	375	354	507	208
RLTR13C1	207	162	113	140	109	152	143	154	188	175	202	162	175	209	153	164	162	216	157	226	181	195	196	181	183	204	197	192	184	183	186	173	183	157	237	201	211	212	160	203	208	225	199
RLTR13C3	48	98	75	101	94	83	51	88	70	102	62	63	81	56	96	99	81	90	66	97	85	91	101	80	90	82	58	62	82	65	65	48	71	92	90	64	79	88	77	115	104	95	114
RLTR13C2	210	217	153	171	253	241	160	201	230	235	248	204	249	258	240	237	238	289	213	325	249	314	398	285	245	304	193	246	253	198	241	215	151	317	260	258	228	253	256	328	252	346	266
Charlie10a	20	27	18	21	24	26	17	31	22	18	18	20	25	24	9	18	22	38	8	25	27	27	20	26	16	21	9	17	38	22	19	30	22	20	22	21	35	23	24	28	20	24	25
Charlie10b	33	42	43	40	44	46	19	33	22	32	26	46	34	53	17	36	44	12	22	54	27	34	32	33	22	39	31	20	49	51	18	47	15	31	24	40	43	51	33	34	38	42	56
Charlie29a	628	428	392	428	464	431	620	585	589	558	559	523	465	464	481	487	433	490	508	480	557	471	441	505	409	533	490	542	396	604	443	411	513	523	510	426	471	434	402	422	425	523	437
MMVL30-int	527	970	885	993	1358	1237	472	545	2394	1259	3146	1076	1930	1497	586	842	705	750	1081	2047	1690	1805	2006	1260	3289	1630	476	629	1074	554	492	627	378	1149	918	812	477	795	748	1144	1451	1013	641
Tigger19a	424	362	340	375	271	406	382	359	357	389	389	401	394	334	348	366	384	311	363	402	379	323	376	380	309	356	243	269	277	273	310	320	255	327	228	433	283	285	278	299	295	346	345
MLT1A0-int	72	112	100	111	111	95	98	99	76	96	52	95	95	103	71	91	84	62	95	107	100	108	105	96	51	125	63	95	100	99	93	74	73	79	82	55	64	83	90	122	97	93	99
Mam_R4	227	202	164	156	110	128	200	173	192	197	151	159	121	176	50	153	151	75	184	194	128	95	147	140	126	143	217	150	134	179	125	136	119	204	122	187	183	200	203	112	165	87	211
MTB	702	1568	807	1066	1596	1415	799	1045	1231	1387	1216	1160	1442	1462	798	1478	1196	817	775	2762	1556	2411	2779	1903	1093	2039	785	999	1482	861	1107	1179	639	1437	1045	902	923	1449	1164	1703	1179	1149	1045
MTC	4875	11205	6122	8192	9513	9192	6907	8105	6873	7895	7295	7219	8468	8545	4856	8779	6509	4519	4875	13859	8305	11939	13274	9995	5526	11080	5209	5718	8964	6591	7068	8204	3398	9160	6721	6715	6915	8737	7481	10740	8177	8091	7218
B1F1	3760	6281	3422	4632	5935	5835	3371	4954	5527	6283	6048	5744	6127	7341	3526	7183	5046	3150	3711	10521	6685	9670	10293	7848	4395	8377	3051	4071	4768	4109	3452	4411	2536	6256	4376	3153	3780	5652	4859	6132	4878	4686	4453
B1F2	3253	5655	3121	4095	5427	5478	3108	4192	4925	5864	5253	5112	5645	6886	3170	6336	4656	2747	3484	10030	6307	8973	9059	7275	3991	7880	2678	3596	4544	3661	3364	4114	2292	5652	4119	2775	3443	4925	4437	5616	4227	4328	4192
IAPEY_LTR	36	83	51	53	84	62	47	57	48	38	55	44	71	73	46	46	40	26	27	88	60	79	117	72	60	81	16	42	60	30	28	33	14	52	35	22	33	58	45	92	63	50	45
Kanga1d	228	322	203	255	110	206	283	327	151	183	164	343	238	264	262	226	289	146	204	306	238	321	273	249	149	319	260	341	153	201	295	278	238	173	246	126	302	56	201	267	282	293	276
Kanga1b	254	343	395	379	311	328	315	390	258	330	322	348	376	349	285	305	385	305	322	323	380	300	247	266	245	353	287	196	245	179	254	399	119	316	419	258	173	159	254	219	262	272	208
Kanga1c	372	374	386	362	212	336	425	439	350	377	223	452	341	411	219	446	301	146	253	468	374	405	294	433	286	441	350	289	376	242	281	336	239	404	231	265	352	351	220	312	334	359	357
Kanga1a	292	272	258	212	399	218	264	245	294	191	160	214	356	354	137	198	255	75	144	336	195	329	265	246	187	283	196	234	179	254	271	212	240	260	349	240	166	162	216	311	269	294	299
MMERVK10D3_I-int	447	585	349	398	851	464	490	482	440	640	543	497	1051	360	541	432	632	611	523	586	405	558	657	448	901	521	2578	1099	1384	4928	2999	1283	757	497	451	8804	4624	7067	951	880	551	528	5141
RLTR20B5_MM	229	282	211	227	260	287	269	254	232	232	222	277	280	247	227	240	202	213	190	315	249	258	289	271	253	307	163	217	230	228	225	268	162	249	235	190	213	215	220	286	240	231	179
X7A_LINE	357	464	443	486	366	337	563	361	353	317	287	389	314	269	418	360	339	482	407	334	388	360	202	330	271	284	438	387	263	471	291	252	201	301	343	210	423	363	379	386	330	247	413
HERVL74-int	105	116	78	78	110	83	63	100	68	98	102	115	95	145	88	117	101	143	100	151	137	158	144	122	113	149	169	95	113	130	142	117	30	98	126	130	124	139	141	110	112	100	130
IAPLTR1a_Mm	39	112	53	71	88	83	39	81	56	60	65	61	96	83	49	83	53	27	34	152	85	167	220	112	69	131	25	45	89	35	26	41	34	75	35	25	27	41	34	71	69	53	43
MER44B	1309	1363	1274	1301	1187	1224	1308	1421	1347	1349	1177	1227	1436	1270	1196	1333	1397	953	1191	1380	1314	1222	1222	1235	1107	1350	992	999	1009	1043	1029	1162	940	1118	1085	970	1045	1080	1019	1105	1044	1132	907
MER44C	606	581	561	617	676	620	491	631	692	616	670	633	545	660	516	575	563	388	576	723	590	626	557	642	619	680	513	273	394	525	440	494	396	465	596	590	485	498	506	485	441	566	558
B2_Mm1t	11198	11014	11821	10124	19970	12750	63419	10903	19482	14488	14254	12171	16837	11210	21734	20599	15493	42958	19060	16761	12535	19510	28752	21166	32558	16701	84218	60154	38493	87996	104423	94320	25573	32893	40710	94320	94320	24484	34731	38721	30954	104423	40710
BGLII_Mus	68	85	81	83	68	92	71	111	78	89	82	99	101	99	79	97	84	70	63	118	88	112	108	114	70	123	76	80	114	110	68	91	66	83	81	98	87	86	84	135	85	92	81
BGLII_Mur	150	231	162	177	172	198	159	197	179	184	221	191	221	234	159	214	195	147	173	290	188	246	276	240	163	256	133	142	199	169	155	182	134	149	199	216	171	184	176	202	152	165	167
MER89-int	42	45	54	67	30	46	134	43	77	70	52	34	70	98	136	63	35	46	67	78	47	54	58	79	43	54	56	77	134	59	125	59	66	74	44	155	78	56	68	67	94	41	122
