# Supplementary material for: Transposable elements are regulated by context-specific patterns of chromatin marks in mouse embryonic stem cells
Source: Nat Commun. 2019 Jan 3;10:34. doi: 10.1038/s41467-018-08006-y (PMC6318327; doi:10.1038/s41467-018-08006-y)
Supplement: Supplementary file 8 — Supplementary Data 5 [file 41467_2018_8006_MOESM8_ESM.xlsx]

## Sheet: RPKM
Table S5b - Table containing all types of TE, and their normalized chromatin accessibility level (in RPKM) in response to the indicated shRNA KD (ATAC-seq)
name	shLuc	shNcor2	shRnf2	shSetdb1	shKat5	shRrp8	shUhrf1	shPrmt5
Arthur1	0.489614	0.465108	0.494866	0.504949	0.477423	0.493843	0.530401	0.564923
Arthur1B	0.599329	0.547317	0.576992	0.607371	0.545528	0.638943	0.610854	0.635488
B4	0.714831	0.69382	0.681775	0.730002	0.70709	0.693187	0.765978	0.78355
B4A	0.707885	0.718971	0.707433	0.739612	0.706248	0.732572	0.783538	0.802552
BGLII	2.16338	2.30818	2.09782	1.79179	1.92453	1.89689	1.95313	1.30261
BGLII_A	1.52544	1.53039	1.44107	1.36189	1.45173	1.3916	1.35647	1.09541
BGLII_B	1.39108	1.45848	1.35114	1.24997	1.39575	1.34802	1.31041	1.12506
BGLII_B2	1.07108	1.09205	1.02084	1.01568	1.02606	1.06928	1.01822	0.914315
BGLII_Mur	0.993409	0.976614	0.988992	0.924659	0.959307	0.987227	0.93817	0.949318
BGLII_Mus	1.93714	2.0769	1.89957	1.72259	1.85959	1.78305	1.77693	1.32266
BLACKJACK	0.397844	0.403073	0.443601	0.478791	0.440859	0.442672	0.455038	0.443073
Charlie1	0.475298	0.448278	0.487086	0.535375	0.51452	0.506341	0.51452	0.511672
Charlie10	0.446288	0.480227	0.575051	0.518333	0.540303	0.485758	0.531136	0.548182
Charlie12	0.39687	0.425076	0.423232	0.506132	0.457099	0.386183	0.466603	0.462672
Charlie13a	0.904623	0.903774	1.02346	0.941258	1.00783	0.977453	0.920377	0.863491
Charlie1a	0.475975	0.471207	0.479659	0.50757	0.484512	0.487616	0.528222	0.523216
Charlie1b	0.514128	0.488866	0.542829	0.552597	0.479215	0.505756	0.474942	0.54561
Charlie21a	0.322594	0.289811	0.348616	0.393396	0.316509	0.29783	0.396132	0.370094
Charlie24	0.572667	0.616467	0.596	0.592044	0.558133	0.609467	0.564	0.628867
Charlie25	0.51961	0.521468	0.489725	0.567737	0.454312	0.49133	0.536881	0.568257
Charlie29a	0.679267	0.630259	0.636149	0.646379	0.694397	0.693621	0.708621	0.630086
Charlie2a	0.33975	0.3946	0.401444	0.417378	0.371967	0.343867	0.425667	0.390767
Charlie2b	0.33047	0.325849	0.351942	0.397523	0.335138	0.34039	0.35117	0.410826
Charlie4a	0.434639	0.43748	0.43681	0.500964	0.462109	0.425937	0.514766	0.537168
Charlie5	0.359833	0.365879	0.386485	0.407838	0.356545	0.342242	0.375182	0.436152
Charlie7	0.407739	0.396037	0.456694	0.449986	0.42444	0.444959	0.464627	0.452676
Charlie8	0.648789	0.522578	0.659635	0.732448	0.655234	0.622188	0.737109	0.705
Cheshire	0.499547	0.533152	0.512705	0.527729	0.511413	0.526703	0.509891	0.542572
ERV3-16A3_I-int	0.653682	0.712364	0.707726	0.679793	0.682112	0.694496	0.74376	0.773295
ERV3-16A3_LTR	1.18224	1.17167	0.979064	1.06327	1.10746	1.18965	1.13763	1.22956
ERVB2_1A-I_MM-int	0.546182	0.589727	0.572848	0.661909	0.616864	0.609727	0.665045	0.617045
ERVB3_1-I_MM-int	0.506507	0.417945	0.488447	0.544018	0.504041	0.505137	0.515	0.526438
ERVB3_1-LTR_MM	1.90438	2.23883	3.02078	1.82774	2.37741	2.29259	1.68944	2.22506
ERVB4_1-I_MM-int	0.534678	0.578326	0.596881	0.665093	0.547876	0.500665	0.594936	0.549464
ERVB4_1B-I_MM-int	0.606289	0.660836	0.667461	0.721811	0.651881	0.611184	0.640766	0.578344
ERVB4_1B-LTR_MM	0.909541	0.966505	0.915584	0.953963	0.917857	0.849422	0.98273	0.831794
ERVB4_1C-LTR_Mm	1.1315	1.14492	1.3132	1.18383	1.10408	1.00602	1.09731	0.943214
ERVB4_2-I_MM-int	0.693867	0.695527	0.758698	0.851029	0.729746	0.691133	0.775156	0.719004
ERVB4_2-LTR_MM	0.68526	0.73652	0.87	0.865307	0.675	0.58132	0.72772	0.61812
ERVB4_3-I_MM-int	0.6875	0.857681	0.737005	0.857778	0.799565	0.771159	0.833913	0.703043
ERVB4_3-LTR_MM	0.482642	0.512642	0.502005	0.521572	0.495976	0.474593	0.538252	0.49126
ERVB5_1-I_MM-int	0.57881	0.604157	0.674639	0.69741	0.617078	0.61006	0.716898	0.642681
ERVB5_1-LTR_MM	0.666354	0.691125	0.682611	0.754694	0.761417	0.695208	0.759125	0.799667
ERVB5_2-LTR_MM	0.339821	0.355583	0.362706	0.386111	0.384179	0.359107	0.375655	0.373679
ERVB7_1-LTR_MM	2.77735	3.06223	3.01483	3.39225	2.82915	2.83743	2.50741	2.10294
ERVB7_2-LTR_MM	2.13444	2.24675	2.13727	2.46529	2.19575	2.06206	1.92301	1.63825
ERVB7_2B-LTR_MM	1.44367	1.54502	1.57632	1.66167	1.47452	1.46601	1.29418	1.12097
ERVB7_3-LTR_MM	5.15051	5.34678	3.81778	3.77303	4.44091	3.91079	4.46808	2.50326
ERVB7_4-LTR_MM	5.07533	5.29728	3.66541	3.45289	4.52122	3.79339	4.59264	2.8328
ERVL-B4-int	0.654015	0.656673	0.664162	0.664901	0.639598	0.652839	0.712954	0.739369
ERVL-E-int	0.667195	0.635871	0.67971	0.69446	0.670958	0.686463	0.754338	0.721463
ERVL-int	0.60396	0.650038	0.616412	0.635712	0.635134	0.632252	0.647443	0.693683
ETnERV-int	1.17189	1.31707	1.25034	1.54768	1.17703	1.15744	1.13523	1.00622
ETnERV2-int	0.677038	0.756998	0.745959	0.821432	0.690932	0.665142	0.667018	0.553694
ETnERV3-int	0.477197	0.524814	0.525478	0.580684	0.492005	0.48148	0.511678	0.460221
FordPrefect	0.551591	0.583939	0.594613	0.610539	0.585909	0.589949	0.595556	0.658737
HAL1	0.534124	0.558366	0.572715	0.581308	0.54599	0.5562	0.575557	0.598787
HAL1M8	0.491825	0.518175	0.491481	0.562116	0.552024	0.558968	0.612619	0.530278
HAL1ME	0.451095	0.485948	0.466492	0.47342	0.483039	0.453954	0.558464	0.545033
HAL1b	0.548804	0.55029	0.588092	0.554348	0.491993	0.544855	0.59413	0.594058
HERV16-int	0.627826	0.577971	0.663816	0.661208	0.659348	0.70058	0.685652	0.761087
IAP-d-int	0.60576	0.642536	0.640287	0.705869	0.626304	0.625048	0.677273	0.639701
IAP1-MM_I-int	0.52085	0.608633	0.616033	0.684511	0.56705	0.532167	0.6521	0.5795
IAPA_MM-int	0.919576	1.09924	1.36164	1.02435	1.04661	0.966949	1.10517	0.824831
IAPEY2_LTR	1.52953	1.72678	1.67487	1.6917	1.60832	1.5604	1.72487	1.13207
IAPEY3-int	0.382543	0.410835	0.432603	0.469581	0.394342	0.374231	0.466039	0.426201
IAPEY3C_LTR	0.536777	0.527154	0.623805	0.550115	0.531761	0.508113	0.570393	0.522626
IAPEY3_LTR	1.10586	1.1884	1.18545	1.17222	1.14629	1.07467	1.27676	0.900199
IAPEY4_I-int	1.63615	1.65405	1.6355	2.0297	1.64435	1.701	1.6348	1.27935
IAPEY4_LTR	8.50339	9.32167	8.77028	9.2404	9.4603	8.89464	8.0275	5.57756
IAPEY5_I-int	0.489607	0.558652	0.571086	0.592622	0.578146	0.458315	0.596461	0.543258
IAPEY_LTR	0.722352	0.866737	0.904513	0.88225	0.808519	0.770049	0.874765	0.564942
IAPEy-int	0.403695	0.4625	0.464883	0.532051	0.434993	0.419388	0.509373	0.430117
IAPEz-int	0.661888	0.700536	0.760005	0.774958	0.663145	0.658488	0.739959	0.662882
IAPLTR1_Mm	0.67332	0.753098	0.798025	0.796224	0.681691	0.681193	0.799359	0.650191
IAPLTR1a_Mm	0.711335	0.797412	0.889591	0.807701	0.723882	0.708221	0.832928	0.646283
IAPLTR2_Mm	1.02548	1.15115	1.35506	1.30387	1.09277	1.05124	1.17241	0.864588
IAPLTR2a	0.884393	0.983017	1.15194	1.06869	0.912653	0.884198	0.993802	0.733901
IAPLTR2a2_Mm	0.630702	0.721748	0.785228	0.766005	0.670034	0.639841	0.734972	0.594948
IAPLTR2b	0.79146	0.886793	0.973012	0.943792	0.819133	0.782654	0.957297	0.701186
IAPLTR3	0.241539	0.274972	0.285814	0.291333	0.269363	0.253821	0.28686	0.256765
IAPLTR3-int	0.200439	0.228825	0.228218	0.251658	0.230637	0.222425	0.242309	0.232779
IAPLTR4	0.475039	0.513571	0.5223	0.578002	0.480348	0.452535	0.587265	0.47574
IAPLTR4_I	0.566106	0.605673	0.686955	0.714872	0.580096	0.619038	0.682452	0.53726
Kanga1	0.519464	0.501857	0.509048	0.513	0.434071	0.539071	0.577	0.585571
Kanga2_a	0.473792	0.455674	0.526517	0.535019	0.553258	0.492247	0.534775	0.582697
L1M1	0.437877	0.420548	0.452831	0.42653	0.396096	0.397329	0.489863	0.502466
L1M2	0.382694	0.392802	0.410172	0.439349	0.402044	0.401221	0.432246	0.457384
L1M2a	0.566585	0.616901	0.529953	0.581362	0.530845	0.510986	0.635915	0.60993
L1M2c	0.455877	0.387807	0.398012	0.442836	0.417325	0.426184	0.451974	0.499649
L1M3	0.402093	0.412076	0.425438	0.456994	0.418508	0.416244	0.45859	0.474157
L1M3b	0.495678	0.578983	0.579774	0.55209	0.584661	0.552373	0.620085	0.531525
L1M3c	0.363393	0.386741	0.348095	0.419018	0.346562	0.355625	0.411473	0.436652
L1M3de	0.44588	0.502315	0.399383	0.46216	0.546019	0.496204	0.501111	0.574352
L1M3e	0.629552	0.643804	0.635308	0.683496	0.626304	0.643179	0.703804	0.679402
L1M4	0.440979	0.452231	0.468331	0.493724	0.455526	0.458994	0.487586	0.502763
L1M4a1	0.495147	0.527353	0.514466	0.505795	0.453497	0.476993	0.565817	0.527157
L1M4a2	0.417982	0.431624	0.432893	0.466531	0.43165	0.451193	0.47797	0.475025
L1M4b	0.658002	0.670174	0.669232	0.667254	0.68083	0.666692	0.679678	0.659839
L1M4c	0.431147	0.454142	0.451795	0.49539	0.462247	0.431489	0.471011	0.484116
L1M5	0.370526	0.38476	0.403498	0.441253	0.398463	0.399799	0.431647	0.44644
L1M6	0.941827	1.05567	0.990321	0.955	1.02798	1.0699	0.942404	0.858173
L1M8	0.591318	0.623455	0.593939	0.623697	0.606545	0.581	0.659273	0.609364
L1MA10	0.453571	0.511071	0.492202	0.508472	0.524077	0.511339	0.542917	0.553423
L1MA4	0.442466	0.450281	0.471079	0.504175	0.454365	0.462729	0.509528	0.520725
L1MA4A	0.452274	0.471701	0.472672	0.506732	0.474111	0.478921	0.514512	0.529039
L1MA5	0.485554	0.477291	0.506725	0.528217	0.503646	0.499742	0.542497	0.54422
L1MA5A	0.459471	0.47435	0.498828	0.525081	0.498175	0.489039	0.519427	0.540155
L1MA6	0.475546	0.478466	0.50855	0.519714	0.484525	0.486179	0.548492	0.544547
L1MA7	0.446156	0.472944	0.488064	0.512173	0.48605	0.485089	0.505754	0.525291
L1MA8	0.476983	0.505144	0.508467	0.520961	0.510041	0.495337	0.545575	0.546281
L1MA9	0.441265	0.43629	0.469838	0.501587	0.473677	0.457082	0.516086	0.517336
L1MB1	0.470069	0.460013	0.487064	0.522668	0.476631	0.487026	0.524875	0.538745
L1MB2	0.537837	0.530467	0.541414	0.59158	0.553913	0.560684	0.597052	0.607216
L1MB3	0.572687	0.562385	0.590317	0.6337	0.590681	0.585963	0.616967	0.659259
L1MB4	0.578227	0.554273	0.595611	0.609524	0.601377	0.564041	0.626615	0.647986
L1MB5	0.572738	0.563887	0.590167	0.604197	0.585671	0.577906	0.639036	0.640144
L1MB7	0.532005	0.512018	0.535334	0.561519	0.544921	0.541519	0.584969	0.592669
L1MB8	0.495084	0.489044	0.514261	0.549327	0.504955	0.521007	0.547059	0.568648
L1MC	0.417615	0.440031	0.45289	0.47895	0.426526	0.436841	0.461818	0.477667
L1MC1	0.512865	0.531364	0.54412	0.564489	0.551726	0.540233	0.576548	0.582382
L1MC2	0.499175	0.524023	0.516047	0.549668	0.51843	0.517675	0.552621	0.559757
L1MC3	0.530144	0.53437	0.557186	0.568584	0.56774	0.547933	0.597983	0.59226
L1MC4	0.499539	0.500229	0.519753	0.551139	0.50681	0.515656	0.544187	0.590105
L1MC4a	0.499211	0.508017	0.524952	0.546688	0.543449	0.523482	0.567546	0.577081
L1MC5	0.427401	0.447224	0.460227	0.504649	0.462857	0.469463	0.474653	0.537156
L1MC5a	0.464762	0.434393	0.470095	0.51596	0.460952	0.480262	0.53025	0.5425
L1MCa	0.498811	0.512628	0.538658	0.539727	0.527017	0.521922	0.552477	0.548975
L1MCb	0.466885	0.511311	0.530724	0.517951	0.514447	0.491598	0.537828	0.530164
L1MCc	0.557828	0.638893	0.591393	0.607623	0.594303	0.557664	0.613484	0.557869
L1MD	0.372196	0.404308	0.414897	0.440343	0.389106	0.391705	0.409337	0.451676
L1MD1	0.476722	0.473531	0.481346	0.531162	0.511425	0.503238	0.53505	0.571556
L1MD2	0.472327	0.477918	0.505804	0.537828	0.490399	0.485636	0.526775	0.540825
L1MD3	0.515118	0.55344	0.530933	0.560413	0.515256	0.527415	0.576036	0.609017
L1MDa	0.463542	0.466382	0.460151	0.503664	0.478613	0.469967	0.505208	0.543208
L1MDb	0.457724	0.461859	0.463483	0.503846	0.459487	0.469583	0.535321	0.467628
L1ME1	0.480431	0.476999	0.517715	0.525705	0.512609	0.501359	0.527099	0.562931
L1ME2	0.472106	0.483727	0.517645	0.521796	0.49851	0.495919	0.521484	0.536632
L1ME2z	0.483055	0.467727	0.528316	0.516889	0.506511	0.47369	0.535695	0.556217
L1ME3	0.517562	0.481085	0.523799	0.560989	0.534414	0.544925	0.566496	0.576259
L1ME3A	0.464275	0.478424	0.500996	0.53087	0.499203	0.492228	0.506621	0.548134
L1ME3B	0.446856	0.44503	0.448004	0.50497	0.422515	0.433413	0.477814	0.548832
L1ME3C	0.384481	0.40474	0.390303	0.477489	0.409545	0.476558	0.438636	0.46013
L1ME3Cz	0.440255	0.418763	0.45672	0.497849	0.424032	0.465349	0.472204	0.558629
L1ME3D	0.561033	0.5198	0.565911	0.594	0.547533	0.546733	0.5554	0.570533
L1ME3E	0.367122	0.371453	0.447752	0.458992	0.464709	0.411744	0.461337	0.474651
L1ME3F	0.508564	0.475638	0.502411	0.534043	0.435851	0.477979	0.500479	0.464415
L1ME3G	0.460798	0.457057	0.46617	0.514208	0.486915	0.472908	0.53766	0.542908
L1ME4a	0.345325	0.31651	0.341439	0.39658	0.33638	0.344448	0.378701	0.422565
L1ME4b	0.514231	0.473409	0.525769	0.554184	0.505699	0.508654	0.565245	0.579353
L1ME4c	0.378012	0.380902	0.408169	0.445792	0.362541	0.413648	0.421475	0.48209
L1MEb	0.509348	0.442826	0.521401	0.48314	0.454565	0.482609	0.533623	0.550652
L1MEc	0.479481	0.468628	0.489917	0.517095	0.49351	0.491256	0.526627	0.546633
L1MEd	0.408114	0.416074	0.43162	0.465524	0.417163	0.431313	0.477914	0.488427
L1MEf	0.373967	0.387193	0.400339	0.437733	0.416827	0.404274	0.448633	0.471298
L1MEg	0.375766	0.385341	0.41213	0.438222	0.418218	0.414404	0.420834	0.468121
L1MEi	0.414667	0.444056	0.467519	0.477333	0.434333	0.494667	0.492	0.487222
L1Md_A	1.36536	1.37418	1.73385	1.35583	1.53486	1.4191	1.35147	1.24776
L1Md_F	0.720138	0.77753	0.849566	0.833938	0.828415	0.757986	0.791078	0.722746
L1Md_F2	0.566501	0.601571	0.597572	0.623503	0.620889	0.584406	0.652228	0.639158
L1Md_F3	0.556617	0.586601	0.610627	0.608832	0.610044	0.576369	0.635422	0.610327
L1Md_Gf	2.49566	2.56753	2.85173	2.56917	2.93969	2.67039	2.20264	2.02999
L1Md_T	1.31945	1.36418	1.49127	1.40507	1.5277	1.42118	1.27702	1.25132
L1PB4	0.477203	0.448051	0.480395	0.47565	0.516864	0.466695	0.517712	0.504492
L1VL1	0.646583	0.693831	0.726186	0.729667	0.713129	0.678068	0.687055	0.661395
L1VL2	0.497872	0.534814	0.531012	0.557611	0.550356	0.520393	0.559058	0.551715
L1VL4	0.519937	0.555391	0.542772	0.584445	0.568841	0.535433	0.575955	0.573859
L1_Mm	0.615745	0.6497	0.665212	0.65398	0.646508	0.624266	0.6773	0.64556
L1_Mur1	0.397993	0.440443	0.436284	0.459184	0.443158	0.413667	0.455239	0.463331
L1_Mur2	0.41582	0.451849	0.451427	0.480087	0.459733	0.43464	0.482633	0.488835
L1_Mur3	0.388795	0.416611	0.422685	0.45347	0.422056	0.405486	0.445902	0.457028
L1_Mus1	0.588276	0.614455	0.601836	0.636862	0.63243	0.600541	0.668306	0.655693
L1_Mus2	0.541256	0.57151	0.557945	0.586524	0.587112	0.560491	0.612369	0.610634
L1_Mus3	0.489409	0.518183	0.5104	0.535851	0.532371	0.505137	0.557457	0.548094
L1_Mus4	0.633086	0.661417	0.642806	0.670314	0.678566	0.645578	0.712347	0.701623
L1_Rod	0.363835	0.381369	0.394852	0.427777	0.382071	0.378083	0.419401	0.439438
L2	0.73001	0.745472	0.736725	0.741533	0.750116	0.737195	0.783852	0.788036
L2a	0.771666	0.770906	0.743238	0.773932	0.779234	0.779683	0.827851	0.806329
L2b	0.942971	0.918897	0.885521	0.914862	0.91871	0.921691	0.989017	0.985301
L2c	0.865686	0.847945	0.872612	0.852623	0.889418	0.884542	0.905874	0.932579
L3	0.671573	0.621169	0.700699	0.670672	0.688194	0.68604	0.7155	0.713258
L3b	0.575136	0.707	0.70903	0.627394	0.644636	0.623455	0.608636	0.627273
L4_A_Mam	0.701167	0.767778	0.657259	0.795259	0.716667	0.755056	0.774944	0.715667
L4_C_Mam	0.638649	0.704595	0.716802	0.656081	0.643919	0.653649	0.733649	0.66723
LTR102_Mam	0.790189	0.721038	0.823145	0.776415	0.829623	0.789434	0.872453	0.980943
LTR10_RN	0.890322	0.946758	0.926237	0.932878	0.964883	0.899687	0.905176	0.898066
LTR16A	0.868005	0.868162	0.84468	0.84638	0.912748	0.907864	0.947334	0.946656
LTR16A1	0.805512	0.857953	0.823386	0.826247	0.923701	0.910472	0.900551	0.879055
LTR16A2	0.914178	1.0826	0.935753	0.832603	0.951438	0.959521	0.881096	1.02356
LTR16B	0.959141	1.02055	0.961354	0.942969	1.0582	1.01227	1.11969	0.980312
LTR16B1	0.701937	0.726125	0.710167	0.711333	0.781813	0.687312	0.901625	0.826187
LTR16B2	0.876304	1	0.815109	0.808587	0.80413	0.871522	0.91663	0.798967
LTR16C	0.862024	0.910996	0.906234	0.856768	0.885411	0.845801	0.953918	0.840325
LTR16E1	0.845571	0.808143	0.835	0.789571	0.936214	0.856143	0.876857	0.852714
LTR16E2	0.737148	0.725156	0.73776	0.719115	0.678828	0.753594	0.709922	0.764844
LTR33	0.941063	0.978551	0.943849	0.883221	0.990652	0.969686	0.966111	0.952754
LTR33A	0.995412	0.913353	0.952275	0.958431	1.03147	0.976176	1.04412	1.03959
LTR33A_	1.357	1.36975	1.29704	1.11108	1.23494	1.32481	1.22906	1.06944
LTR37-int	0.420652	0.508696	0.449372	0.466957	0.432826	0.402391	0.426159	0.477971
LTR37A	0.63388	0.66276	0.700243	0.639063	0.655	0.667083	0.651302	0.650937
LTR37B	0.424167	0.423533	0.471289	0.495778	0.4632	0.473	0.4738	0.493267
LTR40a	0.729917	0.747251	0.704439	0.706193	0.751185	0.709526	0.752844	0.739716
LTR40b	0.722988	0.748537	0.741687	0.729492	0.839787	0.751677	0.772256	0.815671
LTR40c	0.772808	0.824385	0.828513	0.838615	0.781538	0.874308	0.918538	0.815
LTR41	1.71485	1.79072	1.62566	1.66534	1.75657	1.61663	1.66229	1.35253
LTR48	0.750741	0.801296	0.778457	0.681667	0.800463	0.820185	0.829444	0.727315
LTR48B	0.697656	0.71	0.760677	0.749948	0.820156	0.739453	0.794687	0.916172
LTR50	1.284	1.46658	1.51639	1.09894	1.25583	1.21575	1.30183	1.12433
LTR53	0.857233	0.875867	0.866133	0.877644	0.885867	0.914	0.9518	0.864467
LTR67B	1.146	1.14455	1.06776	1.03818	1.22455	1.171	1.05482	1.04873
LTR72_RN	0.760235	0.766045	0.810325	0.737038	0.811864	0.787909	0.789129	0.792247
LTR78	1.02486	1.01511	1.0115	0.934579	1.13626	1.02352	1.05005	0.983187
LTR82A	0.674691	0.531667	0.558354	0.608313	0.668025	0.606667	0.630741	0.739753
LTR82B	0.635955	0.695818	0.648182	0.67897	0.639182	0.614182	0.721091	0.697364
LTRIS2	2.96296	3.33432	3.8295	3.29369	3.20725	2.96352	2.74634	2.29317
LTRIS3	1.40302	1.4782	1.63375	1.50333	1.27887	1.25676	1.32932	1.10838
LTRIS4	0.590417	0.563194	0.645525	0.727407	0.556898	0.505556	0.604352	0.617639
LTRIS4A	1.20992	1.31755	1.32445	1.33843	1.14279	1.14178	1.12372	0.970805
LTRIS4B	0.877217	0.922453	0.937107	0.924214	0.835377	0.792547	0.925189	0.852642
LTRIS5	1.00186	0.930909	0.947636	0.881394	0.754636	0.808091	0.819182	0.826364
LTRIS6	0.709808	0.728681	0.634286	0.73033	0.723736	0.699945	0.760659	0.69489
LTRIS_Mm	1.03908	1.05378	1.01487	1.04254	0.898241	0.934773	1.0107	0.838666
LTRIS_Mus	0.764628	0.781538	0.796082	0.841291	0.69431	0.711029	0.754516	0.699019
Looper	0.472682	0.445364	0.50903	0.483758	0.457727	0.472727	0.546	0.485636
Lx	0.621082	0.652512	0.633921	0.648332	0.673561	0.634743	0.698153	0.675648
Lx10	0.516729	0.554322	0.562577	0.55666	0.555982	0.546275	0.596789	0.579613
Lx2	0.670069	0.709876	0.668848	0.692235	0.722068	0.678471	0.750859	0.707656
Lx2A	0.609697	0.673988	0.620565	0.651455	0.664483	0.627225	0.708836	0.65509
Lx2A1	0.709039	0.762773	0.72681	0.731039	0.775991	0.723697	0.818834	0.766214
Lx2B	0.585019	0.616947	0.595688	0.606065	0.637403	0.596569	0.66752	0.64383
Lx2B2	0.620737	0.667334	0.645126	0.649404	0.690039	0.636639	0.711132	0.673884
Lx3A	0.525246	0.568359	0.533463	0.550701	0.569801	0.525914	0.602755	0.570998
Lx3B	0.581996	0.629712	0.59257	0.616013	0.637751	0.589721	0.6663	0.646229
Lx3C	0.649766	0.700078	0.663588	0.679261	0.708753	0.656098	0.733539	0.70204
Lx3_Mus	0.554255	0.588433	0.551286	0.586079	0.592041	0.554201	0.628476	0.621416
Lx4A	0.641975	0.676971	0.661239	0.676838	0.686716	0.655188	0.72361	0.706353
Lx4B	0.655156	0.697368	0.651133	0.682768	0.703507	0.669329	0.736785	0.717377
Lx5	0.651774	0.683616	0.658683	0.677454	0.700761	0.667915	0.736054	0.72166
Lx5b	0.547719	0.588121	0.566665	0.575869	0.591065	0.56703	0.617285	0.609596
Lx5c	0.62593	0.660492	0.638484	0.654613	0.676207	0.641811	0.69025	0.673368
Lx6	0.522334	0.562975	0.559131	0.569847	0.570101	0.543733	0.602289	0.585535
Lx7	0.494639	0.519241	0.524304	0.540816	0.531644	0.509606	0.559005	0.558853
Lx8	0.633563	0.648517	0.655967	0.662829	0.663004	0.641398	0.692679	0.683734
Lx8b	0.538467	0.567602	0.56873	0.588725	0.583521	0.56066	0.617273	0.614493
Lx9	0.517859	0.542298	0.556101	0.565805	0.561061	0.542917	0.587747	0.588793
MARNA	0.482344	0.505703	0.529531	0.553906	0.555703	0.499297	0.534687	0.717578
MER102b	0.690602	0.759815	0.731605	0.729877	0.671111	0.836574	0.868796	0.710741
MER113	0.481205	0.543313	0.505863	0.551526	0.449699	0.546506	0.596024	0.580241
MER115	0.769239	0.798913	0.775362	0.844976	0.908261	0.854203	0.868551	0.946377
MER119	0.887474	0.897113	0.921478	0.814055	0.871392	0.845103	0.901289	0.795876
MER2	0.573061	0.567355	0.613722	0.619348	0.596749	0.608068	0.646142	0.667264
MER20B	0.528253	0.469144	0.573584	0.598082	0.588801	0.523596	0.558904	0.590377
MER21B	0.90005	0.854027	0.873648	0.8594	0.870409	0.848782	0.893591	0.923127
MER21C	0.989671	0.970423	0.995123	0.916282	0.982215	0.962523	0.970235	0.941456
MER31A	0.867178	0.877768	0.871044	0.82475	0.853863	0.805944	0.862532	0.86676
MER31B	0.817979	0.803219	0.769498	0.76242	0.787089	0.783938	0.794589	0.869075
MER33	0.426823	0.473368	0.475324	0.478542	0.395868	0.454965	0.465208	0.52934
MER34	0.551011	0.527135	0.546742	0.630375	0.612472	0.528989	0.621124	0.614494
MER34A	0.672155	0.740448	0.787287	0.711195	0.715828	0.741517	0.747	0.683276
MER34A1	0.745116	0.738889	0.777191	0.842562	0.851435	0.8125	0.825972	0.781667
MER44A	0.478261	0.482435	0.477101	0.527913	0.451609	0.483739	0.54587	0.562957
MER44B	0.614579	0.570829	0.600761	0.668578	0.600747	0.627432	0.632283	0.655082
MER44C	0.621077	0.638077	0.622821	0.644718	0.550308	0.599538	0.653077	0.611154
MER44D	0.620807	0.620573	0.656146	0.624583	0.52651	0.597396	0.683125	0.637865
MER45B	0.697831	0.709127	0.676085	0.723245	0.674074	0.718042	0.737328	0.706349
MER45R	0.460444	0.467984	0.485968	0.540215	0.455242	0.466774	0.555081	0.518952
MER46C	0.505804	0.541786	0.496012	0.518988	0.546786	0.510625	0.570714	0.559286
MER47B	0.666935	0.601667	0.694683	0.681706	0.652321	0.649167	0.716429	0.705298
MER52-int	0.560189	0.649151	0.576226	0.648239	0.684057	0.625472	0.736226	0.727453
MER54A	0.795881	0.686714	0.731079	0.812508	0.813429	0.730619	0.789952	0.850286
MER57C2	0.777122	0.888779	0.86345	0.842519	0.853547	0.758953	0.83	0.747965
MER57D	0.645367	0.724533	0.681467	0.689867	0.677133	0.692467	0.697067	0.700733
MER58B	0.490453	0.52407	0.509876	0.558884	0.51286	0.549186	0.597372	0.572581
MER63B	0.559964	0.660786	0.594571	0.637286	0.633929	0.5785	0.566	0.579286
MER63C	0.474672	0.453279	0.47878	0.5251	0.445847	0.483661	0.538689	0.504563
MER63D	0.47713	0.497435	0.532667	0.508058	0.493043	0.463957	0.555522	0.522174
MER67A	1.03055	1.1937	1.08453	1.05513	1.079	1.1223	1.1294	1.0577
MER67B	1.08879	1.06688	1.30018	0.978571	1.09411	1.02214	1.02491	0.948839
MER67C	1.02619	1.0835	1.11929	0.907184	1.14262	0.974492	1.04904	0.922112
MER67D	1.02371	1.10309	1.08506	0.901277	1.04702	0.970993	0.950142	0.889433
MER68	0.820506	0.86164	0.77058	0.83857	0.842672	0.842105	0.892389	0.863502
MER68B	0.980179	1.00446	1.00482	0.867679	1.00955	0.914286	1.03571	0.98375
MER70A	0.759889	0.813889	0.710556	0.747481	0.8645	0.821722	0.771222	0.778833
MER70B	0.905219	0.9585	0.861917	0.848917	0.836938	0.846625	0.896312	0.854187
MER74A	1.0897	1.09079	1.03787	1.0313	1.20691	1.13715	1.08011	1.10567
MER74B	0.84345	0.78055	0.7676	0.7907	0.83655	0.76445	0.9113	0.97705
MER76	1.21801	1.1743	1.06995	1.16703	1.12898	1.18133	1.27539	1.14461
MER77	0.846971	0.823743	0.866686	0.848381	0.860086	0.8638	0.886086	0.959257
MER77B	0.782548	0.836218	0.820171	0.836731	0.856699	0.868686	0.846859	0.879872
MER89	0.720319	0.734926	0.733709	0.73085	0.786103	0.7675	0.817328	0.783971
MER90	0.59931	0.638707	0.681954	0.72	0.646034	0.724052	0.726379	0.742241
MER90a	0.740844	0.756911	0.699193	0.778535	0.718376	0.719713	0.752452	0.794936
MER92-int	0.355679	0.393098	0.402826	0.404022	0.417717	0.382989	0.40462	0.47962
MER92B	1.29532	1.25893	1.3191	1.0399	1.3575	1.24943	1.19336	1.12129
MERV1_I-int	0.703193	0.701709	0.665928	0.749806	0.708747	0.688304	0.75938	0.7895
MERV1_LTR	1.27032	1.20251	1.55873	1.25982	1.23197	1.19854	1.17658	1.08814
MERVK26-int	0.688346	0.722754	0.704181	0.717865	0.738044	0.689307	0.706632	0.714596
MERVL-int	0.553073	0.544149	0.766632	0.62862	0.612214	0.589602	0.645195	0.681286
MERVL_2A-int	0.590121	0.581447	0.617854	0.62564	0.600714	0.607817	0.653785	0.658753
MLT-int	0.683944	0.683339	0.673309	0.706125	0.697726	0.686625	0.694242	0.734513
MLT1-int	0.520845	0.597905	0.560766	0.597207	0.575135	0.583986	0.568108	0.626014
MLT1A	0.64418	0.663861	0.67647	0.666483	0.706277	0.672318	0.716144	0.744853
MLT1A0	0.629496	0.648949	0.650559	0.662259	0.660297	0.648907	0.696304	0.705979
MLT1A0-int	0.571472	0.685167	0.650111	0.609074	0.610556	0.604611	0.669667	0.727778
MLT1A1	0.638819	0.658824	0.638783	0.671105	0.667082	0.66944	0.709902	0.729458
MLT1A1-int	0.579545	0.555182	0.593273	0.608061	0.603909	0.675364	0.754727	0.690091
MLT1B	0.682071	0.696811	0.686841	0.687841	0.708229	0.690868	0.746456	0.742217
MLT1C	0.708975	0.697054	0.723043	0.722859	0.720451	0.73931	0.783035	0.776653
MLT1D	0.661124	0.674394	0.678717	0.682915	0.70412	0.66793	0.717301	0.73603
MLT1D-int	0.540714	0.626688	0.634502	0.618225	0.624675	0.560325	0.667468	0.653961
MLT1E	0.669111	0.734231	0.632308	0.70125	0.700096	0.691731	0.693317	0.770385
MLT1E1	0.704091	0.7445	0.754909	0.764848	0.778545	0.730227	0.858591	0.770409
MLT1E1A	0.668217	0.681503	0.652774	0.656795	0.662255	0.711678	0.740542	0.734336
MLT1E2	0.693125	0.694096	0.668659	0.689621	0.699868	0.728242	0.737439	0.74249
MLT1E3	0.665027	0.684876	0.694444	0.688534	0.699876	0.66867	0.739486	0.749291
MLT1F	0.850991	0.814872	0.778188	0.806752	0.814392	0.828028	0.868198	0.907026
MLT1F-int	0.525084	0.546218	0.594986	0.60465	0.552101	0.522563	0.549706	0.596765
MLT1F1	0.89006	0.891837	0.903434	0.816546	0.906536	0.845949	0.94003	0.919096
MLT1F2	0.737346	0.751529	0.743124	0.74736	0.756229	0.750133	0.819532	0.834749
MLT1G	0.850081	0.76214	0.821349	0.829783	0.837209	0.826605	0.884488	0.818907
MLT1G1	0.793375	0.765058	0.707017	0.776589	0.796595	0.77072	0.833619	0.801673
MLT1G3	0.878169	0.900409	0.848439	0.824238	0.818457	0.831877	0.880892	0.874647
MLT1H	0.765837	0.764264	0.763579	0.790546	0.777435	0.757708	0.819216	0.822613
MLT1H-int	0.509242	0.530303	0.542424	0.566566	0.571869	0.548485	0.578939	0.575455
MLT1H1	0.753608	0.715448	0.737579	0.714575	0.798019	0.721061	0.750825	0.849811
MLT1H2	0.781958	0.771958	0.813889	0.770806	0.770625	0.795375	0.920958	0.891375
MLT1I	0.857111	0.878184	0.819607	0.850535	0.878491	0.846061	0.840024	0.89283
MLT1J	0.708278	0.693792	0.67425	0.730566	0.710154	0.707995	0.782674	0.819614
MLT1J-int	0.720489	0.756278	0.687794	0.705714	0.773421	0.732932	0.875301	0.819398
MLT1J1	0.75968	0.790407	0.769264	0.773178	0.741221	0.779012	0.809302	0.904767
MLT1J2	0.648575	0.669079	0.669854	0.651813	0.671535	0.689825	0.766316	0.722763
MLT1K	0.7869	0.787641	0.81435	0.823691	0.779195	0.826045	0.828898	0.865734
MLT1L	0.805708	0.816214	0.792331	0.861946	0.867168	0.855578	0.886156	0.841618
MLT1N2	0.929769	0.846538	0.818256	0.867692	0.917615	0.944538	0.897308	0.932615
MLT1O	0.88412	0.976111	0.846605	0.943889	0.886574	0.841574	0.848889	0.898241
MLT2B1	0.674213	0.660934	0.685525	0.701182	0.688495	0.664628	0.725657	0.712085
MLT2B2	0.588189	0.607037	0.632789	0.644358	0.626415	0.638976	0.705293	0.694671
MLT2B3	0.787526	0.812398	0.813769	0.770592	0.827653	0.791245	0.80398	0.843857
MLT2B4	0.621076	0.658562	0.612348	0.656236	0.656703	0.649335	0.67592	0.730646
MLT2B5	0.874032	0.858495	0.990108	0.773082	0.972258	0.915538	0.850215	0.87457
MLT2C1	0.625219	0.691057	0.619966	0.664089	0.662706	0.67232	0.669433	0.71817
MLT2C2	0.670414	0.680113	0.638571	0.651855	0.667519	0.651241	0.708759	0.745376
MLT2D	0.6136	0.638361	0.629729	0.623501	0.637081	0.649988	0.651232	0.701388
MLT2F	0.868022	0.872842	0.873213	0.842806	0.853201	0.846115	0.889964	0.942878
MLTR11A	0.892669	0.886163	0.897355	0.902308	0.948924	0.904108	0.958207	0.951028
MLTR11B	0.952367	0.927655	0.978574	0.940484	0.981343	0.959411	1.00166	0.978016
MLTR12	0.545132	0.524421	0.524263	0.591228	0.556053	0.5285	0.557053	0.618368
MLTR13	0.712237	0.700526	0.747485	0.725906	0.685351	0.734298	0.684298	0.697719
MLTR14	1.07609	1.06696	1.06332	0.977152	1.05382	1.03445	1.03144	1.00146
MLTR18A_MM	1.08376	1.04028	1.11164	1.07899	1.05983	1.05914	1.12649	1.08221
MLTR18B_MM	1.32202	1.43955	1.62882	1.26483	1.44393	1.46729	1.2907	1.30836
MLTR18C_MM	0.716725	0.704272	0.787068	0.747458	0.747547	0.723845	0.75481	0.702168
MLTR18D_MM	0.876565	0.863048	0.894927	0.869092	0.923764	0.838291	0.902898	0.839896
MLTR18_MM	0.769108	0.764804	0.800471	0.769569	0.824039	0.762157	0.824216	0.838941
MLTR25A	1.42525	1.54073	1.80323	1.23494	1.40012	1.36421	1.25329	1.11752
MLTR25C	0.524539	0.578591	0.551734	0.594754	0.562081	0.543507	0.622869	0.567634
MLTR31A_MM	0.770661	0.807952	0.788546	0.82047	0.807996	0.792533	0.829736	0.713744
MLTR31C_MM	1.08255	1.11365	1.20176	1.13471	1.13277	1.09186	1.03588	0.923041
MLTR31D_MM	0.748614	0.782118	0.73936	0.742911	0.779825	0.730371	0.813341	0.704083
MLTR31E_MM	0.780956	0.741912	0.849739	0.847712	0.758333	0.759608	0.725294	0.789265
MLTR31FA_MM	0.769335	0.779251	0.763307	0.847252	0.78801	0.760594	0.76438	0.756848
MLTR31F_MM	0.891967	0.921027	0.961253	0.952235	0.923081	0.893857	0.889942	0.824554
MLTR32C_MM	1.19613	1.31745	1.71157	1.27635	1.27858	1.22245	1.19604	1.17887
MLTR73	0.807022	0.794522	0.74829	0.813391	0.784043	0.813565	0.86813	0.876
MMAR1	0.632443	0.641932	0.720934	0.667475	0.678788	0.628371	0.634091	0.644205
MMERGLN-int	0.484663	0.469829	0.531059	0.607127	0.486454	0.481715	0.535099	0.549273
MMERGLN_LTR	1.54131	1.58066	1.76554	2.55823	1.66836	1.59284	1.43159	1.42363
MMERVK10C-int	0.592141	0.640075	0.639069	0.732325	0.602879	0.587758	0.667336	0.613482
MMERVK10D3_I-int	0.70324	0.779737	0.81534	0.803936	0.734589	0.732171	0.838914	0.708651
MMERVK10D3_LTR	0.882993	0.888158	0.949671	0.923333	0.901447	0.940822	0.961908	0.782401
MMERVK9C_I-int	1.31925	1.54786	1.45841	1.5937	1.40713	1.35608	1.19504	1.0014
MMERVK9E_I-int	0.973821	1.10934	1.14154	1.19697	1.03106	1.01842	0.965811	0.847978
MMETn-int	1.15387	1.25711	1.18945	1.51645	1.1341	1.15185	1.10662	0.941991
MMVL30-int	0.821781	0.814122	0.761038	0.949395	0.822635	0.7752	0.856836	0.770998
MRLTR33	0.687573	0.725673	0.781209	0.725107	0.712485	0.690117	0.721316	0.78307
MT-int	0.599879	0.607077	0.56971	0.656151	0.644275	0.646425	0.685242	0.641159
MT2A	0.670628	0.667436	0.681873	0.696416	0.69764	0.684372	0.726499	0.730266
MT2B	0.682707	0.677298	0.718182	0.711204	0.703583	0.705768	0.725689	0.796678
MT2B1	0.534164	0.536759	0.546583	0.57452	0.548082	0.535214	0.582308	0.600672
MT2B2	0.73146	0.7311	0.82391	0.745801	0.768167	0.741202	0.775246	0.808305
MT2C_Mm	0.670542	0.695626	0.835296	0.689702	0.729352	0.695738	0.714158	0.773193
MT2_Mm	0.67065	0.668486	1.25639	0.740377	0.798506	0.694883	0.759715	0.772599
MTA_Mm	0.739376	0.762527	0.77971	0.772514	0.778669	0.756047	0.796999	0.831568
MTA_Mm-int	0.587238	0.596312	0.597199	0.647296	0.63138	0.62091	0.684961	0.719856
MTB	0.723581	0.730028	0.720173	0.746553	0.737757	0.731688	0.773309	0.794658
MTB-int	0.584758	0.574988	0.599816	0.625461	0.631221	0.595645	0.682385	0.687431
MTB_Mm	0.815022	0.801508	0.812011	0.812533	0.826331	0.806919	0.827689	0.851065
MTB_Mm-int	0.621439	0.608845	0.640164	0.644268	0.641136	0.623523	0.658106	0.714223
MTC	0.766284	0.75826	0.748905	0.783875	0.767404	0.760365	0.782067	0.80561
MTC-int	0.620569	0.618617	0.613765	0.653056	0.643347	0.647433	0.670273	0.713373
MTD	0.755867	0.745622	0.752559	0.771759	0.767586	0.758215	0.787612	0.798113
MTD-int	0.613881	0.602658	0.60796	0.649913	0.617282	0.633336	0.664758	0.674922
MTE-int	0.670335	0.691619	0.705586	0.702082	0.701577	0.703177	0.719046	0.725747
MTE2a	0.675471	0.689831	0.709138	0.71977	0.703326	0.693443	0.733039	0.738187
MTE2a-int	0.355663	0.389058	0.362885	0.380614	0.39354	0.356408	0.387288	0.395062
MTE2b	0.772637	0.780044	0.812752	0.787341	0.798099	0.786278	0.81035	0.815094
MTE2b-int	0.59049	0.624394	0.623462	0.630799	0.631366	0.637874	0.657899	0.65683
MTEa	0.780654	0.77896	0.81207	0.787772	0.799433	0.792512	0.828832	0.84154
MTEa-int	0.658703	0.638673	0.652636	0.692029	0.674343	0.666917	0.698465	0.724028
MTEb	0.795867	0.792205	0.815062	0.791274	0.802581	0.796068	0.840545	0.818439
MTEb-int	0.727972	0.704408	0.735728	0.718103	0.754887	0.725099	0.738282	0.777704
MURVY-LTR	0.484707	0.520202	0.502703	0.530409	0.479401	0.449215	0.444042	0.396238
MURVY-int	0.181735	0.185087	0.199255	0.221374	0.211009	0.182614	0.209967	0.233568
MYSERV-int	0.431655	0.44601	0.445478	0.506347	0.464979	0.455272	0.485351	0.519979
MYSERV16_I-int	0.441284	0.44528	0.463805	0.511595	0.453517	0.455499	0.490821	0.504801
MYSERV6-int	0.438465	0.457627	0.460059	0.517574	0.463305	0.452718	0.494826	0.521751
MamRep434	0.568443	0.55041	0.556339	0.558907	0.573279	0.626393	0.58123	0.550984
MuLV-int	0.383819	0.408268	0.370013	0.423465	0.383071	0.39878	0.434843	0.456004
MuRRS-int	0.30945	0.345629	0.329478	0.387043	0.332176	0.310129	0.350471	0.349024
MuRRS4-int	0.251491	0.266302	0.262447	0.294868	0.275316	0.249248	0.278464	0.281536
MurERV4-int	0.407062	0.405513	0.431496	0.459958	0.409406	0.410081	0.422572	0.454683
MurERV4_19-int	0.423097	0.45415	0.469929	0.501133	0.464088	0.450504	0.459894	0.498248
MusHAL1	0.352027	0.380573	0.392202	0.42179	0.378511	0.375169	0.412527	0.418244
ORR1A0	0.929096	0.944885	1.03887	0.880196	0.895623	0.862351	0.923204	0.88212
ORR1A0-int	0.697335	0.76062	1.00426	0.758405	0.807354	0.778671	0.757329	0.792949
ORR1A1	0.886113	0.885443	0.939323	0.869607	0.877873	0.841112	0.905124	0.884333
ORR1A1-int	0.752418	0.74662	0.888232	0.783698	0.821651	0.753138	0.763545	0.824178
ORR1A2	0.834791	0.81647	0.840687	0.836833	0.818471	0.815399	0.86009	0.870607
ORR1A2-int	0.622602	0.641676	0.711778	0.656654	0.670633	0.637528	0.665741	0.717728
ORR1A3	0.848225	0.837389	0.862941	0.867567	0.847789	0.837164	0.873747	0.870282
ORR1A3-int	0.603459	0.62818	0.661659	0.6659	0.642241	0.611511	0.669203	0.687692
ORR1A4	0.858529	0.868354	0.858102	0.854834	0.855994	0.832545	0.875436	0.870833
ORR1A4-int	0.577808	0.593647	0.635421	0.629709	0.618205	0.579158	0.632484	0.654042
ORR1B1	0.741691	0.74313	0.756346	0.749206	0.733455	0.729842	0.75953	0.738652
ORR1B1-int	0.611233	0.634694	0.689002	0.650444	0.644912	0.623691	0.657653	0.704265
ORR1B2	0.999082	1.01615	1.04409	0.959432	0.96061	0.94888	0.963165	0.893915
ORR1B2-int	0.613619	0.648385	0.662425	0.635201	0.669348	0.659319	0.670253	0.695457
ORR1C1	1.03599	1.06445	1.1443	0.990689	1.00741	0.990459	1.00557	0.92778
ORR1C1-int	0.665419	0.69984	0.760266	0.701524	0.712355	0.695928	0.730429	0.747814
ORR1C2	0.875216	0.88264	0.928704	0.843063	0.848354	0.847573	0.83631	0.755131
ORR1C2-int	0.725114	0.753513	0.831977	0.750176	0.753002	0.72302	0.753905	0.747546
ORR1D-int	0.283639	0.293831	0.32289	0.333219	0.297903	0.292137	0.308599	0.328821
ORR1D1	0.793891	0.809873	0.817653	0.810362	0.798051	0.788857	0.805697	0.795894
ORR1D1-int	0.717767	0.73179	0.750706	0.724502	0.724693	0.70545	0.738104	0.730742
ORR1D2	0.811118	0.820129	0.816114	0.834833	0.823507	0.804067	0.837966	0.792643
ORR1D2-int	0.640313	0.638086	0.6813	0.65392	0.664869	0.651652	0.65171	0.69222
ORR1E	0.795325	0.803379	0.809923	0.820162	0.809349	0.800237	0.844801	0.808656
ORR1E-int	0.616755	0.613222	0.633907	0.643423	0.634454	0.63206	0.672144	0.692137
ORR1F	0.726951	0.739542	0.728981	0.746339	0.738716	0.732278	0.782501	0.779167
ORR1F-int	0.752039	0.725658	0.817895	0.697105	0.726474	0.729026	0.747763	0.723737
ORR1G	0.715032	0.759298	0.72046	0.736559	0.758959	0.713521	0.760132	0.787733
ORSL-2b	0.357543	0.298276	0.418276	0.409655	0.378966	0.421552	0.425517	0.486983
RCHARR1	0.474795	0.472705	0.48915	0.530862	0.471733	0.486672	0.531934	0.536193
RLTR10	0.957035	0.993273	1.13729	1.04889	1.00134	0.957132	1.06311	0.862744
RLTR10-int	0.874843	0.924065	1.02908	1.02639	0.933089	0.867076	1.01687	0.889556
RLTR10A	1.0854	1.10688	1.24387	1.2197	1.13905	1.0753	1.19832	1.02916
RLTR10B	0.902205	0.936682	0.945818	1.06148	0.836136	0.755545	0.941136	0.772409
RLTR10B2	1.44506	1.50322	1.86916	1.96565	1.31958	1.33881	1.34269	1.03416
RLTR10C	2.79646	3.00348	3.54529	3.66599	2.43939	2.53071	2.50565	1.72418
RLTR10D	0.804056	0.842449	0.868818	0.902342	0.824291	0.831705	0.935892	0.761533
RLTR10D2	2.53847	2.90683	3.38665	2.39933	2.70563	2.52222	2.81421	1.66825
RLTR10E	1.69463	1.90909	2.00111	2.04308	1.64361	1.70813	1.7765	1.28853
RLTR10F	1.19939	1.33614	1.41341	1.33434	1.18643	1.24397	1.34796	0.986838
RLTR11A	0.913105	0.941486	0.92121	0.886473	0.916963	0.931717	0.89214	0.871291
RLTR11A2	1.08586	1.11543	1.10508	0.998774	1.09185	1.07758	1.04675	1.04754
RLTR11B	1.58021	1.66308	1.94764	1.43116	1.65163	1.66906	1.38924	1.40496
RLTR11C_MM	1.08065	1.05103	1.04106	0.984	1.0499	1.06389	0.992733	0.95902
RLTR11D	1.10204	1.11	0.965606	1.02724	1.11841	1.08913	1.03787	1.00754
RLTR12A	0.698394	0.736862	0.869582	0.711967	0.711234	0.707385	0.681381	0.753054
RLTR12B	0.993927	1.0129	0.993931	1.00749	0.933596	0.984348	0.927871	0.939121
RLTR12B2	1.19966	1.40052	1.40006	1.17764	1.38362	1.22595	1.06155	1.30233
RLTR12BD_Mm	0.903966	0.917705	0.91053	0.879992	0.84742	0.900023	0.864489	0.841875
RLTR12C	1.12502	1.18573	1.08473	1.06119	1.05264	1.07236	1.14159	1.03981
RLTR12D	1.20036	1.18023	1.15131	1.11775	1.15817	1.22006	1.05512	1.15582
RLTR12E	1.48751	1.59517	1.53389	1.32652	1.48909	1.52751	1.30072	1.31561
RLTR12G	1.25903	1.31143	1.31621	1.2074	1.27143	1.27521	1.18696	1.18098
RLTR12H	0.945077	1.06902	1.14464	0.92677	0.99866	1.07552	1.10041	0.987732
RLTR13A	1.60605	1.71948	1.16161	1.33439	1.33178	1.11014	1.49417	0.887816
RLTR13A1	2.93818	3.19699	2.97377	2.52687	2.845	2.60671	2.7011	1.7489
RLTR13A2	1.62295	1.68801	1.29167	1.38635	1.37906	1.19728	1.53025	0.954312
RLTR13A3	0.584182	0.638341	0.655994	0.640493	0.598094	0.571413	0.640807	0.587085
RLTR13B1	1.31822	1.60277	3.04883	1.14907	1.59467	1.55555	1.23895	1.42175
RLTR13B2	1.84798	2.35329	4.91649	1.66031	2.07146	2.05794	1.89584	1.82183
RLTR13B3	1.22256	1.27679	1.92602	1.08318	1.25162	1.27441	1.3196	1.06416
RLTR13B4	0.774198	0.856334	0.969964	0.737655	0.834677	0.790108	0.850148	0.697857
RLTR13C1	1.06828	1.20442	1.78161	1.17698	1.16097	1.11492	1.07428	0.988463
RLTR13C2	1.00009	1.10331	1.38194	0.977016	1.08778	1.02111	1.0652	1.06846
RLTR13C3	1.01623	1.15387	1.75335	0.969979	1.12618	1.07562	0.897285	0.953315
RLTR13D1	2.79733	3.0475	2.39075	2.53414	2.52008	2.56129	2.42239	1.55092
RLTR13D2	1.43618	1.54358	1.70931	1.5217	1.40445	1.37746	1.25011	0.98719
RLTR13D3	1.12485	1.19121	1.49789	1.18251	1.11799	1.11862	1.07118	0.997321
RLTR13D3A	1.07206	1.15248	1.51756	1.22709	1.12714	1.05239	1.1216	0.894496
RLTR13D3A1	0.437302	0.40347	0.426758	0.509836	0.460301	0.432623	0.460751	0.495833
RLTR13D4	1.36117	1.45135	2.19903	1.26966	1.44423	1.33219	1.31748	1.39212
RLTR13D5	0.675867	0.750308	0.834516	0.737093	0.743331	0.734352	0.730511	0.695308
RLTR13D6	8.06627	9.52736	11.2247	7.86777	9.13005	8.93931	7.30999	6.26695
RLTR13E	7.07053	8.03452	7.6368	6.49792	7.30174	7.04272	6.07862	4.7623
RLTR13F	7.73025	8.4	7.65696	5.85947	7.61138	7.20007	6.22652	4.43768
RLTR13G	9.10587	10.4758	11.1685	8.90875	9.77225	9.69401	8.02693	6.01038
RLTR14	0.700445	0.686987	0.689179	0.728882	0.710035	0.707406	0.746057	0.765908
RLTR14-int	0.672026	0.631605	0.623468	0.707148	0.666315	0.646943	0.701315	0.751031
RLTR14_RN	0.77248	0.776891	0.80167	0.779195	0.759515	0.797267	0.783485	0.784109
RLTR15	0.655055	0.646763	0.652005	0.711807	0.660206	0.668004	0.704225	0.723729
RLTR16	0.995725	0.991909	0.982015	1.00511	1.00234	1.013	0.998744	0.976119
RLTR16B_MM	2.02756	2.05102	2.11359	1.84913	1.94007	1.86832	1.86257	1.40872
RLTR16C_MM	1.01239	1.11444	1.09474	1.02041	1.12394	0.993169	1.0643	0.925775
RLTR17	2.32525	2.32971	2.36178	2.08721	2.21658	2.17827	2.07369	1.64604
RLTR17B_Mm	0.613903	0.571155	0.613588	0.662137	0.575973	0.626651	0.658111	0.747328
RLTR17C_Mm	1.10466	1.21371	1.2756	1.1734	1.14969	1.05876	1.02959	0.957732
RLTR17D_Mm	0.372356	0.382484	0.388054	0.425345	0.387386	0.367669	0.410697	0.412418
RLTR18	0.888549	0.91956	0.986365	0.876223	0.945138	0.914234	0.912915	0.919008
RLTR18-int	0.532174	0.574293	0.489366	0.611938	0.56625	0.510788	0.597283	0.577908
RLTR18B	0.774174	0.757848	0.790142	0.800668	0.815501	0.803887	0.824685	0.817013
RLTR19	0.784698	0.775463	0.75163	0.800094	0.774115	0.771268	0.796308	0.812626
RLTR19-int	0.597927	0.621813	0.610865	0.627408	0.620548	0.614359	0.639984	0.634085
RLTR19A	0.602671	0.627466	0.590046	0.696256	0.627603	0.641644	0.651027	0.681233
RLTR19B	0.612642	0.638333	0.630488	0.680596	0.670447	0.61935	0.722033	0.695285
RLTR19C	0.595763	0.544805	0.612229	0.617944	0.622922	0.60289	0.595974	0.618539
RLTR1A2_MM	1.15423	1.31299	1.28307	1.24955	1.09981	1.0616	1.07883	0.815279
RLTR1B	1.0961	1.11147	1.26378	1.5434	1.099	1.03841	1.0435	0.946029
RLTR1B-int	0.97259	0.993831	1.05908	1.18637	1.00927	0.942434	0.98412	0.908578
RLTR1C	0.635352	0.664892	0.695119	0.712781	0.663615	0.644403	0.694444	0.662579
RLTR1D	1.08794	1.12363	1.18108	1.19571	1.10577	1.11944	1.04871	1.11444
RLTR1D2_MM	1.52905	1.62061	1.63262	1.8108	1.59361	1.46965	1.50784	1.48229
RLTR1F_Mm	1.90656	1.80688	2.18714	2.08536	1.60375	1.72125	1.82116	1.44134
RLTR20A	1.1873	1.18992	1.2093	1.1152	1.12171	1.10138	1.13675	0.984878
RLTR20A2	0.847307	0.78011	0.815893	0.849705	0.83674	0.795387	0.816133	0.840829
RLTR20A2B_MM	1.39228	1.35902	1.39665	1.38896	1.39676	1.35731	1.25364	1.17389
RLTR20A3_MM	0.922562	0.928199	0.91478	0.928412	0.925626	0.927226	0.8983	0.851532
RLTR20A4	0.91	0.98987	0.960909	0.988615	0.979026	0.94539	0.902857	0.834026
RLTR20B1	0.820421	0.812776	0.806225	0.841694	0.809185	0.80768	0.823605	0.782044
RLTR20B2	0.710289	0.7472	0.721963	0.766941	0.739733	0.724389	0.767989	0.764822
RLTR20B3	0.901949	0.957214	0.920483	0.927966	0.955908	0.940878	0.960102	0.909673
RLTR20B3A_MM	1.19727	1.25154	1.23521	1.13725	1.22242	1.18412	1.15293	1.07037
RLTR20B4_MM	1.09729	1.05473	1.00984	1.05976	1.07679	1.11801	1.08049	1.05835
RLTR20B5_MM	1.03215	1.07035	1.03154	1.03299	1.03999	1.0411	1.00477	0.978497
RLTR20C	0.846199	0.849133	0.88534	0.895204	0.843163	0.859235	1.00628	0.896531
RLTR20C1_MM	0.730877	0.770519	0.822424	0.798398	0.789188	0.746786	0.7725	0.75026
RLTR20C2_MM	0.729607	0.731174	0.747178	0.760536	0.723078	0.73719	0.769898	0.760887
RLTR20D	1.39696	1.40876	1.37016	1.37047	1.3461	1.3431	1.30725	1.22237
RLTR21	0.381687	0.39914	0.4039	0.409326	0.402178	0.389586	0.423165	0.405196
RLTR22_Mur	0.590388	0.644046	0.608165	0.610393	0.625795	0.558232	0.622167	0.54797
RLTR22_Mus	0.449129	0.482755	0.4614	0.437237	0.448143	0.391171	0.454788	0.374345
RLTR23	1.48429	1.53153	1.53584	1.52561	1.51151	1.47918	1.34947	1.48261
RLTR24	0.731606	0.735389	0.753787	0.72476	0.718039	0.713488	0.737934	0.75143
RLTR24B_MM	0.576574	0.534012	0.546379	0.569362	0.543333	0.560772	0.521049	0.601975
RLTR25A	1.10633	1.22312	1.46267	1.03873	1.14763	1.09921	1.0338	0.979541
RLTR25B	1.10707	1.18136	1.42925	1.01777	1.16676	1.11981	1.03168	0.959903
RLTR26	1.72641	1.92089	1.8588	1.6988	1.96545	1.80762	1.73175	1.54234
RLTR26B_MM	1.00216	1.00555	0.917668	0.996808	1.0624	1.03488	1.07823	1.04996
RLTR26C_MM	1.16044	1.19948	1.15918	1.15185	1.2429	1.16344	1.19396	1.10793
RLTR26D_MM	1.02323	1.08858	1.00745	0.968227	0.95734	1.00131	1.03415	0.948121
RLTR26_Mus	1.658	1.76866	1.66821	1.58964	1.76621	1.65605	1.69038	1.47161
RLTR27	0.811643	0.878958	0.91029	1.01225	0.896553	0.856809	0.969839	0.813201
RLTR28	1.00482	1.02454	0.905719	0.920823	1.00252	0.958536	0.959579	1.00099
RLTR28B	1.06326	1.16241	1.1026	0.982205	1.06885	1.04826	0.972077	0.928333
RLTR30	1.24406	1.13783	1.11736	1.10066	1.20133	1.08203	1.12964	1.00251
RLTR30B_MM	1.7151	1.70289	1.63025	1.5436	1.64632	1.52674	1.60378	1.2307
RLTR30C_MM	0.725541	0.905541	0.869324	0.821081	0.850676	0.841554	0.727297	0.822365
RLTR30D2_MM	0.909687	0.910569	0.885125	0.849825	0.833428	0.801686	0.928656	0.81033
RLTR30D_MM	0.73702	0.680452	0.714708	0.750358	0.666441	0.731328	0.794633	0.697627
RLTR30E_MM	1.10914	1.12968	1.14398	1.20523	1.06261	1.05878	1.03528	0.952339
RLTR31A_Mm	1.03207	1.03385	1.08412	1.1099	1.04841	0.987407	1.00022	0.892296
RLTR31B2	0.852045	0.829979	0.848823	0.875908	0.8232	0.826262	0.842745	0.873786
RLTR31B_Mm	0.924633	0.943644	0.941837	0.9704	0.947911	0.893333	0.952733	0.821911
RLTR31C_MM	0.514485	0.520051	0.514734	0.558983	0.524131	0.500253	0.529343	0.566323
RLTR31D_MM	0.668441	0.686848	0.672135	0.723748	0.683935	0.670943	0.711304	0.717242
RLTR31M	0.70311	0.724331	0.729671	0.772655	0.786686	0.735233	0.79593	0.758372
RLTR31_Mm	0.702421	0.632895	0.657789	0.740772	0.745842	0.671158	0.690526	0.672263
RLTR31_Mur	0.741042	0.771096	0.731053	0.785161	0.723509	0.758618	0.830219	0.736404
RLTR33	0.68322	0.675286	0.701282	0.763341	0.694592	0.708881	0.715962	0.815163
RLTR34B_MM	0.908378	0.902294	0.907616	0.944167	1.00603	0.922832	0.967278	0.945886
RLTR34C_MM	0.918071	0.914193	0.886181	0.902454	0.92815	0.861654	0.967402	0.850374
RLTR34D_MM	1.0468	1.10225	1.0875	1.06213	1.1371	1.07693	1.12811	1.01064
RLTR35B_MM	1.0822	1.07578	1.03616	0.973587	0.965852	0.993161	1.01437	0.944126
RLTR40	0.542647	0.552549	0.571023	0.591029	0.558529	0.554906	0.611543	0.607988
RLTR41	2.17424	2.22362	2.36818	2.12909	2.11545	1.9809	1.88181	1.70353
RLTR41A2	2.52058	2.68732	2.56688	2.37554	2.55928	2.37275	2.26024	1.88063
RLTR41B	0.839364	0.912034	0.912373	0.892881	0.771525	0.870847	0.824831	0.756695
RLTR41C	5.86542	6.29831	7.13286	4.87592	6.46479	5.86324	4.85894	4.70035
RLTR42-int	0.616316	0.619479	0.631514	0.665995	0.635548	0.636237	0.666555	0.699099
RLTR43C	0.599485	0.624394	0.612242	0.676263	0.684424	0.643818	0.703424	0.73697
RLTR44-int	0.488191	0.491192	0.485447	0.566305	0.51336	0.467805	0.51874	0.468198
RLTR44A	1.17763	1.19371	1.40365	1.38285	1.18903	1.12726	1.29016	1.00469
RLTR44B	1.07993	1.07586	1.30035	1.32443	1.18731	1.08397	1.15419	0.864194
RLTR44C	2.14216	2.29663	2.37628	2.47545	2.25894	2.13949	2.12728	2.01776
RLTR44D	1.46644	1.40545	1.60197	1.64247	1.47364	1.38977	1.49136	1.30955
RLTR44E	1.97843	1.92315	2.34464	2.21996	1.85966	1.96657	1.93213	1.55298
RLTR45	0.945542	1.09846	1.22279	1.06903	0.940311	0.863983	0.911101	0.739661
RLTR45-int	0.607455	0.655324	0.657099	0.696675	0.612239	0.553969	0.648855	0.610757
RLTR46A	1.73488	1.83336	1.93077	2.12541	1.81754	1.65508	1.69164	1.30262
RLTR46B	2.25238	2.40574	2.5712	2.4818	2.27221	2.16754	2.01926	1.40852
RLTR47	1.07869	1.1828	1.07711	0.929979	1.12	1.02818	1.06854	0.875764
RLTR48A	0.720867	0.699987	0.706859	0.726692	0.663719	0.698003	0.773003	0.675854
RLTR48B	1.29191	1.27119	1.1309	1.28831	1.2528	1.23076	1.15263	0.975508
RLTR48C	0.676742	0.705	0.67306	0.714973	0.686557	0.736311	0.66377	0.716639
RLTR49	0.813723	0.812645	0.797085	0.848175	0.868165	0.816009	0.886498	0.887171
RLTR4_MM-int	1.11355	1.05378	1.11765	1.2113	1.0763	1.07885	1.06419	1.03667
RLTR4_Mm	0.845862	0.905241	0.880943	0.922	0.839897	0.880345	0.770069	0.740414
RLTR50A	0.873596	0.855088	0.873333	0.798421	0.797719	0.719561	0.805877	0.707632
RLTR50B	0.627764	0.692382	0.659624	0.72503	0.707455	0.636018	0.725673	0.7178
RLTR53_Mm	1.00064	0.953084	1.00625	0.992973	0.994669	0.971063	0.972282	0.973502
RLTR5_Mm	0.263294	0.272827	0.305695	0.321163	0.259188	0.24459	0.295279	0.263726
RLTR6-int	0.524088	0.545099	0.550338	0.62639	0.54193	0.534634	0.614408	0.583641
RLTR6B_Mm	0.728883	0.813548	0.840924	0.874883	0.762871	0.720498	0.798075	0.632447
RLTR6C_Mm	0.523434	0.498132	0.571099	0.620952	0.558626	0.511813	0.607363	0.47044
RLTR6_Mm	0.92439	0.979258	0.976651	1.11909	1.02249	0.953014	1.0145	0.827967
RLTR8	0.663804	0.683179	0.666123	0.724293	0.655136	0.682174	0.764674	0.755598
RLTR9A	2.77126	3.03557	3.18249	2.39038	2.59767	2.5619	2.29264	1.6303
RLTR9A2	5.19382	5.81861	6.5641	4.32402	5.20758	4.94852	4.63318	2.92861
RLTR9A3	3.96886	4.52275	4.87279	3.1882	3.64336	3.67805	3.20302	2.37487
RLTR9A3A	3.45635	3.93038	4.04631	3.10655	3.42224	3.36318	3.15109	2.18394
RLTR9A3B	2.44681	2.63468	3.01061	2.1743	2.47515	2.39876	2.00029	1.72556
RLTR9B	4.72334	5.19033	5.16389	3.85344	4.48291	4.12487	4.02007	2.7504
RLTR9B2	7.64246	8.63364	8.1261	6.26664	7.19983	6.46237	6.42479	3.6925
RLTR9C	2.3593	2.42038	1.77475	1.8178	2.09924	1.84765	2.00417	1.09626
RLTR9D	5.76519	6.69446	7.77299	5.24921	5.86072	5.58047	5.00934	3.9248
RLTR9D2	6.78308	7.82137	9.04966	5.5589	7.14264	6.55312	5.91894	4.21452
RLTR9E	4.65914	5.70134	6.90555	4.92249	4.96417	4.70749	4.13102	3.08137
RLTR9F	3.43777	3.68008	2.90792	3.1562	3.30609	2.89853	3.02577	1.98402
RLTRETN_Mm	2.31016	2.43836	2.39783	2.82826	2.29059	2.30555	2.09311	1.77134
RMER10A	1.95871	1.94449	1.81349	1.67868	1.84056	1.83177	1.72649	1.59362
RMER10B	1.84164	1.79525	1.63016	1.58369	1.67871	1.69718	1.58911	1.43897
RMER12	0.551225	0.551663	0.574259	0.609252	0.575148	0.560906	0.586555	0.605281
RMER12B	0.733784	0.699795	0.792686	0.815251	0.76	0.752169	0.757637	0.844726
RMER12C	0.63442	0.618445	0.61417	0.651827	0.622646	0.58195	0.638222	0.620361
RMER13A	1.00779	1.03634	0.999029	1.01919	1.06081	1.01725	1.094	1.09289
RMER13A1	0.969218	0.993671	0.970675	0.975588	1.02441	0.991598	1.02884	1.04696
RMER13A2	1.02097	1.05261	1.03835	1.023	1.04778	1.017	1.06066	1.04285
RMER13B	1.28953	1.29435	1.32974	1.2232	1.39756	1.29663	1.32665	1.26046
RMER15	0.897487	0.898724	0.892006	0.899186	0.904834	0.871077	0.93124	0.871526
RMER15-int	0.717799	0.685309	0.712614	0.719144	0.722993	0.734496	0.760719	0.773482
RMER16	0.691809	0.749384	0.788599	0.738318	0.776306	0.711186	0.711021	0.829444
RMER16-int	0.606329	0.660099	0.681312	0.689082	0.625805	0.622562	0.637819	0.581859
RMER16A2	1.5518	1.73508	2.15042	1.49254	1.84335	1.56123	1.43288	1.54407
RMER16A3	2.69943	2.93734	3.2943	2.74084	2.55101	2.45411	2.03728	1.90747
RMER16B	3.5654	3.48365	3.06333	2.78249	3.30175	3.21206	2.87754	2.1496
RMER16B2	1.73437	1.91721	2.64031	1.6459	2.23612	2.15096	1.53186	2.07809
RMER16B3	0.732411	0.715714	0.955952	0.781964	0.857946	0.81375	0.761161	0.911518
RMER16C	0.770071	0.789198	0.811572	0.804497	0.808302	0.729057	0.783821	0.793066
RMER16_Mm	0.811843	0.909759	0.993654	0.885568	0.92713	0.876204	0.819759	1.02239
RMER17A	1.01668	1.09722	0.923112	0.950164	1.0157	0.900139	1.06005	0.869652
RMER17A-int	1.14827	1.18298	1.07975	1.20903	1.16623	1.13561	1.11602	0.975058
RMER17A2	0.937243	1.00095	0.905276	0.914404	0.941797	0.884258	0.981379	0.838225
RMER17B	1.88454	1.86108	1.72659	1.71493	1.87274	1.73475	1.7892	1.49148
RMER17B2	1.47145	1.52516	1.44624	1.4108	1.52004	1.40901	1.46857	1.29743
RMER17C	1.74403	1.73222	1.41681	1.52102	1.57098	1.51998	1.56462	1.26322
RMER17C-int	0.922675	0.934168	0.835178	0.906479	0.893261	0.851338	0.880304	0.842463
RMER17C2	1.12905	1.11299	0.94056	1.01456	1.02803	0.993371	1.05867	0.88092
RMER17D	0.973395	1.08442	1.03263	1.06008	0.975838	0.866314	0.962105	0.791419
RMER17D2	1.12634	1.20331	1.07522	1.08435	1.12681	1.02356	1.15151	0.952305
RMER19A	0.628574	0.637461	0.618659	0.680041	0.657712	0.652513	0.677337	0.732347
RMER19B	0.769237	0.771824	0.745468	0.804972	0.794894	0.791325	0.84192	0.821088
RMER19B2	0.545502	0.582579	0.577953	0.599524	0.594915	0.576061	0.622659	0.61786
RMER19C	0.653152	0.693433	0.650276	0.69788	0.676069	0.670161	0.726161	0.697068
RMER2	0.709327	0.730746	0.709515	0.714607	0.731401	0.70922	0.737524	0.70898
RMER20A	1.15801	1.1755	1.29743	1.14561	1.33855	1.2488	1.10963	1.30313
RMER20B	1.29709	1.36706	1.40789	1.22601	1.43999	1.3381	1.20438	1.24227
RMER20C_Mm	1.21975	1.23035	1.16995	1.16799	1.27554	1.24518	1.18048	1.1859
RMER21A	2.31613	2.29783	2.0473	2.39854	2.42068	2.31689	2.05173	1.9788
RMER21B	1.34548	1.48327	1.45186	1.33355	1.32593	1.31858	1.28445	1.25487
RMER3D-int	0.575084	0.576261	0.578708	0.606929	0.566872	0.557311	0.603471	0.539545
RMER4A	0.627491	0.614514	0.610333	0.684851	0.621207	0.635632	0.681808	0.690734
RMER4B	0.619532	0.607839	0.619677	0.659482	0.606736	0.61188	0.633827	0.654912
RMER5	0.707258	0.719059	0.746047	0.724854	0.729133	0.703095	0.7469	0.735271
RMER6-int	0.484196	0.532695	0.565368	0.515931	0.489562	0.481964	0.517516	0.533669
RMER6A	0.796125	0.806257	0.844572	0.844848	0.810729	0.797409	0.831901	0.807289
RMER6B	0.771163	0.821056	0.797338	0.803667	0.780306	0.779424	0.778146	0.756792
RMER6BA	0.958084	1.00072	0.955976	0.99057	1.00155	0.930789	0.930197	0.864079
RMER6C	0.722349	0.768962	0.80232	0.741746	0.758865	0.730317	0.774247	0.683536
RMER6D	0.650262	0.726183	0.739765	0.691702	0.688099	0.67149	0.713452	0.669531
RodERV21-int	0.643892	0.643277	0.645745	0.6906	0.66419	0.641571	0.689611	0.711705
SRV_MM-int	0.660741	0.709136	0.691399	0.688889	0.640679	0.652531	0.715123	0.651543
Tigger1	0.562417	0.568261	0.583632	0.622592	0.567928	0.571483	0.645972	0.608069
Tigger10	0.62037	0.593241	0.675679	0.632099	0.63963	0.649167	0.587593	0.589074
Tigger13a	0.5825	0.586797	0.566492	0.572963	0.557386	0.589706	0.554542	0.603595
Tigger15a	0.573237	0.566218	0.558761	0.554829	0.557051	0.570321	0.5775	0.638526
Tigger17a	0.67908	0.686958	0.696604	0.691989	0.668691	0.707252	0.726639	0.723608
Tigger17c	0.697521	0.730546	0.751232	0.753109	0.769958	0.743319	0.763866	0.740252
Tigger18a	1.0281	1.09056	1.31758	0.931129	0.926371	1.04887	0.930565	0.886855
Tigger2b	0.483289	0.511228	0.516433	0.507895	0.525088	0.485614	0.624123	0.528333
Tigger5	0.545673	0.502981	0.558558	0.546186	0.575625	0.638798	0.619615	0.683221
Tigger5b	0.536062	0.561813	0.547583	0.589229	0.596125	0.6	0.624938	0.641312
Tigger6a	0.596242	0.589172	0.602638	0.639427	0.667515	0.596779	0.626135	0.612761
Tigger6b	0.541154	0.576154	0.539872	0.544872	0.605673	0.572885	0.670096	0.637596
Tigger7	0.658784	0.655121	0.686664	0.683906	0.651797	0.669048	0.697001	0.674615
Tigger9b	0.56925	0.573125	0.635583	0.639542	0.605	0.621875	0.662875	0.6945
Zaphod	0.47838	0.47228	0.52856	0.5224	0.50106	0.48496	0.53326	0.53556
Zaphod3	0.45362	0.458958	0.490556	0.546424	0.50401	0.457656	0.519271	0.522292

## Sheet: fc
Table S5a - Table containing all types of TE, and their log2(fold-change) chromatin accessibility level in response to the indicated shRNA KD, relative to shLuc (ATAC-seq)
TE name	shLuc	shNcor2	shRnf2	shSetdb1	shKat5	shRrp8	shUhrf1	shPrmt5
Arthur1	0	-0.0725589	0.0150868	0.0436138	-0.0356406	0.0121586	0.113216	0.202554
Arthur1B	0	-0.128724	-0.0538815	0.0189163	-0.133361	0.0908699	0.0270312	0.0831678
B4	0	-0.0424377	-0.0673425	0.0298854	-0.0154905	-0.043736	0.098372	0.130677
B4A	0	0.0221075	-0.000909583	0.062391	-0.00329357	0.0487788	0.144547	0.178707
BGLII	0	0.0930503	-0.0441928	-0.270511	-0.16796	-0.188722	-0.146789	-0.727506
BGLII_A	0	0.00464208	-0.081538	-0.162486	-0.0709767	-0.131578	-0.168198	-0.474066
BGLII_B	0	0.0677769	-0.0417229	-0.153158	0.00479801	-0.0450399	-0.0855518	-0.303778
BGLII_B2	0	0.0277243	-0.0686446	-0.075884	-0.0613618	-0.00240135	-0.0723238	-0.226015
BGLII_Mur	0	-0.0243528	-0.00636427	-0.102398	-0.0498846	-0.00891567	-0.0816916	-0.0648286
BGLII_Mus	0	0.10001	-0.0281036	-0.168426	-0.0586299	-0.118937	-0.123868	-0.547045
BLACKJACK	0	0.0183794	0.153407	0.261203	0.14466	0.15045	0.189333	0.151726
Charlie1	0	-0.0826475	0.0346248	0.168378	0.112126	0.0894534	0.112126	0.104273
Charlie10	0	0.103506	0.358617	0.211504	0.270282	0.11969	0.246048	0.290791
Charlie12	0	0.0966998	0.0905696	0.343172	0.19916	-0.038401	0.228219	0.21627
Charlie13a	0	-0.0013399	0.176233	0.0566598	0.154248	0.110535	0.0246394	-0.0663845
Charlie1a	0	-0.0142249	0.0108956	0.0908728	0.0251248	0.0341505	0.14732	0.133839
Charlie1b	0	-0.0712658	0.0769156	0.102183	-0.0994499	-0.0232307	-0.112107	0.0841548
Charlie21a	0	-0.149709	0.108678	0.278434	-0.0266389	-0.111629	0.288185	0.192594
Charlie24	0	0.104567	0.056647	0.0471992	-0.0364412	0.0883559	-0.02162	0.132844
Charlie25	0	0.00505192	-0.0837969	0.125482	-0.189836	-0.0791693	0.0462956	0.12678
Charlie29a	0	-0.106409	-0.0931956	-0.0705337	0.0313244	0.0297345	0.060167	-0.106797
Charlie2a	0	0.210172	0.234374	0.289188	0.127123	0.0168818	0.316901	0.196438
Charlie2b	0	-0.0197173	0.0882297	0.259353	0.0196433	0.0414328	0.0851485	0.305694
Charlie4a	0	0.00919128	0.00702771	0.200587	0.0864877	-0.0285121	0.23904	0.29935
Charlie5	0	0.0233922	0.10039	0.17607	-0.0128831	-0.0703066	0.0586643	0.270658
Charlie7	0	-0.040988	0.159878	0.13899	0.056556	0.123135	0.184192	0.147403
Charlie8	0	-0.306823	0.0235592	0.172473	0.0140461	-0.0594641	0.181503	0.118127
Cheshire	0	0.0921409	0.0367823	0.077665	0.0332112	0.0749082	0.0289945	0.116948
ERV3-16A3_I-int	0	0.122234	0.112941	0.0556716	0.0605138	0.0860993	0.183612	0.239062
ERV3-16A3_LTR	0	-0.0128477	-0.269535	-0.151651	-0.0934527	0.00894164	-0.0550113	0.0561589
ERVB2_1A-I_MM-int	0	0.10875	0.0675643	0.272709	0.172595	0.156077	0.279428	0.173013
ERVB3_1-I_MM-int	0	-0.271361	-0.051346	0.101146	-0.00690378	-0.00383135	0.0235299	0.0546249
ERVB3_1-LTR_MM	0	0.232294	0.662811	-0.0589493	0.318566	0.26638	-0.171816	0.223435
ERVB4_1-I_MM-int	0	0.111212	0.15601	0.309682	0.0345394	-0.093026	0.151378	0.0386402
ERVB4_1B-I_MM-int	0	0.122354	0.136532	0.247865	0.102965	0.0114148	0.0785331	-0.0669473
ERVB4_1B-LTR_MM	0	0.086714	0.00945016	0.0680635	0.0129891	-0.0975473	0.110487	-0.127446
ERVB4_1C-LTR_Mm	0	0.0168633	0.213091	0.0646673	-0.0350841	-0.168014	-0.0438738	-0.260063
ERVB4_2-I_MM-int	0	0.00339876	0.127114	0.290758	0.0717269	-0.00561548	0.157677	0.0506233
ERVB4_2-LTR_MM	0	0.102628	0.339951	0.332236	-0.0214486	-0.233614	0.0855208	-0.146512
ERVB4_3-I_MM-int	0	0.314972	0.0989244	0.315132	0.214954	0.163424	0.274901	0.0317968
ERVB4_3-LTR_MM	0	0.0852834	0.0556186	0.109724	0.0385274	-0.0237654	0.154299	0.0250191
ERVB5_1-I_MM-int	0	0.0608039	0.21754	0.264743	0.0908429	0.0746056	0.303949	0.148575
ERVB5_1-LTR_MM	0	0.0518928	0.0342666	0.177104	0.189731	0.0602706	0.185439	0.259549
ERVB5_2-LTR_MM	0	0.0635816	0.0914207	0.179287	0.172231	0.077421	0.140691	0.13328
ERVB7_1-LTR_MM	0	0.140389	0.117957	0.287594	0.0265663	0.0307641	-0.146953	-0.399643
ERVB7_2-LTR_MM	0	0.0736419	0.00190017	0.206995	0.0406684	-0.0495348	-0.149752	-0.379665
ERVB7_2B-LTR_MM	0	0.097231	0.125988	0.201596	0.0303012	0.0220037	-0.156554	-0.362138
ERVB7_3-LTR_MM	0	0.0538526	-0.431004	-0.44797	-0.213413	-0.39637	-0.204633	-1.03795
ERVB7_4-LTR_MM	0	0.0616309	-0.468439	-0.554367	-0.166443	-0.419058	-0.143882	-0.839033
ERVL-B4-int	0	0.00576291	0.0218786	0.0234599	-0.0316682	-0.00255714	0.122688	0.17446
ERVL-E-int	0	-0.0683254	0.0264176	0.0569461	0.00799464	0.040476	0.174639	0.111214
ERVL-int	0	0.104405	0.0289679	0.0727474	0.0714534	0.0649948	0.0987208	0.196782
ETnERV-int	0	0.167152	0.0927235	0.398307	0.00625736	-0.0177484	-0.0454573	-0.217874
ETnERV2-int	0	0.158832	0.137917	0.275208	0.0288834	-0.0251986	-0.0211964	-0.285478
ETnERV3-int	0	0.134531	0.136322	0.277881	0.0431956	0.0126281	0.0986553	-0.0511648
FordPrefect	0	0.0807961	0.106492	0.144002	0.0855727	0.0953215	0.10874	0.25192
HAL1	0	0.0628846	0.0988528	0.119973	0.0311227	0.0573765	0.105873	0.162001
HAL1M8	0	0.0738294	-0.000989059	0.189123	0.163446	0.181163	0.311164	0.106516
HAL1ME	0	0.105125	0.0473898	0.0682153	0.0966391	0.00891924	0.302006	0.267509
HAL1b	0	0.00383012	0.0980237	0.0142414	-0.154677	-0.0102323	0.112517	0.112344
HERV16-int	0	-0.117418	0.0791925	0.0735962	0.069593	0.155833	0.125203	0.27373
IAP-d-int	0	0.0836901	0.0787096	0.217329	0.0473487	0.0444982	0.158516	0.0774087
IAP1-MM_I-int	0	0.22078	0.237935	0.387694	0.120392	0.0304322	0.318745	0.151188
IAPA_MM-int	0	0.254923	0.561255	0.15408	0.184798	0.0717102	0.262618	-0.15509
IAPEY2_LTR	0	0.173925	0.130147	0.144484	0.0720046	0.0286355	0.172334	-0.430844
IAPEY3-int	0	0.100406	0.173162	0.288923	0.0427274	-0.0308754	0.278229	0.152142
IAPEY3C_LTR	0	-0.0256158	0.213087	0.034772	-0.0132953	-0.0776845	0.0860785	-0.0378296
IAPEY3_LTR	0	0.102958	0.0994038	0.0833536	0.0513527	-0.0409014	0.205594	-0.293898
IAPEY4_I-int	0	0.015603	-0.000569776	0.309261	0.00716869	0.055744	-0.00118363	-0.352452
IAPEY4_LTR	0	0.132401	0.0445324	0.119781	0.153676	0.0648235	-0.0829874	-0.607516
IAPEY5_I-int	0	0.186752	0.217959	0.27046	0.235382	-0.0933149	0.279621	0.147161
IAPEY_LTR	0	0.259607	0.320467	0.28491	0.160478	0.0910285	0.272758	-0.34912
IAPEy-int	0	0.191746	0.199005	0.389859	0.105213	0.0537124	0.328203	0.0893172
IAPEz-int	0	0.0806874	0.196647	0.224395	0.00269657	-0.00731823	0.158592	0.00213256
IAPLTR1_Mm	0	0.159308	0.24184	0.238619	0.017566	0.0165277	0.244219	-0.0496775
IAPLTR1a_Mm	0	0.162635	0.3186	0.180905	0.0248783	-0.00624231	0.224741	-0.136352
IAPLTR2_Mm	0	0.165247	0.398659	0.343523	0.0908322	0.0354438	0.191431	-0.243628
IAPLTR2a	0	0.15091	0.377562	0.270298	0.0448798	-0.000313311	0.166494	-0.265798
IAPLTR2a2_Mm	0	0.191695	0.311715	0.276412	0.085955	0.0204347	0.217534	-0.0828411
IAPLTR2b	0	0.162145	0.294579	0.251044	0.0489736	-0.0159384	0.271328	-0.172403
IAPLTR3	0	0.180038	0.233907	0.260578	0.151359	0.0687779	0.239002	0.0847886
IAPLTR3-int	0	0.182549	0.178875	0.314275	0.193453	0.143361	0.261789	0.206241
IAPLTR4	0	0.110285	0.134137	0.277721	0.0157059	-0.0685393	0.300269	0.00208419
IAPLTR4_I	0	0.0958308	0.274732	0.331392	0.0346163	0.126815	0.26538	-0.0741083
Kanga1	0	-0.0487922	-0.0286665	-0.0177224	-0.253742	0.0524605	0.148827	0.169741
Kanga2_a	0	-0.0550665	0.149236	0.171918	0.21941	0.0540103	0.171274	0.292907
L1M1	0	-0.0569278	0.047384	-0.0370219	-0.141281	-0.136908	0.158431	0.194354
L1M2	0	0.0366665	0.0975748	0.194431	0.0693941	0.0665099	0.171442	0.251204
L1M2a	0	0.120706	-0.0946981	0.0365083	-0.0923167	-0.146288	0.163813	0.104572
L1M2c	0	-0.227881	-0.191339	-0.0409602	-0.124617	-0.0950122	-0.012139	0.129555
L1M3	0	0.0345334	0.0794991	0.180436	0.0563547	0.0487119	0.185357	0.232507
L1M3b	0	0.220007	0.221943	0.152583	0.233849	0.153308	0.317327	0.0988102
L1M3c	0	0.0875034	-0.060351	0.200343	-0.0665393	-0.0303296	0.174747	0.258456
L1M3de	0	0.168378	-0.155203	0.0506244	0.28648	0.151065	0.164984	0.358184
L1M3e	0	0.0317981	0.012927	0.116828	-0.00734385	0.0304183	0.158468	0.108285
L1M4	0	0.035554	0.0849493	0.159571	0.0458004	0.0565069	0.141884	0.185231
L1M4a1	0	0.0891665	0.0541464	0.0300949	-0.124144	-0.052801	0.188907	0.08864
L1M4a2	0	0.0452689	0.0494086	0.15502	0.0453518	0.107819	0.18924	0.180509
L1M4b	0	0.026051	0.0240523	0.0198456	0.0484787	0.0186479	0.0460712	0.00396237
L1M4c	0	0.0733079	0.0659939	0.196138	0.0982834	0.00111939	0.12481	0.16359
L1M5	0	0.0529828	0.119888	0.245943	0.102212	0.106924	0.2149	0.262433
L1M6	0	0.162994	0.0716912	0.0198297	0.125009	0.182132	0.000874184	-0.132717
L1M8	0	0.0751125	0.0062752	0.0756645	0.0360787	-0.0249705	0.154466	0.0426581
L1MA10	0	0.168689	0.115477	0.161475	0.204257	0.169431	0.25427	0.281426
L1MA4	0	0.0247077	0.0884652	0.184451	0.0374499	0.0632053	0.199394	0.230155
L1MA4A	0	0.0593898	0.0622957	0.160668	0.06659	0.0808531	0.182227	0.221642
L1MA5	0	-0.0242573	0.0603547	0.119148	0.051732	0.040727	0.156924	0.161418
L1MA5A	0	0.0450128	0.116144	0.188721	0.114289	0.0881164	0.173397	0.228803
L1MA6	0	0.0086489	0.0948747	0.125605	0.0264351	0.0312532	0.201928	0.191701
L1MA7	0	0.082327	0.126802	0.194999	0.120958	0.118159	0.177156	0.230795
L1MA8	0	0.0811042	0.0903827	0.124734	0.0947548	0.053374	0.19011	0.191943
L1MA9	0	-0.015992	0.0885731	0.181005	0.100072	0.0497028	0.221327	0.22475
L1MB1	0	-0.0305425	0.0501898	0.149996	0.0195868	0.0500805	0.155959	0.192895
L1MB2	0	-0.0195404	0.00938981	0.135011	0.0417268	0.0589462	0.148074	0.17203
L1MB3	0	-0.0257372	0.0430028	0.143667	0.0438757	0.0325008	0.105666	0.199842
L1MB4	0	-0.0599805	0.0420188	0.0747863	0.0556891	-0.0352191	0.114048	0.161683
L1MB5	0	-0.0220804	0.0425171	0.0758546	0.0316691	0.0127376	0.155451	0.157913
L1MB7	0	-0.054206	0.00883377	0.0764936	0.0339751	0.0251046	0.134508	0.15306
L1MB8	0	-0.0173567	0.0537639	0.147169	0.0279235	0.0722082	0.141308	0.196163
L1MC	0	0.0737101	0.114356	0.193372	0.0297533	0.0634478	0.141916	0.189583
L1MC1	0	0.0501605	0.0837608	0.135841	0.103429	0.0736036	0.16581	0.180091
L1MC2	0	0.0687414	0.0470307	0.13641	0.0535519	0.0514899	0.144004	0.162188
L1MC3	0	0.0112428	0.0704777	0.0991814	0.0970748	0.0467477	0.170685	0.157041
L1MC4	0	0.00195135	0.0561263	0.139167	0.0204424	0.0449262	0.121179	0.236022
L1MC4a	0	0.0247348	0.0711448	0.128606	0.120186	0.067174	0.181671	0.205295
L1MC5	0	0.063945	0.104399	0.23463	0.112447	0.132461	0.147995	0.322996
L1MC5a	0	-0.0953685	0.0161164	0.14775	-0.011623	0.0463485	0.186423	0.21877
L1MCa	0	0.0386518	0.108776	0.111584	0.0778374	0.0640826	0.144663	0.135654
L1MCb	0	0.128503	0.18125	0.146761	0.137154	0.0728905	0.200081	0.179755
L1MCc	0	0.192528	0.0828555	0.121273	0.0898191	-0.000416573	0.134898	0.000104124
L1MD	0	0.116393	0.152802	0.236711	0.0624588	0.0718252	0.133799	0.27257
L1MD1	0	-0.00948848	0.0136412	0.152964	0.0993621	0.076529	0.163291	0.256821
L1MD2	0	0.016626	0.0968093	0.183711	0.0530665	0.0392696	0.154303	0.191582
L1MD3	0	0.101622	0.0428097	0.119367	0.000381529	0.033395	0.15835	0.237339
L1MDa	0	0.00862536	-0.0103698	0.11733	0.0451991	0.0194414	0.12166	0.224327
L1MDb	0	0.0126972	0.0176538	0.135678	0.0054272	0.036123	0.221446	0.0302295
L1ME1	0	-0.0101312	0.105709	0.127389	0.0916833	0.060286	0.131138	0.224311
L1ME2	0	0.0343632	0.130216	0.141522	0.076926	0.0695554	0.140675	0.18122
L1ME2z	0	-0.0455608	0.126704	0.0957523	0.0670502	-0.0276658	0.146347	0.199606
L1ME3	0	-0.103369	0.0169546	0.114122	0.0453625	0.0729517	0.12797	0.152197
L1ME3A	0	0.0424089	0.107588	0.189556	0.102516	0.0826183	0.123382	0.234887
L1ME3B	0	-0.00577894	0.00361976	0.172748	-0.0789903	-0.0430888	0.0945919	0.290675
L1ME3C	0	0.072254	0.0211385	0.305416	0.0888731	0.302659	0.185593	0.253105
L1ME3Cz	0	-0.0705616	0.0518151	0.173657	-0.0529412	0.078245	0.098901	0.336744
L1ME3D	0	-0.108127	0.0122712	0.0809736	-0.0345169	-0.0365885	-0.0143031	0.0238039
L1ME3E	0	0.0164755	0.279534	0.314532	0.332013	0.161337	0.321728	0.361915
L1ME3F	0	-0.0946394	-0.0172192	0.0691979	-0.21796	-0.0877033	-0.0226707	-0.128372
L1ME3G	0	-0.01151	0.0163696	0.155032	0.077891	0.03664	0.218172	0.231931
L1ME4a	0	-0.122012	-0.015862	0.194402	-0.0367828	-0.00356368	0.129524	0.283779
L1ME4b	0	-0.116957	0.0314097	0.105964	-0.0236719	-0.01543	0.133974	0.16893
L1ME4c	0	0.0107033	0.107985	0.232274	-0.0587032	0.126762	0.153176	0.34282
L1MEb	0	-0.197744	0.0330998	-0.0747035	-0.16082	-0.076259	0.0659059	0.110405
L1MEc	0	-0.0323467	0.0304354	0.10681	0.0407675	0.0342955	0.132667	0.185475
L1MEd	0	0.0272075	0.0789071	0.185621	0.0308885	0.0779049	0.22273	0.253484
L1MEf	0	0.0488565	0.0958333	0.221656	0.15267	0.109604	0.256359	0.325947
L1MEg	0	0.0353692	0.129961	0.216486	0.150619	0.137712	0.159406	0.30965
L1MEi	0	0.096538	0.169226	0.198578	0.0653115	0.249	0.241356	0.22756
L1Md_A	0	0.00922139	0.342465	-0.0100405	0.167661	0.0552943	-0.0146458	-0.128954
L1Md_F	0	0.109166	0.23544	0.208968	0.199496	0.0729116	0.133774	0.00514395
L1Md_F2	0	0.0851977	0.0757327	0.136029	0.130064	0.0441255	0.200006	0.171247
L1Md_F3	0	0.0743925	0.131353	0.127174	0.129995	0.0494334	0.187868	0.130655
L1Md_Gf	0	0.0408033	0.1917	0.0417188	0.235376	0.0972529	-0.179418	-0.296623
L1Md_T	0	0.0477395	0.175352	0.0900409	0.209948	0.106374	-0.0467933	-0.0758974
L1PB4	0	-0.0890164	0.00942151	-0.00460805	0.112908	-0.0314579	0.115226	0.0786231
L1VL1	0	0.100251	0.165092	0.171898	0.139275	0.0675726	0.0862935	0.0321833
L1VL2	0	0.101299	0.0911979	0.160439	0.141879	0.0625981	0.164112	0.145373
L1VL4	0	0.0934261	0.0608629	0.165722	0.127345	0.0415812	0.144967	0.139797
L1_Mm	0	0.0762359	0.109766	0.085565	0.0692367	0.019513	0.135365	0.0671519
L1_Mur1	0	0.142801	0.129417	0.201608	0.151469	0.0543868	0.189427	0.214305
L1_Mur2	0	0.117178	0.115859	0.202795	0.141598	0.0623923	0.210269	0.228319
L1_Mur3	0	0.0972729	0.117667	0.216829	0.115571	0.0591523	0.193075	0.227861
L1_Mus1	0	0.0617857	0.0323323	0.112646	0.102727	0.0292751	0.181124	0.154044
L1_Mus2	0	0.0770822	0.0430286	0.113858	0.115279	0.0494815	0.175047	0.171021
L1_Mus3	0	0.0808171	0.059401	0.128286	0.119058	0.0447348	0.18429	0.160288
L1_Mus4	0	0.0621968	0.0216425	0.0811893	0.0985825	0.0277554	0.167681	0.146101
L1_Rod	0	0.066128	0.114995	0.227797	0.0687145	0.0539663	0.199925	0.265722
L2	0	0.0298333	0.0130325	0.0222926	0.038676	0.0139402	0.101325	0.10891
L2a	0	-0.00140309	-0.0534455	0.00417676	0.0139012	0.0147216	0.100141	0.0625997
L2b	0	-0.036914	-0.0897048	-0.0431948	-0.0372047	-0.0325809	0.0680771	0.0626999
L2c	0	-0.0295289	0.0113656	-0.0216834	0.0385769	0.0307357	0.0647342	0.106199
L3	0	-0.11084	0.0603712	-0.00190744	0.0347597	0.0303036	0.0901083	0.0856432
L3b	0	0.2932	0.29728	0.123412	0.161921	0.114468	0.0803188	0.123138
L4_A_Mam	0	0.12917	-0.0919403	0.179266	0.031106	0.105377	0.142403	0.0291193
L4_C_Mam	0	0.139688	0.164125	0.0382606	0.0116745	0.0329824	0.197184	0.0622081
LTR102_Mam	0	-0.130394	0.0582268	-0.0250492	0.0694009	-0.00136135	0.141179	0.308462
LTR10_RN	0	0.0877123	0.0564323	0.066629	0.114787	0.0149295	0.0236074	0.0123563
LTR16A	0	0.00025842	-0.0388449	-0.0359785	0.0717081	0.0640517	0.124794	0.123771
LTR16A1	0	0.0899107	0.0312788	0.0362229	0.195255	0.174669	0.159034	0.124567
LTR16A2	0	0.241526	0.0332932	-0.133318	0.0570235	0.0691006	-0.0525902	0.161382
LTR16B	0	0.0886322	0.00329139	-0.0242771	0.140408	0.0769922	0.221146	0.0311778
LTR16B1	0	0.0482002	0.0165802	0.0189155	0.153408	-0.0299453	0.35669	0.232076
LTR16B2	0	0.188481	-0.103218	-0.114667	-0.122542	-0.00780604	0.0641919	-0.131721
LTR16C	0	0.0788268	0.0713482	-0.00872217	0.0381829	-0.0270924	0.144543	-0.0363537
LTR16E1	0	-0.0645355	-0.017937	-0.0976614	0.145279	0.0177167	0.0518134	0.0119945
LTR16E2	0	-0.023344	0.00118121	-0.0352493	-0.117251	0.0314104	-0.0535545	0.0525105
LTR33	0	0.0557744	0.00421973	-0.0905241	0.0733281	0.0427788	0.0375048	0.017626
LTR33A	0	-0.122832	-0.0632661	-0.0540648	0.0508356	-0.0278687	0.0682494	0.062037
LTR33A_	0	0.0133936	-0.0647081	-0.28612	-0.13494	-0.0343761	-0.141764	-0.340734
LTR37-int	0	0.268365	0.0931397	0.147335	0.0402171	-0.0625092	0.0183324	0.180272
LTR37A	0	0.0633005	0.141521	0.0115651	0.046562	0.0725411	0.0385171	0.0377215
LTR37B	0	-0.00210604	0.148654	0.220255	0.124201	0.153774	0.156162	0.213074
LTR40a	0	0.0334084	-0.0505524	-0.0470157	0.0408833	-0.0403166	0.0440237	0.0189799
LTR40b	0	0.0494296	0.0363428	0.0127451	0.213311	0.0553898	0.0938518	0.171777
LTR40c	0	0.0920546	0.0991749	0.116453	0.0160015	0.175891	0.246304	0.0757362
LTR41	0	0.0621058	-0.0765952	-0.0420153	0.0344775	-0.0845874	-0.0446461	-0.340182
LTR48	0	0.092824	0.0516268	-0.137328	0.0913414	0.126028	0.14203	-0.0451241
LTR48B	0	0.0249482	0.123078	0.102852	0.230334	0.0827895	0.18538	0.388231
LTR50	0	0.190425	0.238285	-0.222651	-0.0317502	-0.0781729	0.0197468	-0.189993
LTR53	0	0.0306694	0.0147302	0.0335617	0.0468638	0.0914726	0.149317	0.0119832
LTR67B	0	-0.00181642	-0.101109	-0.141252	0.0948386	0.0308676	-0.118534	-0.12681
LTR72_RN	0	0.0108418	0.0908969	-0.0441168	0.0936008	0.0509259	0.0531292	0.0587481
LTR78	0	-0.0136607	-0.0187475	-0.131696	0.1475	-0.00187789	0.0346998	-0.0593023
LTR82A	0	-0.338048	-0.268664	-0.147117	-0.014116	-0.150963	-0.0957131	0.130962
LTR82B	0	0.127864	0.0270535	0.0930079	0.00718995	-0.0494663	0.178618	0.131019
LTRIS2	0	0.169813	0.369021	0.152179	0.113927	0.000271398	-0.109143	-0.368281
LTRIS3	0	0.0747868	0.218214	0.0989499	-0.132669	-0.15764	-0.0772745	-0.337371
LTRIS4	0	-0.0669394	0.126686	0.296498	-0.0828745	-0.219836	0.0331011	0.0639707
LTRIS4A	0	0.121985	0.129465	0.144503	-0.0816582	-0.0829186	-0.105711	-0.314743
LTRIS4B	0	0.0717438	0.0942403	0.0744658	-0.0696915	-0.144701	0.0759705	-0.0405258
LTRIS5	0	-0.104888	-0.079465	-0.18288	-0.404169	-0.306682	-0.287254	-0.274813
LTRIS6	0	0.0373406	-0.159911	0.0405563	0.0276501	-0.0199041	0.0984818	-0.0302132
LTRIS_Mm	0	0.0200867	-0.0336716	0.00475058	-0.207972	-0.15108	-0.0395582	-0.305851
LTRIS_Mus	0	0.0311546	0.0574226	0.13615	-0.137293	-0.103446	-0.0189569	-0.127678
Looper	0	-0.0840534	0.104746	0.0327304	-0.0454049	0.000135853	0.204012	0.0382096
Lx	0	0.0701171	0.0290564	0.0609875	0.115241	0.030896	0.166233	0.119639
Lx10	0	0.0994597	0.12041	0.105422	0.103695	0.0787382	0.204135	0.162708
Lx2	0	0.0820679	-0.00259195	0.0462719	0.106296	0.0177142	0.161947	0.0776101
Lx2A	0	0.142407	0.0250816	0.0940811	0.12222	0.0402389	0.2141	0.101986
Lx2A1	0	0.103975	0.0352238	0.0434809	0.128444	0.0291154	0.205015	0.110385
Lx2B	0	0.0754079	0.0256404	0.0501466	0.12173	0.0277381	0.187328	0.135981
Lx2B2	0	0.102828	0.0547321	0.0641238	0.150395	0.0359207	0.193223	0.116712
Lx3A	0	0.111762	0.0219785	0.0670293	0.115355	0.0017977	0.195107	0.118331
Lx3B	0	0.111833	0.0255396	0.0806033	0.12985	0.0187027	0.192074	0.148611
Lx3C	0	0.106022	0.0299104	0.063095	0.123541	0.0137798	0.172454	0.110004
Lx3_Mus	0	0.0848419	-0.0076105	0.0791568	0.0935151	-0.00013846	0.178285	0.162244
Lx4A	0	0.0754328	0.042009	0.0751533	0.0957542	0.0289459	0.170196	0.135855
Lx4B	0	0.0887676	-0.00875114	0.0586802	0.101235	0.0304187	0.167	0.129011
Lx5	0	0.0677969	0.0149836	0.0549231	0.103024	0.0347645	0.172941	0.144833
Lx5b	0	0.100899	0.0481962	0.0710413	0.107983	0.0491091	0.169584	0.151789
Lx5c	0	0.0763528	0.0282048	0.0636468	0.109777	0.0355873	0.139002	0.103796
Lx6	0	0.10614	0.0964296	0.123339	0.123972	0.0568577	0.20188	0.161854
Lx7	0	0.0686744	0.0824107	0.126319	0.102094	0.0421677	0.173192	0.172806
Lx8	0	0.0331398	0.04937	0.0641583	0.0645351	0.0174597	0.126786	0.108303
Lx8b	0	0.074671	0.0774851	0.126487	0.113893	0.0572252	0.193689	0.18728
Lx9	0	0.0652945	0.100907	0.125426	0.113492	0.06691	0.179383	0.181903
MARNA	0	0.0668748	0.132041	0.195789	0.200379	0.0488409	0.145763	0.563436
MER102b	0	0.135917	0.082056	0.0786898	-0.0407046	0.273042	0.326934	0.0408856
MER113	0	0.171772	0.0706645	0.193028	-0.0956358	0.180073	0.30305	0.264979
MER115	0	0.0539185	0.0112923	0.133818	0.236838	0.149304	0.173059	0.295513
MER119	0	0.0154124	0.0536507	-0.12313	-0.0260871	-0.0697721	0.0220376	-0.155312
MER2	0	-0.0141874	0.0972557	0.110211	0.0574515	0.0841192	0.17036	0.216071
MER20B	0	-0.167827	0.116656	0.175981	0.153792	-0.012538	0.0798999	0.157582
MER21B	0	-0.074869	-0.0424732	-0.0659257	-0.0477718	-0.0836542	-0.0102761	0.0361281
MER21C	0	-0.0280495	0.00784664	-0.110002	-0.0108011	-0.0397205	-0.0283261	-0.0713161
MER31A	0	0.0173133	0.00634483	-0.0715262	-0.0220678	-0.104399	-0.00766146	-0.000688397
MER31B	0	-0.0259507	-0.0870502	-0.100209	-0.0548541	-0.060568	-0.0413429	0.0863919
MER33	0	0.146074	0.1519	0.161433	-0.106038	0.0900744	0.121512	0.304147
MER34	0	-0.0627454	-0.0110218	0.190886	0.149979	-0.0577745	0.169893	0.154659
MER34A	0	0.137653	0.225	0.0802902	0.0895269	0.139706	0.150193	0.0233296
MER34A1	0	-0.0119461	0.0600166	0.175107	0.190044	0.123318	0.146757	0.0681953
MER44A	0	0.0122805	-0.00342989	0.139721	-0.0809818	0.0160968	0.187094	0.230774
MER44B	0	-0.104771	-0.032276	0.119631	-0.0323081	0.029388	0.0403246	0.0906476
MER44C	0	0.0383492	0.0039805	0.0530577	-0.171597	-0.0500986	0.0713604	-0.0228652
MER44D	0	-0.00053613	0.0786387	0.00861029	-0.233593	-0.0545623	0.135916	0.038493
MER45B	0	0.0228422	-0.0450177	0.0508913	-0.0492518	0.040618	0.0783373	0.0172587
MER45R	0	0.0229403	0.0762247	0.225974	-0.0160405	0.0192845	0.264435	0.169114
MER46C	0	0.0972863	-0.0276504	0.0364135	0.1103	0.0134228	0.171007	0.142331
MER47B	0	-0.146271	0.0579572	0.0311434	-0.0314848	-0.038373	0.101805	0.0795273
MER52-int	0	0.209169	0.0400186	0.207172	0.283614	0.156388	0.388174	0.371111
MER54A	0	-0.21	-0.120939	0.0294629	0.0310768	-0.121835	-0.0106526	0.0942491
MER57C2	0	0.191379	0.150137	0.115145	0.133686	-0.0336911	0.0938019	-0.054456
MER57D	0	0.164526	0.0773574	0.0947778	0.0682878	0.100127	0.109544	0.117006
MER58B	0	0.0937922	0.0549315	0.184898	0.06319	0.160092	0.279345	0.219224
MER63B	0	0.23498	0.0850413	0.183531	0.176029	0.0461709	0.0151973	0.0480958
MER63C	0	-0.0651288	0.0121749	0.1428	-0.0884595	0.0265121	0.178978	0.0863381
MER63D	0	0.0589143	0.155758	0.0888054	0.046375	-0.0395534	0.215274	0.12759
MER67A	0	0.21013	0.0729696	0.0336877	0.0656577	0.12191	0.130928	0.03716
MER67B	0	-0.029071	0.253842	-0.152505	0.0069584	-0.0902791	-0.0864155	-0.196561
MER67C	0	0.0776684	0.124124	-0.176006	0.153629	-0.073837	0.0314652	-0.152713
MER67D	0	0.106738	0.0831833	-0.181865	0.032179	-0.0755109	-0.106506	-0.200738
MER68	0	0.0697412	-0.0894437	0.0310421	0.0380003	0.0370409	0.119758	0.0728203
MER68B	0	0.0349574	0.0354653	-0.173996	0.0421769	-0.0993498	0.0787281	0.00519423
MER70A	0	0.0977995	-0.0955406	-0.0234396	0.183808	0.111452	0.0210827	0.0350703
MER70B	0	0.0816354	-0.0699264	-0.0915984	-0.111861	-0.0954528	-0.014108	-0.0827722
MER74A	0	0.00143506	-0.0696519	-0.0787211	0.146113	0.0609395	-0.0126393	0.0207948
MER74B	0	-0.11045	-0.134278	-0.0920448	-0.0117114	-0.140135	0.110364	0.209817
MER76	0	-0.052289	-0.185358	-0.0611671	-0.108572	-0.0437489	0.0658871	-0.0889149
MER77	0	-0.0396446	0.0328126	0.00237096	0.0219104	0.028056	0.0643896	0.177632
MER77B	0	0.0945308	0.06691	0.0954049	0.129032	0.148849	0.112559	0.167099
MER89	0	0.028572	0.0262125	0.0206548	0.124429	0.0903166	0.179934	0.12056
MER90	0	0.0903895	0.183499	0.260719	0.106594	0.268704	0.273272	0.304018
MER90a	0	0.0305457	-0.0823344	0.0706618	-0.0438301	-0.0411832	0.0221339	0.100362
MER92-int	0	0.140551	0.174955	0.179127	0.226079	0.10391	0.181209	0.421082
MER92B	0	-0.0407942	0.0260394	-0.314147	0.0671357	-0.0516358	-0.11734	-0.206442
MERV1_I-int	0	-0.00300542	-0.0774225	0.0913383	0.0111911	-0.0304378	0.109403	0.164805
MERV1_LTR	0	-0.0784993	0.293096	-0.0118805	-0.0438651	-0.0832351	-0.109692	-0.221431
MERVK26-int	0	0.0693867	0.0323473	0.0597289	0.0991798	0.00198296	0.0372886	0.0532348
MERVL-int	0	-0.0230483	0.46391	0.181635	0.14409	0.0906835	0.218603	0.295961
MERVL_2A-int	0	-0.0210046	0.0651741	0.0829551	0.0252435	0.0419259	0.145461	0.156219
MLT-int	0	-0.00125769	-0.0222806	0.0453924	0.0283708	0.00556198	0.0212517	0.101477
MLT1-int	0	0.195557	0.104609	0.193899	0.14048	0.162141	0.12305	0.260768
MLT1A	0	0.0427629	0.06951	0.0483672	0.130831	0.0607577	0.150569	0.206508
MLT1A0	0	0.0432325	0.0467527	0.0720832	0.067866	0.0431403	0.143354	0.162984
MLT1A0-int	0	0.257649	0.182999	0.0904018	0.0938501	0.0799636	0.225117	0.343476
MLT1A1	0	0.0438098	-7.95885e-05	0.0700612	0.0615152	0.0665299	0.149985	0.188653
MLT1A1-int	0	-0.060888	0.0332073	0.0681453	0.058422	0.217267	0.375342	0.247939
MLT1B	0	0.0304041	0.00990984	0.011979	0.0535247	0.0182232	0.128337	0.120229
MLT1C	0	-0.0241213	0.0279552	0.0275925	0.0228446	0.0596209	0.141443	0.129786
MLT1D	0	0.0282481	0.0373319	0.0460991	0.089587	0.0145573	0.115973	0.152654
MLT1D-int	0	0.209283	0.226881	0.189978	0.204715	0.0504794	0.298848	0.269795
MLT1E	0	0.132104	-0.0803819	0.0667102	0.0643679	0.0472711	0.0505292	0.200539
MLT1E1	0	0.0794131	0.0991805	0.117806	0.143086	0.0518605	0.282569	0.128123
MLT1E1A	0	0.0279901	-0.0332297	-0.0245035	-0.0127374	0.0896094	0.146186	0.134207
MLT1E2	0	0.00198999	-0.0510953	-0.00720843	0.0137694	0.0703124	0.0881747	0.0978909
MLT1E3	0	0.041811	0.0615416	0.0493866	0.0726225	0.00776635	0.150957	0.169708
MLT1F	0	-0.0618286	-0.12746	-0.0761009	-0.0626679	-0.039001	0.0285478	0.090963
MLT1F-int	0	0.0558862	0.177136	0.199999	0.0710635	-0.00681321	0.0649034	0.181372
MLT1F1	0	0.0028457	0.0212785	-0.122926	0.0261702	-0.0724971	0.0779517	0.0458067
MLT1F2	0	0.0271226	0.0111101	0.0192028	0.0359987	0.0244742	0.150521	0.176745
MLT1G	0	-0.155612	-0.0490192	-0.0344567	-0.0217548	-0.0399272	0.0565895	-0.053263
MLT1G1	0	-0.0517695	-0.164067	-0.0304647	0.00577061	-0.0412695	0.0705166	0.0148245
MLT1G3	0	0.0356802	-0.0491194	-0.0903756	-0.100407	-0.0772244	0.00441641	-0.00573282
MLT1H	0	-0.0029292	-0.0042059	0.0452308	0.0214061	-0.0151967	0.0959941	0.101892
MLT1H-int	0	0.0573605	0.0893684	0.151077	0.164285	0.10511	0.181711	0.173149
MLT1H1	0	-0.0739607	-0.0306078	-0.0756972	0.0815558	-0.0628407	-0.0052676	0.171187
MLT1H2	0	-0.0183328	0.0570253	-0.0204612	-0.0207949	0.0242362	0.233292	0.186703
MLT1I	0	0.0346421	-0.0637885	-0.0109832	0.03514	-0.0185023	-0.0287136	0.0582382
MLT1J	0	-0.0293929	-0.0700176	0.0440858	0.00376434	-0.000568082	0.142185	0.207899
MLT1J-int	0	0.0690063	-0.0660598	-0.0294782	0.100926	0.0243688	0.277306	0.183203
MLT1J1	0	0.0564745	0.0178522	0.0250816	-0.0350219	0.0357874	0.0901367	0.249146
MLT1J2	0	0.0442325	0.0458777	0.00707655	0.0494411	0.0876465	0.237297	0.154
MLT1K	0	0.00134182	0.0488593	0.0651148	-0.0140165	0.0691828	0.0740977	0.136095
MLT1L	0	0.0184623	-0.0238547	0.0961859	0.1048	0.0856109	0.135697	0.0621543
MLT1N2	0	-0.133789	-0.182229	-0.0985913	-0.0187798	0.0224968	-0.0507146	0.0043627
MLT1O	0	0.141281	-0.0618391	0.0933522	0.00395372	-0.070337	-0.0579976	0.0226057
MLT2B1	0	-0.0282737	0.0236569	0.0557742	0.0298043	-0.0203528	0.104589	0.0777231
MLT2B2	0	0.0447546	0.103743	0.129478	0.0893656	0.117563	0.257932	0.236348
MLT2B3	0	0.044306	0.0467087	-0.0309623	0.0708222	0.0067126	0.029462	0.098464
MLT2B4	0	0.0832461	-0.0200922	0.0782191	0.0792287	0.0631964	0.120225	0.230969
MLT2B5	0	-0.0255821	0.177984	-0.174935	0.152003	0.0661926	-0.0394016	0.000877125
MLT2C1	0	0.142277	-0.0119811	0.0856856	0.0827223	0.103193	0.097077	0.197021
MLT2C2	0	0.0204203	-0.0691464	-0.0398974	-0.00615086	-0.0412365	0.0790971	0.150783
MLT2D	0	0.0561758	0.0368386	0.0227244	0.053325	0.0818178	0.0845346	0.190014
MLT2F	0	0.00789842	0.00850571	-0.0420392	-0.0245591	-0.0364516	0.0356109	0.118035
MLTR11A	0	-0.0104359	0.00746887	0.0153235	0.0872194	0.0181664	0.101118	0.0903807
MLTR11B	0	-0.0375295	0.0387621	-0.0179251	0.0427979	0.0105209	0.0720615	0.037948
MLTR12	0	-0.0548529	-0.0552792	0.115083	0.0281064	-0.0438834	0.0306529	0.178781
MLTR13	0	-0.0235839	0.068746	0.0270503	-0.0547309	0.0434088	-0.0569165	-0.0292948
MLTR14	0	-0.0121808	-0.0170616	-0.137798	-0.029888	-0.0563973	-0.0605639	-0.102708
MLTR18A_MM	0	-0.0585233	0.0363163	-0.00630525	-0.0319048	-0.0328364	0.055295	-0.00204193
MLTR18B_MM	0	0.121989	0.299036	-0.0633117	0.126336	0.149331	-0.0343256	-0.0148737
MLTR18C_MM	0	-0.024935	0.133293	0.0597566	0.0599274	0.0140663	0.0736927	-0.0291919
MLTR18D_MM	0	-0.0221641	0.0295753	-0.0122123	0.0748328	-0.0636666	0.0422284	-0.0609394
MLTR18_MM	0	-0.00799178	0.0569368	0.000852995	0.0982922	-0.0129291	0.0985974	0.123842
MLTR25A	0	0.111648	0.337263	-0.205225	-0.0254876	-0.0626948	-0.184113	-0.348146
MLTR25C	0	0.13897	0.0715925	0.178054	0.0979242	0.0503067	0.243613	0.111862
MLTR31A_MM	0	0.0673196	0.0326802	0.0892321	0.0673973	0.039865	0.105239	-0.109215
MLTR31C_MM	0	0.0404908	0.1494	0.0672784	0.0648352	0.0122383	-0.0629851	-0.227689
MLTR31D_MM	0	0.0623501	-0.017707	-0.0108854	0.0581685	-0.0351164	0.118124	-0.0872734
MLTR31E_MM	0	-0.0730339	0.120301	0.116897	-0.0418649	-0.0394737	-0.105276	0.0150762
MLTR31FA_MM	0	0.0182406	-0.0112007	0.137477	0.0341645	-0.0162714	-0.00920151	-0.0233031
MLTR31F_MM	0	0.0457485	0.106773	0.0933148	0.0489282	0.00301915	-0.00324294	-0.112069
MLTR32C_MM	0	0.138273	0.513339	0.0928978	0.0953997	0.0311445	-0.000112847	-0.0207994
MLTR73	0	-0.0222431	-0.107625	0.0112037	-0.0411565	0.0115084	0.104061	0.116932
MMAR1	0	0.0211522	0.186173	0.0765983	0.100491	-0.00917327	0.00369546	0.0261729
MMERGLN-int	0	-0.0439254	0.129339	0.319121	0.0052136	-0.00862606	0.140071	0.177105
MMERGLN_LTR	0	0.0361368	0.194768	0.72729	0.113565	0.0471394	-0.105831	-0.113816
MMERVK10C-int	0	0.110506	0.10827	0.301951	0.0255004	-0.0105396	0.16977	0.0502472
MMERVK10D3_I-int	0	0.146984	0.210601	0.190528	0.0620561	0.0573639	0.251231	0.0109041
MMERVK10D3_LTR	0	0.00831954	0.10389	0.0637429	0.0295098	0.0905263	0.12217	-0.172418
MMERVK9C_I-int	0	0.22895	0.143639	0.270787	0.092357	0.0394247	-0.141538	-0.394261
MMERVK9E_I-int	0	0.186179	0.227102	0.294921	0.0815885	0.0639629	-0.0117935	-0.197455
MMETn-int	0	0.122613	0.0434402	0.391253	-0.0247133	-0.00250267	-0.0597916	-0.28991
MMVL30-int	0	-0.013347	-0.109403	0.20592	0.00147925	-0.083145	0.0595551	-0.0908856
MRLTR33	0	0.0767193	0.181714	0.0756103	0.050624	0.00525155	0.0681501	0.185104
MT-int	0	0.0169276	-0.0731918	0.127326	0.101374	0.106107	0.188991	0.0944872
MT2A	0	-0.00678176	0.0236416	0.0536519	0.0561507	0.0288439	0.113818	0.121178
MT2B	0	-0.0113084	0.0720553	0.0581629	0.042836	0.0472469	0.0868514	0.219749
MT2B1	0	0.00686537	0.0325552	0.103213	0.0364365	0.00278233	0.122307	0.166357
MT2B2	0	-0.000701763	0.169523	0.0276374	0.0697104	0.0188312	0.0827759	0.14227
MT2C_Mm	0	0.0522192	0.312771	0.0400561	0.119576	0.0524477	0.08962	0.202683
MT2_Mm	0	-0.00459589	0.895736	0.140702	0.248345	0.0504692	0.177411	0.20136
MTA_Mm	0	0.0438955	0.0756318	0.0624252	0.0737294	0.0317423	0.106876	0.167389
MTA_Mm-int	0	0.0217539	0.0238641	0.138238	0.102874	0.0791273	0.218627	0.289306
MTB	0	0.0126232	-0.00671681	0.0444857	0.0276136	0.0158575	0.0946249	0.133421
MTB-int	0	-0.0238947	0.0360703	0.0955003	0.108519	0.0261699	0.219271	0.229747
MTB_Mm	0	-0.0238278	-0.00527594	-0.00435919	0.019641	-0.014241	0.0219814	0.0616888
MTB_Mm-int	0	-0.0290669	0.0421597	0.0512367	0.0443154	0.00475211	0.0814329	0.197791
MTC	0	-0.0149905	-0.0326662	0.0323272	0.00207991	-0.0110426	0.0290379	0.0712938
MTC-int	0	-0.00447281	-0.0156504	0.0724772	0.0511962	0.0601897	0.10946	0.198087
MTD	0	-0.0194287	-0.00624434	0.0296315	0.0219097	0.00441748	0.0585942	0.0774635
MTD-int	0	-0.0261889	-0.0137584	0.0810047	0.00784321	0.0443006	0.113099	0.134668
MTE-int	0	0.0444424	0.0728792	0.0657983	0.0647742	0.068015	0.0997652	0.112965
MTE2a	0	0.0299111	0.0691738	0.0903465	0.0574661	0.0373388	0.116342	0.126303
MTE2a-int	0	0.126086	0.028217	0.0952317	0.1422	0.0029377	0.119672	0.14763
MTE2b	0	0.0135894	0.0721137	0.0268532	0.0461891	0.0249292	0.0678966	0.0762152
MTE2b-int	0	0.0792404	0.0771191	0.0937323	0.0950084	0.109573	0.153492	0.151179
MTEa	0	-0.0030941	0.0562154	0.01293	0.0338661	0.0214762	0.0853363	0.107029
MTEa-int	0	-0.0438746	-0.0131486	0.070164	0.0333542	0.0176129	0.0833311	0.13447
MTEb	0	-0.00657177	0.0339598	-0.00824651	0.0119693	0.000358889	0.0778448	0.0398533
MTEb-int	0	-0.0468166	0.0150832	-0.0194226	0.0516815	-0.00562799	0.0200157	0.0940883
MURVY-LTR	0	0.0999671	0.0515484	0.127479	-0.0155559	-0.107403	-0.12375	-0.28425
MURVY-int	0	0.0249995	0.126147	0.271109	0.204987	0.00659528	0.198174	0.34521
MYSERV-int	0	0.0461466	0.044461	0.225421	0.104943	0.0751561	0.165532	0.263015
MYSERV16_I-int	0	0.0127187	0.0702567	0.208894	0.0385857	0.0447408	0.15026	0.189979
MYSERV6-int	0	0.060363	0.0678459	0.234377	0.0777735	0.0451388	0.17079	0.245754
MamRep434	0	-0.0456916	-0.0305085	-0.0239808	0.0120115	0.137745	0.0315444	-0.0442153
MuLV-int	0	0.0868943	-0.0514831	0.138382	-0.0027429	0.0537906	0.175762	0.24281
MuRRS-int	0	0.154785	0.0877298	0.313706	0.0991504	0.00306509	0.174291	0.168488
MuRRS4-int	0	0.0794861	0.0592145	0.221422	0.1258	-0.0124311	0.141627	0.156914
MurERV4-int	0	-0.00536632	0.0821381	0.17227	0.00808664	0.0104058	0.0526797	0.155985
MurERV4_19-int	0	0.0999012	0.14813	0.239007	0.130465	0.0885237	0.117643	0.230841
MusHAL1	0	0.109498	0.151824	0.254235	0.10186	0.0893951	0.222948	0.242338
ORR1A0	0	0.0240536	0.159496	-0.0771506	-0.0523631	-0.106365	-0.00908133	-0.0740351
ORR1A0-int	0	0.123626	0.519963	0.119472	0.208567	0.157029	0.117451	0.182914
ORR1A1	0	-0.00107923	0.0832178	-0.0268221	-0.0133282	-0.0743329	0.0302855	-0.00286867
ORR1A1-int	0	-0.0110135	0.236506	0.0580092	0.125396	0.00136155	0.0209026	0.129774
ORR1A2	0	-0.0316305	0.0100352	0.00348431	-0.0281419	-0.033502	0.0425707	0.059904
ORR1A2-int	0	0.0428569	0.190257	0.0756411	0.105579	0.0336443	0.0951721	0.202102
ORR1A3	0	-0.0183325	0.0245282	0.0321523	-0.000733398	-0.0187145	0.0422763	0.0366099
ORR1A3-int	0	0.0569983	0.130763	0.139843	0.0884382	0.0188145	0.146877	0.185624
ORR1A4	0	0.0162289	-0.000710089	-0.00615085	-0.00421655	-0.0438212	0.027813	0.0202937
ORR1A4-int	0	0.0383613	0.134896	0.122071	0.0958913	0.00330959	0.128316	0.17593
ORR1B1	0	0.0027577	0.0278557	0.0143516	-0.0158953	-0.0229235	0.0338364	-0.00584582
ORR1B1-int	0	0.05348	0.170163	0.0883025	0.076167	0.0286448	0.103965	0.201325
ORR1B2	0	0.0242054	0.062954	-0.0578313	-0.0560798	-0.0736207	-0.0522871	-0.158784
ORR1B2-int	0	0.0782678	0.10871	0.0490846	0.123487	0.10203	0.125407	0.177894
ORR1C1	0	0.0387325	0.142157	-0.0638728	-0.0399619	-0.0642048	-0.0425826	-0.157544
ORR1C1-int	0	0.0717114	0.189574	0.0751285	0.0969255	0.0637382	0.132579	0.166061
ORR1C2	0	0.0120495	0.0846412	-0.0533778	-0.0444569	-0.0457706	-0.0648437	-0.210322
ORR1C2-int	0	0.0546842	0.195813	0.0483661	0.0537184	-0.00411539	0.0554253	0.0433647
ORR1D-int	0	0.0492232	0.181	0.225086	0.0684328	0.0411592	0.117697	0.206477
ORR1D1	0	0.0284009	0.0420258	0.0292607	0.00744722	-0.00906191	0.0210339	0.00359058
ORR1D1-int	0	0.0275337	0.0638618	0.0132891	0.0136635	-0.0246262	0.0397609	0.0254926
ORR1D2	0	0.0157458	0.0087511	0.0410767	0.0216055	-0.0124413	0.0464172	-0.0328309
ORR1D2-int	0	-0.00494916	0.0881785	0.0298762	0.0534733	0.0249387	0.0250656	0.110789
ORR1E	0	0.0143566	0.0259172	0.0438221	0.0249077	0.00877322	0.0860179	0.023687
ORR1E-int	0	-0.0081563	0.0389491	0.060115	0.0401757	0.0348062	0.122173	0.163851
ORR1F	0	0.0244422	0.00396879	0.0374644	0.0228503	0.0103919	0.104846	0.0987636
ORR1F-int	0	-0.0508307	0.119582	-0.107941	-0.0492318	-0.04424	-0.00811873	-0.054603
ORR1G	0	0.0854987	0.0107619	0.0422128	0.0848619	-0.0030085	0.0870624	0.137862
ORSL-2b	0	-0.253692	0.220627	0.191291	0.0817288	0.23162	0.244816	0.435282
RCHARR1	0	-0.00623322	0.0420961	0.157885	-0.00914235	0.0349173	0.160741	0.172035
RLTR10	0	0.0530738	0.246586	0.130906	0.0646339	0.000144736	0.150163	-0.14801
RLTR10-int	0	0.0781008	0.231816	0.228072	0.0919721	-0.01272	0.214765	0.0237909
RLTR10A	0	0.0280169	0.194921	0.166845	0.0689734	-0.0133665	0.14154	-0.0760451
RLTR10B	0	0.0535223	0.0673789	0.232182	-0.108467	-0.252869	0.0602948	-0.221434
RLTR10B2	0	0.0565514	0.36901	0.441253	-0.130101	-0.109388	-0.105245	-0.478726
RLTR10C	0	0.102683	0.34122	0.389383	-0.196329	-0.143519	-0.15782	-0.694496
RLTR10D	0	0.0664845	0.110436	0.164446	0.0354219	0.0481862	0.216548	-0.0774
RLTR10D2	0	0.19477	0.414483	-0.080997	0.0916607	-0.00922487	0.148217	-0.602668
RLTR10E	0	0.170968	0.238534	0.268338	-0.0438363	0.0113828	0.0676788	-0.392576
RLTR10F	0	0.154549	0.235073	0.152627	-0.0155348	0.0522325	0.167167	-0.278843
RLTR11A	0	0.0436872	0.0126109	-0.0422348	0.00601592	0.0287982	-0.0331435	-0.0668774
RLTR11A2	0	0.0384121	0.0250797	-0.119463	0.00785675	-0.0109448	-0.0524367	-0.0513486
RLTR11B	0	0.073293	0.299897	-0.141987	0.0633863	0.0784353	-0.184578	-0.168456
RLTR11C_MM	0	-0.0397277	-0.053344	-0.133875	-0.0412633	-0.0223451	-0.121256	-0.170595
RLTR11D	0	0.010288	-0.188839	-0.100461	0.0210803	-0.0168538	-0.0857574	-0.128131
RLTR12A	0	0.0762888	0.312265	0.0273792	0.0259153	0.0181947	-0.0350723	0.107233
RLTR12B	0	0.0270092	6.50837e-06	0.0193578	-0.0894126	-0.0138313	-0.0981919	-0.0809893
RLTR12B2	0	0.221628	0.221158	-0.0264938	0.204242	0.0310225	-0.174894	0.117532
RLTR12BD_Mm	0	0.0215251	0.0103249	-0.0383473	-0.0921375	-0.00623778	-0.0637007	-0.101499
RLTR12C	0	0.0751821	-0.0521314	-0.0834995	-0.0950551	-0.0685365	0.0209176	-0.112586
RLTR12D	0	-0.0242009	-0.0596848	-0.101995	-0.0511896	0.0232918	-0.184432	-0.0540984
RLTR12E	0	0.100161	0.0439973	-0.164093	0.00151899	0.0380301	-0.192207	-0.175907
RLTR12G	0	0.0583692	0.0635803	-0.0599251	0.0140238	0.018273	-0.0843492	-0.0915775
RLTR12H	0	0.176033	0.273753	-0.027923	0.0787502	0.184691	0.217406	0.0630348
RLTR13A	0	0.0978698	-0.463979	-0.265522	-0.268321	-0.528787	-0.103506	-0.847979
RLTR13A1	0	0.121391	0.0173079	-0.216776	-0.0463363	-0.172072	-0.120951	-0.74515
RLTR13A2	0	0.0563594	-0.327123	-0.22582	-0.233376	-0.43572	-0.0843152	-0.759912
RLTR13A3	0	0.125848	0.164605	0.13063	0.0333908	-0.0313417	0.131326	0.00703285
RLTR13B1	0	0.280044	1.20348	-0.19653	0.272785	0.237176	-0.0887778	0.108286
RLTR13B2	0	0.347062	1.40682	-0.153621	0.16386	0.154456	0.0366889	-0.0204475
RLTR13B3	0	0.0621104	0.651434	-0.173131	0.0336133	0.0594464	0.109332	-0.198453
RLTR13B4	0	0.143706	0.321511	-0.0688455	0.107181	0.0289762	0.133367	-0.14776
RLTR13C1	0	0.171534	0.732526	0.138564	0.118978	0.0610957	0.00800811	-0.110949
RLTR13C2	0	0.140362	0.462603	-0.0333458	0.120094	0.0297043	0.0901208	0.0944816
RLTR13C3	0	0.181582	0.780971	-0.06653	0.14684	0.0811702	-0.177724	-0.0912718
RLTR13D1	0	0.123154	-0.22571	-0.14202	-0.150016	-0.126706	-0.206821	-0.846801
RLTR13D2	0	0.10335	0.249576	0.0828794	-0.0320127	-0.059809	-0.1987	-0.53631
RLTR13D3	0	0.081975	0.41002	0.0714994	-0.00875222	-0.00795306	-0.0698971	-0.171984
RLTR13D3A	0	0.103426	0.497453	0.193168	0.0716346	-0.0264587	0.0645809	-0.258593
RLTR13D3A1	0	-0.113466	-0.0344157	0.216808	0.0723341	-0.0151707	0.0737164	0.177413
RLTR13D4	0	0.0918969	0.688006	-0.0996454	0.0848538	-0.0308165	-0.0467132	0.0322013
RLTR13D5	0	0.148655	0.300197	0.12336	0.135354	0.118055	0.110591	0.0403242
RLTR13D6	0	0.239902	0.476201	-0.0359021	0.178512	0.148088	-0.141847	-0.363624
RLTR13E	0	0.184149	0.110999	-0.121661	0.0463588	-0.00567609	-0.217741	-0.569172
RLTR13F	0	0.119725	-0.0137268	-0.399151	-0.0223292	-0.102367	-0.311639	-0.799327
RLTR13G	0	0.201984	0.294276	-0.0315386	0.101785	0.0902008	-0.181736	-0.598527
RLTR14	0	-0.0275923	-0.0230619	0.0566204	0.0193431	0.0140662	0.0897708	0.127162
RLTR14-int	0	-0.0881405	-0.106556	0.072445	-0.0121312	-0.0540584	0.060662	0.158128
RLTR14_RN	0	0.00810973	0.052839	0.0123271	-0.0241051	0.0449923	0.020149	0.0212826
RLTR15	0	-0.0181003	-0.00663157	0.118141	0.0111317	0.0278203	0.102905	0.141774
RLTR16	0	-0.00548339	-0.0198014	0.0133978	0.0094652	0.0245675	0.00432462	-0.0284009
RLTR16B_MM	0	0.0165163	0.0596602	-0.132217	-0.0633189	-0.117397	-0.12182	-0.522254
RLTR16C_MM	0	0.137251	0.111757	0.0112623	0.149397	-0.0273871	0.0714395	-0.127719
RLTR17	0	0.00275426	0.0223945	-0.155103	-0.0687479	-0.0937835	-0.164438	-0.495836
RLTR17B_Mm	0	-0.102399	-0.000728316	0.107435	-0.0904861	0.0291812	0.0987661	0.279598
RLTR17C_Mm	0	0.134653	0.205833	0.0863302	0.05713	-0.0606683	-0.100599	-0.203931
RLTR17D_Mm	0	0.0377173	0.058048	0.187244	0.0556244	-0.0177935	0.137867	0.143757
RLTR18	0	0.0489513	0.149077	-0.0199278	0.0881123	0.0406605	0.0385999	0.0480931
RLTR18-int	0	0.107937	-0.118658	0.198016	0.0879391	-0.0580594	0.163612	0.116834
RLTR18B	0	-0.030354	0.0290819	0.0479365	0.0740953	0.0536537	0.0900566	0.0767354
RLTR19	0	-0.0168641	-0.0613172	0.0276821	-0.0193424	-0.0245903	0.0209237	0.0498292
RLTR19-int	0	0.0555985	0.0303818	0.0683182	0.0527069	0.0384779	0.0965048	0.0833536
RLTR19A	0	0.0572347	-0.0300408	0.205078	0.0575447	0.0889705	0.109597	0.174059
RLTR19B	0	0.0583322	0.0407676	0.149439	0.12808	0.0154581	0.233504	0.179802
RLTR19C	0	-0.126772	0.0386932	0.0518818	0.0632745	0.0168738	0.000502526	0.0532487
RLTR1A2_MM	0	0.184427	0.151423	0.113532	-0.0690644	-0.119612	-0.0966016	-0.496423
RLTR1B	0	0.0199133	0.20364	0.489951	0.00378038	-0.0772818	-0.0702887	-0.210353
RLTR1B-int	0	0.0308549	0.121703	0.284001	0.0528673	-0.0449714	0.0168306	-0.0971874
RLTR1C	0	0.0645699	0.127779	0.16347	0.0618376	0.0200921	0.126399	0.0596161
RLTR1D	0	0.0461445	0.117467	0.135084	0.023238	0.0408033	-0.0525017	0.0344024
RLTR1D2_MM	0	0.0833757	0.0939634	0.24253	0.0592873	-0.0567874	-0.0200201	-0.0445104
RLTR1F_Mm	0	-0.0770619	0.197108	0.128675	-0.248104	-0.146707	-0.0657626	-0.401136
RLTR20A	0	0.00315589	0.0262669	-0.0895951	-0.0812799	-0.107426	-0.0622324	-0.267189
RLTR20A2	0	-0.117757	-0.0538561	0.00403097	-0.0178917	-0.0901296	-0.0534379	-0.0109426
RLTR20A2B_MM	0	-0.0346263	0.00449314	-0.00341439	0.0045995	-0.0364306	-0.150182	-0.244238
RLTR20A3_MM	0	0.00869522	-0.0120887	0.00902199	0.00473366	0.007198	-0.0380304	-0.114294
RLTR20A4	0	0.120107	0.0777024	0.118294	0.104375	0.0544553	-0.0112448	-0.124346
RLTR20B1	0	-0.0133433	-0.0248771	0.0364923	-0.019654	-0.0223078	0.00552049	-0.0682625
RLTR20B2	0	0.0720988	0.023195	0.109229	0.0578019	0.0279686	0.111174	0.10529
RLTR20B3	0	0.0848824	0.0290267	0.0405825	0.0829329	0.0603065	0.0891834	0.0121686
RLTR20B3A_MM	0	0.0634314	0.044642	-0.0735769	0.0297421	-0.0158066	-0.0539901	-0.16022
RLTR20B4_MM	0	-0.0565399	-0.118693	-0.0497407	-0.0269629	0.0267538	-0.0220525	-0.0516485
RLTR20B5_MM	0	0.0519377	-0.000839452	0.00116702	0.0108136	0.012341	-0.0384099	-0.0762535
RLTR20C	0	0.00493479	0.0644897	0.080297	-0.00512427	0.0217996	0.247274	0.0824096
RLTR20C1_MM	0	0.0752013	0.168086	0.125833	0.109302	0.0306515	0.0788574	0.0372591
RLTR20C2_MM	0	0.0030525	0.0338733	0.0591032	-0.0127933	0.0147166	0.0765268	0.0597606
RLTR20D	0	0.0120536	-0.0277397	-0.02742	-0.0531139	-0.0563057	-0.0950518	-0.191143
RLTR21	0	0.0628951	0.0795809	0.0983728	0.0735652	0.0288059	0.145217	0.0840901
RLTR22_Mur	0	0.123497	0.0420967	0.0472874	0.0826662	-0.0794148	0.0744117	-0.105708
RLTR22_Mus	0	0.10197	0.0380504	-0.0378606	-0.00310172	-0.194683	0.0176713	-0.2565
RLTR23	0	0.044905	0.0489339	0.0393546	0.0260452	-0.00494532	-0.136416	-0.00162331
RLTR24	0	0.00734194	0.0425191	-0.013378	-0.0266364	-0.0356829	0.0122592	0.0380587
RLTR24B_MM	0	-0.108674	-0.0762464	-0.0178479	-0.0841645	-0.0393997	-0.143467	0.0611601
RLTR25A	0	0.143549	0.399669	-0.0901138	0.052405	-0.00922937	-0.0969127	-0.173933
RLTR25B	0	0.0928843	0.365588	-0.120211	0.075095	0.0163496	-0.100813	-0.203813
RLTR26	0	0.153159	0.106009	-0.0231196	0.18608	0.0659448	0.00443517	-0.161663
RLTR26B_MM	0	0.00482709	-0.125751	-0.00764232	0.083416	0.0459013	0.104557	0.0665853
RLTR26C_MM	0	0.0473428	-0.00154372	-0.0106176	0.0982309	0.00370331	0.040745	-0.0662219
RLTR26D_MM	0	0.0884848	-0.0222038	-0.0789161	-0.0950616	-0.0309289	0.0151703	-0.108878
RLTR26_Mus	0	0.0926766	0.00880909	-0.0603692	0.0906869	-0.00168191	0.0277392	-0.170954
RLTR27	0	0.113604	0.163578	0.31517	0.14188	0.077202	0.254033	0.00273264
RLTR28	0	0.0277757	-0.148244	-0.124642	-0.00327432	-0.067342	-0.0657905	-0.00545238
RLTR28B	0	0.127483	0.051938	-0.113284	0.00749436	-0.0203056	-0.128087	-0.193822
RLTR30	0	-0.1277	-0.153657	-0.175187	-0.0500139	-0.199593	-0.138029	-0.308665
RLTR30B_MM	0	-0.0102508	-0.072765	-0.151066	-0.0586995	-0.166805	-0.0962347	-0.475529
RLTR30C_MM	0	0.315819	0.257591	0.176184	0.226665	0.211293	0.00344161	0.178411
RLTR30D2_MM	0	0.00138399	-0.039053	-0.097099	-0.124877	-0.180222	0.029454	-0.164938
RLTR30D_MM	0	-0.113605	-0.0437464	0.0255321	-0.143183	-0.011035	0.107184	-0.0781571
RLTR30E_MM	0	0.026237	0.0442222	0.118838	-0.0612585	-0.0664195	-0.0985075	-0.217773
RLTR31A_Mm	0	0.00245914	0.0703177	0.103914	0.0224372	-0.063203	-0.0447852	-0.207785
RLTR31B2	0	-0.0374091	-0.00540208	0.0393941	-0.0491001	-0.0438078	-0.0156488	0.0359345
RLTR31B_Mm	0	0.029051	0.0263141	0.06897	0.0354913	-0.049142	0.0427358	-0.167971
RLTR31C_MM	0	0.0152287	0.000685194	0.117485	0.0262934	-0.0396897	0.0403031	0.135977
RLTR31D_MM	0	0.0386213	0.00783403	0.113061	0.032577	0.00531232	0.0883851	0.100213
RLTR31M	0	0.0423057	0.0527572	0.134251	0.159886	0.0635651	0.176529	0.10768
RLTR31_Mm	0	-0.148148	-0.0933368	0.0756446	0.0853547	-0.0647409	-0.0242909	-0.0624018
RLTR31_Mur	0	0.0566078	-0.0193169	0.0823537	-0.0340787	0.0333746	0.161873	-0.00893718
RLTR33	0	-0.0166074	0.0371091	0.157792	0.0234756	0.0524406	0.0665805	0.251367
RLTR34B_MM	0	-0.00958903	-0.00119774	0.0551529	0.145781	0.0225294	0.0896814	0.0577503
RLTR34C_MM	0	-0.00604094	-0.0504447	-0.024483	0.015583	-0.0904802	0.0747165	-0.109271
RLTR34D_MM	0	0.0737847	0.0545196	0.0207837	0.118293	0.0405601	0.106934	-0.0502217
RLTR35B_MM	0	-0.00849538	-0.0621321	-0.151108	-0.162499	-0.12268	-0.0924935	-0.194982
RLTR40	0	0.0256204	0.0722369	0.121075	0.0408766	0.031653	0.169496	0.161221
RLTR41	0	0.0322523	0.122723	-0.0301324	-0.039365	-0.133709	-0.207362	-0.350162
RLTR41A2	0	0.0920589	0.0261587	-0.0851521	0.0218978	-0.0868422	-0.156624	-0.4206
RLTR41B	0	0.118436	0.118966	0.0881528	-0.120091	0.0525085	-0.0249003	-0.147731
RLTR41C	0	0.102561	0.28181	-0.266064	0.140141	-0.000536154	-0.271084	-0.318858
RLTR42-int	0	0.00726647	0.0345884	0.110122	0.0436324	0.0451715	0.111315	0.179096
RLTR43C	0	0.0577886	0.0298864	0.17117	0.188227	0.101299	0.22717	0.293459
RLTR44-int	0	0.00866545	-0.00796794	0.210134	0.0711057	-0.0602775	0.0858589	-0.0590915
RLTR44A	0	0.0194084	0.251342	0.229961	0.0137816	-0.0625129	0.130606	-0.227048
RLTR44B	0	-0.00539663	0.265718	0.291983	0.135555	0.00533989	0.0950958	-0.31821
RLTR44C	0	0.100002	0.148977	0.207719	0.0762323	-0.00179515	-0.0100147	-0.0859033
RLTR44D	0	-0.0608567	0.126702	0.162506	0.0070154	-0.0769295	0.0241513	-0.162081
RLTR44E	0	-0.0406769	0.243881	0.165392	-0.0888494	-0.00862631	-0.0339842	-0.347331
RLTR45	0	0.21417	0.367537	0.175349	-0.00791897	-0.128713	-0.0529599	-0.35008
RLTR45-int	0	0.107723	0.111566	0.194712	0.0111342	-0.130718	0.0936258	0.00769352
RLTR46A	0	0.079213	0.1535	0.291388	0.0667784	-0.0675322	-0.0362001	-0.410673
RLTR46B	0	0.0946244	0.190204	0.139351	0.0125941	-0.0551395	-0.156884	-0.673448
RLTR47	0	0.131756	-0.00209759	-0.211899	0.0537239	-0.0685357	-0.0135258	-0.297604
RLTR48A	0	-0.0418151	-0.0279186	0.0114526	-0.117462	-0.0458541	0.0994084	-0.0917065
RLTR48B	0	-0.0231457	-0.190449	-0.00399671	-0.0440039	-0.0693989	-0.163238	-0.401686
RLTR48C	0	0.0581755	-0.00775524	0.0781588	0.0204744	0.12001	-0.0275105	0.0814717
RLTR49	0	-0.00188925	-0.0294398	0.0591127	0.0923326	0.00399811	0.122141	0.123224
RLTR4_MM-int	0	-0.0788579	0.00525832	0.120353	-0.0486334	-0.0452604	-0.0648139	-0.102258
RLTR4_Mm	0	0.096774	0.0579541	0.122952	-0.0100911	0.0569859	-0.133777	-0.189692
RLTR50A	0	-0.0305413	-0.000429736	-0.128281	-0.129534	-0.276358	-0.115036	-0.300144
RLTR50B	0	0.139234	0.0703299	0.204782	0.169866	0.0185529	0.206042	0.19052
RLTR53_Mm	0	-0.0695428	0.00797754	-0.0109926	-0.0085555	-0.0428585	-0.0410662	-0.0392762
RLTR5_Mm	0	0.0494669	0.208078	0.277089	-0.0218375	-0.102279	0.159675	0.00227836
RLTR6-int	0	0.0556665	0.0692199	0.252833	0.0474067	0.028209	0.225413	0.152513
RLTR6B_Mm	0	0.156508	0.203686	0.260142	0.0648828	-0.0164656	0.129144	-0.201768
RLTR6C_Mm	0	-0.070107	0.123474	0.242221	0.0921711	-0.0317766	0.210808	-0.150955
RLTR6_Mm	0	0.0823226	0.0785147	0.273065	0.144028	0.0435325	0.13282	-0.157132
RLTR8	0	0.0408989	0.00495639	0.124027	-0.0186807	0.0388048	0.201259	0.184257
RLTR9A	0	0.130976	0.198947	-0.212474	-0.0929768	-0.112902	-0.27245	-0.761781
RLTR9A2	0	0.16358	0.337223	-0.263865	0.00380909	-0.0696624	-0.164457	-0.824439
RLTR9A3	0	0.188032	0.295348	-0.315095	-0.123134	-0.109498	-0.308426	-0.738448
RLTR9A3A	0	0.184917	0.226751	-0.153469	-0.0142701	-0.0393108	-0.132997	-0.659894
RLTR9A3B	0	0.10631	0.298057	-0.169611	0.0165451	-0.0284933	-0.289381	-0.501385
RLTR9B	0	0.135744	0.128388	-0.292973	-0.0752085	-0.195019	-0.232056	-0.777984
RLTR9B2	0	0.175717	0.0884146	-0.285931	-0.0859578	-0.241628	-0.250031	-1.04742
RLTR9C	0	0.0367194	-0.408738	-0.374354	-0.167741	-0.350981	-0.23428	-1.09877
RLTR9D	0	0.215252	0.430456	-0.135022	0.0236702	-0.0468989	-0.20237	-0.553577
RLTR9D2	0	0.205198	0.41539	-0.286673	0.0744089	-0.0496853	-0.196293	-0.685279
RLTR9E	0	0.290671	0.566687	0.0791579	0.0912978	0.0148616	-0.17317	-0.594909
RLTR9F	0	0.0979897	-0.240725	-0.122911	-0.0561793	-0.245371	-0.183603	-0.789981
RLTRETN_Mm	0	0.0775873	0.0535077	0.290778	-0.012224	-0.00286867	-0.141703	-0.381266
RMER10A	0	-0.010463	-0.110555	-0.22136	-0.0892936	-0.0961621	-0.181077	-0.295921
RMER10B	0	-0.0366062	-0.174965	-0.216438	-0.132889	-0.11719	-0.211537	-0.353774
RMER12	0	0.00112547	0.0580266	0.141946	0.0602204	0.0246717	0.0880752	0.132664
RMER12B	0	-0.0674828	0.109952	0.149949	0.0499743	0.0352266	0.04554	0.200578
RMER12C	0	-0.036215	-0.0460636	0.0384527	-0.0266029	-0.122526	0.0084857	-0.0318236
RMER13A	0	0.0399181	-0.0124677	0.0160762	0.0732678	0.0133553	0.117299	0.115855
RMER13A1	0	0.0355837	0.00214445	0.0093537	0.0791025	0.0326008	0.0852751	0.110222
RMER13A2	0	0.0436072	0.024117	0.00284	0.0370298	-0.00556496	0.0544966	0.0302881
RMER13B	0	0.00534203	0.0439652	-0.0755904	0.115206	0.00786319	0.0406268	-0.0326367
RMER15	0	0.00196631	-0.0087397	0.0026989	0.0116331	-0.0426077	0.0526857	-0.0418739
RMER15-int	0	-0.0658842	-0.0103142	0.00266434	0.0102598	0.0327257	0.0826666	0.106361
RMER16	0	0.113751	0.186391	0.092573	0.164012	0.0392927	0.0389622	0.258356
RMER16-int	0	0.120673	0.165636	0.181762	0.0448837	0.0375075	0.0718897	-0.0584458
RMER16A2	0	0.160087	0.468104	-0.0558048	0.246923	0.00868279	-0.114258	-0.00716106
RMER16A3	0	0.121425	0.286357	0.0218847	-0.0812752	-0.136921	-0.404282	-0.498787
RMER16B	0	-0.033368	-0.218299	-0.356553	-0.110511	-0.150118	-0.308263	-0.727337
RMER16B2	0	0.143809	0.603454	-0.0750904	0.364728	0.308962	-0.178038	0.259475
RMER16B3	0	-0.0328159	0.379735	0.0932178	0.225388	0.149989	0.054814	0.311795
RMER16C	0	0.0349482	0.0747826	0.0623041	0.0690282	-0.0779201	0.0252083	0.0419136
RMER16_Mm	0	0.162394	0.288328	0.123941	0.189387	0.108776	0.0138307	0.329053
RMER17A	0	0.108948	-0.137868	-0.0966373	-0.00137995	-0.173831	0.0596872	-0.222986
RMER17A-int	0	0.0425952	-0.087985	0.0737505	0.0221902	-0.0158566	-0.0407408	-0.233696
RMER17A2	0	0.0938987	-0.049528	-0.0352102	0.00691928	-0.0830435	0.0657021	-0.159287
RMER17B	0	-0.0179757	-0.125585	-0.135311	-0.00901226	-0.118829	-0.0744934	-0.335464
RMER17B2	0	0.051385	-0.0247642	-0.0602999	0.0465602	-0.0621274	-0.00280393	-0.180271
RMER17C	0	-0.00974532	-0.297881	-0.196183	-0.149858	-0.197159	-0.155668	-0.46219
RMER17C-int	0	0.0176684	-0.142119	-0.0252725	-0.0462323	-0.114796	-0.0670761	-0.129738
RMER17C2	0	-0.0204903	-0.260988	-0.152832	-0.133982	-0.182982	-0.0920218	-0.354469
RMER17D	0	0.154322	0.0843908	0.121879	0.00357936	-0.166323	-0.0166596	-0.295215
RMER17D2	0	0.0945522	-0.0664103	-0.054316	0.000593842	-0.136776	0.0316077	-0.239829
RMER19A	0	0.0199393	-0.0225755	0.111829	0.0643719	0.0530951	0.106164	0.21724
RMER19B	0	0.00478047	-0.0446915	0.0646872	0.046736	0.0403239	0.128654	0.0929377
RMER19B2	0	0.0932173	0.0819106	0.133893	0.122941	0.0772599	0.187636	0.176651
RMER19C	0	0.0850738	-0.00626987	0.0941656	0.0490134	0.0365371	0.150681	0.0925097
RMER2	0	0.0423313	0.000375479	0.0105502	0.0436047	-0.000214956	0.0554713	-0.000696872
RMER20A	0	0.0214438	0.162681	-0.0153917	0.20736	0.107993	-0.0610349	0.168963
RMER20B	0	0.0752323	0.117384	-0.0806686	0.149682	0.0445672	-0.106143	-0.0618121
RMER20C_Mm	0	0.0123813	-0.059633	-0.0620295	0.0640145	0.0295316	-0.0468182	-0.0402604
RMER21A	0	-0.0113928	-0.177174	0.0502295	0.0634294	0.000475584	-0.174071	-0.226027
RMER21B	0	0.13968	0.109004	-0.0127443	-0.0209557	-0.0289097	-0.0664634	-0.0998132
RMER3D-int	0	0.00289943	0.00890973	0.0764608	-0.0203927	-0.0445024	0.0683518	-0.090406
RMER4A	0	-0.0296721	-0.0393624	0.124299	-0.0142924	0.0183072	0.117967	0.136461
RMER4B	0	-0.0270481	0.000332637	0.0887671	-0.0296262	-0.0176435	0.0323943	0.0788838
RMER5	0	0.0235432	0.0759825	0.0349644	0.0433414	-0.00839801	0.0776105	0.0552725
RMER6-int	0	0.135057	0.2194	0.0897882	0.0155783	-0.006531	0.0941309	0.137644
RMER6A	0	0.0180207	0.0841987	0.0846648	0.0259032	0.00229536	0.0626472	0.0198431
RMER6B	0	0.0893209	0.0475488	0.0588139	0.0167866	0.0151757	0.0128386	-0.0267893
RMER6BA	0	0.0621847	-0.0031449	0.0476184	0.063358	-0.0412601	-0.0421684	-0.147368
RMER6C	0	0.0890217	0.149517	0.0377143	0.0701977	0.0156108	0.0987763	-0.0785609
RMER6D	0	0.157026	0.1834	0.0878194	0.080394	0.0456532	0.13186	0.0415004
RodERV21-int	0	-0.0013586	0.00408128	0.099538	0.0441021	-0.00512986	0.0974994	0.142358
SRV_MM-int	0	0.100509	0.0644805	0.0593079	-0.0438092	-0.0177676	0.112471	-0.0199198
Tigger1	0	0.0146543	0.052502	0.144208	0.0138245	0.0226717	0.196568	0.110702
Tigger10	0	-0.0634659	0.121334	0.0265955	0.0434177	0.0644436	-0.0770375	-0.0734653
Tigger13a	0	0.0104261	-0.0395136	-0.0234109	-0.0624856	0.01744	-0.069733	0.050471
Tigger15a	0	-0.0174681	-0.0362609	-0.0462684	-0.0406035	-0.00723276	0.0105062	0.153081
Tigger17a	0	0.0163989	0.0362296	0.0267765	-0.0219169	0.0578089	0.0962862	0.0903385
Tigger17c	0	0.0658168	0.105564	0.109117	0.140623	0.0904886	0.12931	0.0846025
Tigger18a	0	0.0842916	0.354847	-0.141488	-0.1488	0.0285746	-0.142353	-0.211006
Tigger2b	0	0.0794803	0.0938147	0.0702244	0.117341	0.00678254	0.362328	0.126065
Tigger5	0	-0.115332	0.0330704	0.00133082	0.0757408	0.223533	0.180234	0.319079
Tigger5b	0	0.0664761	0.0301214	0.134042	0.150549	0.159743	0.217549	0.254284
Tigger6a	0	-0.0169249	0.0151403	0.0992737	0.160359	0.0012769	0.0694383	0.0387834
Tigger6b	0	0.0888243	-0.00335979	0.00969939	0.159709	0.0807552	0.303284	0.232639
Tigger7	0	-0.00792341	0.0589225	0.0532005	-0.0151516	0.0219746	0.0801725	0.0337526
Tigger9b	0	0.00961904	0.156417	0.165236	0.0864003	0.125453	0.216152	0.282414
Zaphod	0	-0.0181331	0.141103	0.124506	0.0654886	0.0193078	0.153639	0.159734
Zaphod3	0	0.0165176	0.110588	0.263241	0.148855	0.0125063	0.191064	0.199275
