# Supplementary material for: Transposable elements are regulated by context-specific patterns of chromatin marks in mouse embryonic stem cells
Source: Nat Commun. 2019 Jan 3;10:34. doi: 10.1038/s41467-018-08006-y (PMC6318327; doi:10.1038/s41467-018-08006-y)
Supplement: Supplementary file 9 — Supplementary Data 6 [file 41467_2018_8006_MOESM9_ESM.xlsx]

## Sheet: Sheet1
Table S6 - shRNA sequences
Name	Sequence
pLKO-mAsh2l-1-1	CCGGTTGGAGACCTTTACAGAGCCTGCTTACTCGAG
pLKO-mAsh2l-1-2	taagcaggctctgtaaaggtctcca TTTTTG
pLKO-mAsh2l-1-3	taagcaggctctgtaaaggtctccaA
pLKO-mAsh2l-1-4	AATTCAAAAATGGAGACCTTTACAGAGCCTGCTTACTCGAG
pLKO-mAsh2l-2-1	CCGGTCCTTAGGCTATGATAAGTTTACTCGAG
pLKO-mAsh2l-2-2	TAAACTTATCATAGCCTAAGG TTTTTG
pLKO-mAsh2l-2-3	TAAACTTATCATAGCCTAAGGA
pLKO-mAsh2l-2-4	AATTCAAAAACCTTAGGCTATGATAAGTTTACTCGAG
pLKO-mBAHD1-2-1	CCGGTGAAAGACGTCTACACCTTATGCTCGAG
pLKO-mBAHD1-2-2	CATAAGGTGTAGACGTCTTTCTTTTTG
pLKO-mBAHD1-2-3	CATAAGGTGTAGACGTCTTTCA
pLKO-mBAHD1-2-4	AATTCAAAAAGAAAGACGTCTACACCTTATGCTCGAG
pLKO-mBAHD1-3-1	CCGGTTGAAGGCTTCACAGGTTAATTCTCGAG
pLKO-mBAHD1-3-2	AATTAACCTGTGAAGCCTTCATTTTTG
pLKO-mBAHD1-3-3	AATTAACCTGTGAAGCCTTCAA
pLKO-mBAHD1-3-4	AATTCAAAAATGAAGGCTTCACAGGTTAATTCTCGAG
pLKO-mBAP1-1-1	CCGGT CCCTCAGTATTACCATGTCTT CTCGAG
pLKO-mBAP1-1-2	AAGACATGGTAATACTGAGGG TTTTTG
pLKO-mBAP1-1-3	AAGACATGGTAATACTGAGGG A
pLKO-mBAP1-1-4	AATTCAAAAA CCCTCAGTATTACCATGTCTT CTCGAG
pLKO-mBAZ2A-1-1	CCGGTATACTGAGTGAGGACGATAAA CTCGAG
pLKO-mBAZ2A-1-2	TTTATCGTCCTCACTCAGTATTTTTTG
pLKO-mBAZ2A-1-3	TTTATCGTCCTCACTCAGTAT A
pLKO-mBAZ2A-1-4	AATTCAAAAAATACTGAGTGAGGACGATAAA CTCGAG
pLKO-mBAZ2A-2-1	CCGGTGCACAGTTACTGAAGATGAAACTCGAG
pLKO-mBAZ2A-2-2	TTTCATCTTCAGTAACTGTGCTTTTTG
pLKO-mBAZ2A-2-3	TTTCATCTTCAGTAACTGTGCA
pLKO-mBAZ2A-2-4	AATTCAAAAAGCACAGTTACTGAAGATGAAA CTCGAG
pLKO-mBRD7-3-1	CCGGTATAAGCCAGAGACCATTTATTCTCGAG
pLKO-mBRD7-3-2	AATAAATGGTCTCTGGCTTATTTTTTG
pLKO-mBRD7-3-3	AATAAATGGTCTCTGGCTTATA
pLKO-mBRD7-3-4	AATTCAAAAAATAAGCCAGAGACCATTTATTCTCGAG
pLKO-mCBX2-2-1	CCGGT GCGGAAATCTTCAGTCTCTAT CTCGAG
pLKO-mCBX2-2-2	ATAGAGACTGAAGATTTCCGC TTTTTG
pLKO-mCBX2-2-3	ATAGAGACTGAAGATTTCCGC A
pLKO-mCBX2-2-4	AATTCAAAAA GCGGAAATCTTCAGTCTCTAT CTCGAG
pLKO-mCbx5-1-1	CCGGTGGCAAGTGGAATATCTGTTGCTCGAG
pLKO-mCbx5-1-2	caacagatattccacttgcc TTTTTG
pLKO-mCbx5-1-3	caacagatattccacttgccA
pLKO-mCbx5-1-4	AATTCAAAAAGGCAAGTGGAATATCTGTTGCTCGAG
pLKO-mcbx5-3-1	CCGGTCCTGAACTAATTTCTGAGTTTCTCGAG
pLKO-mcbx5-3-2	AAACTCAGAAATTAGTTCAGGTTTTTG
pLKO-mcbx5-3-3	AAACTCAGAAATTAGTTCAGGA
pLKO-mcbx5-3-4	AATTCAAAAACCTGAACTAATTTCTGAGTTTCTCGAG
pLKO-mCBX6-2-1	CCGGT GACCGTGACCATCAAGGAATT CTCGAG
pLKO-mCBX6-2-2	AATTCCTTGATGGTCACGGTC TTTTTG
pLKO-mCBX6-2-3	AATTCCTTGATGGTCACGGTC A
pLKO-mCBX6-2-4	AATTCAAAAA GACCGTGACCATCAAGGAATT CTCGAG
pLKO-mChd4-1-1	CCGGTGCTCGAAGATTCAAGCTCTTACTCGAG
pLKO-mChd4-1-2	TAAGAGCTTGAATCTTCGAGCTTTTTG
pLKO-mChd4-1-3	TAAGAGCTTGAATCTTCGAGCA
pLKO-mChd4-1-4	AATTCAAAAAGCTCGAAGATTCAAGCTCTTACTCGAG
pLKO-mChd4-2-1	CCGGTGCCCATCTTCTGAGTTGTAAACTCGAG
pLKO-mChd4-2-2	TTTACAACTCAGAAGATGGGCTTTTTG
pLKO-mChd4-2-3	TTTACAACTCAGAAGATGGGCA
pLKO-mChd4-2-4	AATTCAAAAAGCCCATCTTCTGAGTTGTAAACTCGAG
pLKO-mChd5-2-1	CCGGTCCGAGATACATGATCCTAAAT CTCGAG
pLKO-mChd5-2-2	atttaggatcatgtatctcggTTTTTG
pLKO-mChd5-2-3	atttaggatcatgtatctcggA
pLKO-mChd5-2-4	AATTCAAAAACCGAGATACATGATCCTAAAT CTCGAG
pLKO-mDZIP3-2-1	CCGGT ACTGATATTAGACCGAAATTC CTCGAG
pLKO-mDZIP3-2-2	GAATTTCGGTCTAATATCAGT TTTTTG
pLKO-mDZIP3-2-3	GAATTTCGGTCTAATATCAGT A
pLKO-mDZIP3-2-4	AATTCAAAAA ACTGATATTAGACCGAAATTC CTCGAG
pLKO-mDZIP3-3-1	CCGGT TGAGCCTGTTAACGCACTATT CTCGAG
pLKO-mDZIP3-3-2	AATAGTGCGTTAACAGGCTCA TTTTTG
pLKO-mDZIP3-3-3	AATAGTGCGTTAACAGGCTCA A
pLKO-mDZIP3-3-4	AATTCAAAAA TGAGCCTGTTAACGCACTATT CTCGAG
pLKO-mEHMT1-2-1	CCGGT CCCTTGATCTTCGAGTGCAAT CTCGAG
pLKO-mEHMT1-2-2	ATTGCACTCGAAGATCAAGGG TTTTTG
pLKO-mEHMT1-2-3	ATTGCACTCGAAGATCAAGGG A
pLKO-mEHMT1-2-4	AATTCAAAAA CCCTTGATCTTCGAGTGCAAT CTCGAG
pLKO-mEHMT1-3-1	CCGGT ACTATGATGTGGTTCAGTATC CTCGAG
pLKO-mEHMT1-3-2	GATACTGAACCACATCATAGT TTTTTG
pLKO-mEHMT1-3-3	GATACTGAACCACATCATAGT A
pLKO-mEHMT1-3-4	AATTCAAAAA ACTATGATGTGGTTCAGTATC CTCGAG
pLKO-mEzh1-2-1	CCGGTGGAAGGTCTATGATAAATA CTCGAG
pLKO-mEzh1-2-2	tatttatcatagaccttccTTTTTG
pLKO-mEzh1-2-3	tatttatcatagaccttccA
pLKO-mEzh1-2-4	AATTCAAAAAGGAAGGTCTATGATAAATA CTCGAG
pLKO-mHDAC1-1-1	CCGGTAAGCAGCGTCTCTTTGAGAACCTCGAG
pLKO-mHDAC1-1-2	GTTCTCAAAGAGACGCTGCTTTTTTTG
pLKO-mHDAC1-1-3	GTTCTCAAAGAGACGCTGCTTA
pLKO-mHDAC1-1-4	AATTCAAAAAAAGCAGCGTCTCTTTGAGAACCTCGAG
pLKO-mHDAC1-3-1	CCGGTCACCAGAGGGTGCTCTATATTCTCGAG
pLKO-mHDAC1-3-2	AATATAGAGCACCCTCTGGTGTTTTTG
pLKO-mHDAC1-3-3	AATATAGAGCACCCTCTGGTGA
pLKO-mHDAC1-3-4	AATTCAAAAACACCAGAGGGTGCTCTATATTCTCGAG
pLKO-mHDAC2-2-1	CCGGTCGAGCATCAGACAAACGGATACTCGAG
pLKO-mHDAC2-2-2	tatccgtttgtctgatgctcgTTTTTG
pLKO-mHDAC2-2-3	tatccgtttgtctgatgctcgA
pLKO-mHDAC2-2-4	AATTCAAAAACGAGCATCAGACAAACGGATA CTCGAG
pLKO-mHDAC2-3-1	CCGGTACTGCATATTAGTCCTTCATT CTCGAG
pLKO-mHDAC2-3-2	AATGAAGGACTAATATGCAGTTTTTTG
pLKO-mHDAC2-3-3	AATGAAGGACTAATATGCAGTA
pLKO-mHDAC2-3-4	AATTCAAAAAACTGCATATTAGTCCTTCATT CTCGAG
pLKO-mHDAC3-1-1	CCGGTAACCTCATCGCCTGGCATTGACTCGAG
pLKO-mHDAC3-1-2	TCAATGCCAGGCGATGAGGTTTTTTTG
pLKO-mHDAC3-1-3	TCAATGCCAGGCGATGAGGTTA
pLKO-mHDAC3-1-4	AATTCAAAAAAACCTCATCGCCTGGCATTGA CTCGAG
pLKO-mHDAC3-2-1	CCGGTGTGTTGAATATGTCAAGAGTT CTCGAG
pLKO-mHDAC3-2-2	aactcttgacatattcaacacTTTTTG
pLKO-mHDAC3-2-3	aactcttgacatattcaacacA
pLKO-mHDAC3-2-4	AATTCAAAAAGTGTTGAATATGTCAAGAGTT CTCGAG
pLKO-mHDAC5-1-1	CCGGTGACGCCTCCCTCCTACAAATTCTCGAG
pLKO-mHDAC5-1-2	aatttgtaggagggaggcgtcTTTTTG
pLKO-mHDAC5-1-3	aatttgtaggagggaggcgtcA
pLKO-mHDAC5-1-4	AATTCAAAAAGACGCCTCCCTCCTACAAATTCTCGAG
pLKO-mHDAC5-3-1	CCGGTTCATCGTGGACTGGGATATTC CTCGAG
pLKO-mHDAC5-3-2	GAATATCCCAGTCCACGATGATTTTTG
pLKO-mHDAC5-3-3	GAATATCCCAGTCCACGATGAA
pLKO-mHDAC5-3-4	AATTCAAAAATCATCGTGGACTGGGATATTCCTCGAG
pLKO-mHDAC6-1-1	CCGGTCGCTGACTACATTGCTGCTTTCTCGAG
pLKO-mHDAC6-1-2	aaagcagcaatgtagtcagcgTTTTTG
pLKO-mHDAC6-1-3	aaagcagcaatgtagtcagcgA
pLKO-mHDAC6-1-4	AATTCAAAAACGCTGACTACATTGCTGCTTTCTCGAG
pLKO-mHDAC6-3-1	CCGGTTGAGGATGACCCTAGTGTATT CTCGAG
pLKO-mHDAC6-3-2	AATACACTAGGGTCATCCTCATTTTTG
pLKO-mHDAC6-3-3	AATACACTAGGGTCATCCTCAA
pLKO-mHDAC6-3-4	AATTCAAAAATGAGGATGACCCTAGTGTATTCTCGAG
pLKO-mHDAC7-1-1	CCGGTAGACAAGAGCAAGCGAAGTCTCGAG
pLKO-mHDAC7-1-2	acttcgcttgctcttgtctTTTTTG
pLKO-mHDAC7-1-3	acttcgcttgctcttgtctA
pLKO-mHDAC7-1-4	AATTCAAAAAAGACAAGAGCAAGCGAAGTCTCGAG
pLKO-mHDAC7-2-1	CCGGTCTTCGGCAACTTCTCAATAAACTCGAG
pLKO-mHDAC7-2-2	TTTATTGAGAAGTTGCCGAAGTTTTTG
pLKO-mHDAC7-2-3	TTTATTGAGAAGTTGCCGAAGA
pLKO-mHDAC7-2-4	AATTCAAAAACTTCGGCAACTTCTCAATAAA CTCGAG
pLKO-mIng5-3-1	CCGGTGTCTGAGTTTACTGACAGTAT CTCGAG
pLKO-mIng5-3-2	ATACTGTCAGTAAACTCAGACTTTTTG
pLKO-mIng5-3-3	ATACTGTCAGTAAACTCAGACA
pLKO-mIng5-3-4	AATTCAAAAAGTCTGAGTTTACTGACAGTATCTCGAG
pLKO-mKAT5-2-1	CCGGT GCAACGCCACTTGACCAAATG CTCGAG
pLKO-mKAT5-2-2	CATTTGGTCAAGTGGCGTTGC TTTTTG
pLKO-mKAT5-2-3	CATTTGGTCAAGTGGCGTTGC A
pLKO-mKAT5-2-4	AATTCAAAAA GCAACGCCACTTGACCAAATG CTCGAG
pLKO-mKAT5-3-1	CCGGT CCTCCTATCCTACCGAAGTTA CTCGAG
pLKO-mKAT5-3-2	TAACTTCGGTAGGATAGGAGG TTTTTG
pLKO-mKAT5-3-3	TAACTTCGGTAGGATAGGAGG A
pLKO-mKAT5-3-4	AATTCAAAAA CCTCCTATCCTACCGAAGTTA CTCGAG
pLKO-mKDM1A-1-1	CCGGT CGGCATCTACAAGAGGATAAA CTCGAG
pLKO-mKDM1A-1-2	TTTATCCTCTTGTAGATGCCG TTTTTG
pLKO-mKDM1A-1-3	TTTATCCTCTTGTAGATGCCG A
pLKO-mKDM1A-1-4	AATTCAAAAA CGGCATCTACAAGAGGATAAA CTCGAG
pLKO-mKDM1A-3-1	CCGGT CCACAAGTCAAACCTTTATTT CTCGAG
pLKO-mKDM1A-3-2	AAATAAAGGTTTGACTTGTGG TTTTTG
pLKO-mKDM1A-3-3	AAATAAAGGTTTGACTTGTGG A
pLKO-mKDM1A-3-4	AATTCAAAAA CCACAAGTCAAACCTTTATTT CTCGAG
pLKO-mKdm2a-2-1	CCGGTGCTCCAAACCAACAAATATAACTCGAG
pLKO-mKdm2a-2-2	TTATATTTGTTGGTTTGGAGCTTTTTG
pLKO-mKdm2a-2-3	TTATATTTGTTGGTTTGGAGCA
pLKO-mKdm2a-2-4	AATTCAAAAAGCTCCAAACCAACAAATATAACTCGAG
pLKO-mKdm2a-3-1	CCGGTCGATGTCTTGTAGATAAGTTACTCGAG
pLKO-mKdm2a-3-2	TAACTTATCTACAAGACATCGTTTTTG
pLKO-mKdm2a-3-3	TAACTTATCTACAAGACATCGA
pLKO-mKdm2a-3-4	AATTCAAAAACGATGTCTTGTAGATAAGTTACTCGAG
pLKO-mKDM3B-2-1	CCGGT AGATGTGTCAGACGCTGTTAA CTCGAG
pLKO-mKDM3B-2-2	TTAACAGCGTCTGACACATCT TTTTTG
pLKO-mKDM3B-2-3	TTAACAGCGTCTGACACATCT A
pLKO-mKDM3B-2-4	AATTCAAAAA AGATGTGTCAGACGCTGTTAA CTCGAG
pLKO-mKMT2B-1-1	CCGGTAGTCTCAGTATCTCACTCCTACTCGAG
pLKO-mKMT2B-1-2	TAGGAGTGAGATACTGAGACT TTTTTG
pLKO-mKMT2B-1-3	TAGGAGTGAGATACTGAGACTA
pLKO-mKMT2B-1-4	AATTCAAAAAAGTCTCAGTATCTCACTCCTACTCGAG
pLKO-mLRWD1-2-1	CCGGT ACAGGCCTCGTACTCCATAAG CTCGAG
pLKO-mLRWD1-2-2	CTTATGGAGTACGAGGCCTGT TTTTTG
pLKO-mLRWD1-2-3	CTTATGGAGTACGAGGCCTGT A
pLKO-mLRWD1-2-4	AATTCAAAAA ACAGGCCTCGTACTCCATAAG CTCGAG
pLKO-mLRWD1-3-1	CCGGT CTCCTACGACAAACGGATCAT CTCGAG
pLKO-mLRWD1-3-2	ATGATCCGTTTGTCGTAGGAG TTTTTG
pLKO-mLRWD1-3-3	ATGATCCGTTTGTCGTAGGAG A
pLKO-mLRWD1-3-4	AATTCAAAAA CTCCTACGACAAACGGATCAT CTCGAG
pLKO-mMCRS1-1-1	CCGGT CAAGTGCTCAACTTCTCAGAT CTCGAG
pLKO-mMCRS1-1-2	ATCTGAGAAGTTGAGCACTTG TTTTTG
pLKO-mMCRS1-1-3	ATCTGAGAAGTTGAGCACTTG A
pLKO-mMCRS1-1-4	AATTCAAAAA CAAGTGCTCAACTTCTCAGAT CTCGAG
pLKO-mMCRS1-3-1	CCGGT GCAGCTCATGAAACAGTATTA CTCGAG
pLKO-mMCRS1-3-2	TAATACTGTTTCATGAGCTGC TTTTTG
pLKO-mMCRS1-3-3	TAATACTGTTTCATGAGCTGC A
pLKO-mMCRS1-3-4	AATTCAAAAA GCAGCTCATGAAACAGTATTA CTCGAG
pLKO-mMTF2-4-1	CCGGT GGCCCTGGAGACTGGTATTTA CTCGAG
pLKO-mMTF2-4-2	TAAATACCAGTCTCCAGGGCC TTTTTG
pLKO-mMTF2-4-3	TAAATACCAGTCTCCAGGGCC A
pLKO-mMTF2-4-4	AATTCAAAAA GGCCCTGGAGACTGGTATTTA CTCGAG
pLKO-mMTF2-5-1	CCGGTGCATGTTCTGGAGGCATTAAACTCGAG
pLKO-mMTF2-5-2	TTTAATGCCTCCAGAACATGC TTTTTG
pLKO-mMTF2-5-3	TTTAATGCCTCCAGAACATGC A
pLKO-mMTF2-5-4	AATTCAAAAA GCATGTTCTGGAGGCATTAAA CTCGAG
pLKO-mNCOR1-1-1	CCGGTAGGAAGAGTGTTCCTGATTCTCGAG
pLKO-mNCOR1-1-2	aatcaggaacactcttcctTTTTTG
pLKO-mNCOR1-1-3	aatcaggaacactcttcctA
pLKO-mNCOR1-1-4	AATTCAAAAAAGGAAGAGTGTTCCTGATTCTCGAG
pLKO-mNCOR2-2-1	CCGGTAACGAGCCAGAATACAATACTCGAG
pLKO-mNCOR2-2-2	tattgtattctggctcgttTTTTTG
pLKO-mNCOR2-2-3	tattgtattctggctcgttA
pLKO-mNCOR2-2-4	AATTCAAAAAAACGAGCCAGAATACAATA CTCGAG
pLKO-mNCOR2-3-1	CCGGTACGAGCCAGAATACAATATTGCTCGAG
pLKO-mNCOR2-3-2	CAATATTGTATTCTGGCTCGTTTTTTG
pLKO-mNCOR2-3-3	CAATATTGTATTCTGGCTCGTA
pLKO-mNCOR2-3-4	AATTCAAAAAACGAGCCAGAATACAATATTGCTCGAG
pLKO-mPHF19-1-1	CCGGT CCTCAAGTCCTCTATCACCAA CTCGAG
pLKO-mPHF19-1-2	TTGGTGATAGAGGACTTGAGG TTTTTG
pLKO-mPHF19-1-3	TTGGTGATAGAGGACTTGAGG A
pLKO-mPHF19-1-4	AATTCAAAAA CCTCAAGTCCTCTATCACCAA CTCGAG
pLKO-mPHF19-2-1	CCGGT CCTAGCCAGTATATTCGACTT CTCGAG
pLKO-mPHF19-2-2	AAGTCGAATATACTGGCTAGG TTTTTG
pLKO-mPHF19-2-3	AAGTCGAATATACTGGCTAGG A
pLKO-mPHF19-2-4	AATTCAAAAA CCTAGCCAGTATATTCGACTT CTCGAG
pLKO-mPrdm4-1-1	CCGGTCCGATGAGAATGAGTGTAATTCTCGAG
pLKO-mPrdm4-1-2	AATTACACTCATTCTCATCGGTTTTTG
pLKO-mPrdm4-1-3	AATTACACTCATTCTCATCGGA
pLKO-mPrdm4-1-4	AATTCAAAAACCGATGAGAATGAGTGTAATTCTCGAG
pLKO-mPrmt5-2-1	CCGGTCCCATCAAATACTCTCAATATCTCGAG
pLKO-mPrmt5-2-2	ATATTGAGAGTATTTGATGGGTTTTTG
pLKO-mPrmt5-2-3	ATATTGAGAGTATTTGATGGGA
pLKO-mPrmt5-2-4	AATTCAAAAACCCATCAAATACTCTCAATATCTCGAG
pLKO-mPrmt5-3-1	CCGGTGCACAGTTTGAGATGCCTTATCTCGAG
pLKO-mPrmt5-3-2	ATAAGGCATCTCAAACTGTGCTTTTTG
pLKO-mPrmt5-3-3	ATAAGGCATCTCAAACTGTGCA
pLKO-mPrmt5-3-4	AATTCAAAAAGCACAGTTTGAGATGCCTTATCTCGAG
pLKO-mRNF2-3-1	CCGGTTGAGAAGCAGTACACCATTTACTCGAG
pLKO-mRNF2-3-2	TAAATGGTGTACTGCTTCTCA TTTTTG
pLKO-mRNF2-3-3	TAAATGGTGTACTGCTTCTCAA
pLKO-mRNF2-3-4	AATTCAAAAATGAGAAGCAGTACACCATTTACTCGAG
pLKO-mRNF8-2-1	CCGGT CGGAAAGTAGAGTGTCCCATT CTCGAG
pLKO-mRNF8-2-2	AATGGGACACTCTACTTTCCG TTTTTG
pLKO-mRNF8-2-3	AATGGGACACTCTACTTTCCG A
pLKO-mRNF8-2-4	AATTCAAAAA CGGAAAGTAGAGTGTCCCATT CTCGAG
pLKO-mRNF8-3-1	CCGGT GCTCTAATGGAAGAACTAAAT CTCGAG
pLKO-mRNF8-3-2	ATTTAGTTCTTCCATTAGAGC TTTTTG
pLKO-mRNF8-3-3	ATTTAGTTCTTCCATTAGAGC A
pLKO-mRNF8-3-4	AATTCAAAAA GCTCTAATGGAAGAACTAAAT CTCGAG
pLKO-mRrp8-1-1	CCGGTGCCCGATTTCGCTACCTTAATCTCGAG
pLKO-mRrp8-1-2	ATTAAGGTAGCGAAATCGGGCTTTTTG
pLKO-mRrp8-1-3	ATTAAGGTAGCGAAATCGGGCA
pLKO-mRrp8-1-4	AATTCAAAAAGCCCGATTTCGCTACCTTAATCTCGAG
pLKO-mRrp8-3-1	CCGGTCGGCTTTAAGATTATCTACAACTCGAG
pLKO-mRrp8-3-2	TTGTAGATAATCTTAAAGCCGTTTTTG
pLKO-mRrp8-3-3	TTGTAGATAATCTTAAAGCCGA
pLKO-mRrp8-3-4	AATTCAAAAACGGCTTTAAGATTATCTACAACTCGAG
pLKO-mSetdb1-1-1	CCGGTCAGTTCTCAAGATCTACAT CTCGAG
pLKO-mSetdb1-1-2	atgtagatcttgagaactgTTTTTG
pLKO-mSetdb1-1-3	atgtagatcttgagaactg A
pLKO-mSetdb1-1-4	AATTCAAAAACAGTTCTCAAGATCTACAT CTCGAG
pLKO-mSetdb1-3-1	CCGGTGGATCAGACCCATGAGAAACTCGAG
pLKO-mSetdb1-3-2	tttctcatgggtctgatccTTTTTG
pLKO-mSetdb1-3-3	tttctcatgggtctgatcc A
pLKO-mSetdb1-3-4	AATTCAAAAAGGATCAGACCCATGAGAAA CTCGAG
pLKO-mSIRT2-1-1	CCGGT CCTTCGTTCTTTAACCACTTT CTCGAG
pLKO-mSIRT2-1-2	AAAGTGGTTAAAGAACGAAGG TTTTTG
pLKO-mSIRT2-1-3	AAAGTGGTTAAAGAACGAAGG A
pLKO-mSIRT2-1-4	AATTCAAAAA CCTTCGTTCTTTAACCACTTT CTCGAG
pLKO-mSIRT2-3-1	CCGGT CAGTGTCAGAGTGTGGTAAAG CTCGAG
pLKO-mSIRT2-3-2	CTTTACCACACTCTGACACTG TTTTTG
pLKO-mSIRT2-3-3	CTTTACCACACTCTGACACTG A
pLKO-mSIRT2-3-4	AATTCAAAAA CAGTGTCAGAGTGTGGTAAAG CTCGAG
pLKO-mSMYD3-1-1	CCGGT CGTTGTTCTCAATGCCGAATT CTCGAG
pLKO-mSMYD3-1-2	AATTCGGCATTGAGAACAACG TTTTTG
pLKO-mSMYD3-1-3	AATTCGGCATTGAGAACAACG A
pLKO-mSMYD3-1-4	AATTCAAAAA CGTTGTTCTCAATGCCGAATT CTCGAG
pLKO-mUhrf1-2-1	CCGGTCGTGACAATATCTTCGGTGCACTCGAG
pLKO-mUhrf1-2-2	TGCACCGAAGATATTGTCACGTTTTTG
pLKO-mUhrf1-2-3	TGCACCGAAGATATTGTCACGA
pLKO-mUhrf1-2-4	AATTCAAAAACGTGACAATATCTTCGGTGCACTCGAG
pLKO-mUhrf1-3-1	CCGGTCACACACTCTTCGATTATGATCTCGAG
pLKO-mUhrf1-3-2	ATCATAATCGAAGAGTGTGTGTTTTTG
pLKO-mUhrf1-3-3	ATCATAATCGAAGAGTGTGTGA
pLKO-mUhrf1-3-4	AATTCAAAAACACACACTCTTCGATTATGATCTCGAG
pLKO-mZMYND11-2-1	CCGGT TTGCCAACATTGATCGTATTA CTCGAG
pLKO-mZMYND11-2-2	TAATACGATCAATGTTGGCAA TTTTTG
pLKO-mZMYND11-2-3	TAATACGATCAATGTTGGCAA A
pLKO-mZMYND11-2-4	AATTCAAAAA TTGCCAACATTGATCGTATTA CTCGAG
pLKO-mZMYND11-3-1	CCGGT CGGACATTGCACGGATGTTAT CTCGAG
pLKO-mZMYND11-3-2	ATAACATCCGTGCAATGTCCG TTTTTG
pLKO-mZMYND11-3-3	ATAACATCCGTGCAATGTCCG A
pLKO-mZMYND11-3-4	AATTCAAAAA CGGACATTGCACGGATGTTAT CTCGAG
