# Supplementary material for: Transposable elements are regulated by context-specific patterns of chromatin marks in mouse embryonic stem cells
Source: Nat Commun. 2019 Jan 3;10:34. doi: 10.1038/s41467-018-08006-y (PMC6318327; doi:10.1038/s41467-018-08006-y)
Supplement: Supplementary file 10 — Supplementary Data 7 [file 41467_2018_8006_MOESM10_ESM.xlsx]

## Sheet: ChIP-qPCR
Table S7a - ChIP-qPCR primer sequences
NOTE1: Many of the primers will map close to other TEs (due to the density of TEs in the genome). The primer is named after our selected target TE type, but the actual TEs surrounding the primer pairs may include several other TEs.
NOTE2: It should also be noted that the typical resolution of ChIP-qPCR is ~200-500 bp, and ChIP-qPCR cannot detect the chromatin modifications at specific histones bound at individual TEs
NOTE3: Note that all primer pairs map to a unique genomic location by the UCSC In silico PCR tool.
Name	Sequence(5'-3')	Chromatin class	Primer pair genomic location
IAPEZ-int#1-F	CCATCTTGTAACGGCGAATGT	H3K9me3	chr16:76,176,631-76,176,710
IAPEZ-int#1-R	AGCAATAGGTATGGTGGTTA
IAPEZ-int#2 -F	AGGCTGTTTGGATGGAGCTG	H3K9me3	chr16:76,169,154-76,169,284
IAPEZ-int#2 -R	TGAATTTTGGGAGCATAACTAC
ETnERV-int-F	AGTGTGCTGAATCACGTGAG	H3K9me3	chr18:7,713,621-7,713,753
ETnERV-int-R	TGCAGATTCACCATGATACC
IAPLTR1a_Mm#1-F	ATCAATCAAGGAGCAGGTAGT	H3K9me3	chr8:30012937-30029240
IAPLTR1a_Mm#1-R	ATCTTGTAACGGCGAATGTG
RLTR10B2#1-F	GCTCTCCCAATAAATGTGTG	H3K9me3	chr5:137,862,819-137,862,907
RLTR10B2#1-R	GGTGGAGTGCTTACTTCTT
Rnf19b-F	GACTGAAGCCAAGACATCCA	H3K9me3	chr4:129,078,730-129,078,839
Rnf19b-R	GAGCACAAGCAAGCCACTA
Zfp11-F	CCCAGCCTCGTGAATGTCCTA	H3K9me3	chr5:129,658,472-129,658,556
Zfp11-R	CCATTCTTTTCACATCCGCATCCA
RLTR13E#1-F	TCATTTGTTGACTCCTTGT	H3K27ac	chr3:89,800,856-89,801,020
RLTR13E#1-R	TTTGCTTTGGAATGTTCTG
RLTR13D6#1-F	GCAATCAGAGACCCATTCTAC	H3K27ac	chr3:105,990,147-105,990,318
RLTR13D6#1-R	CCTCCTACAAGCCAACCT
RLTR13D6#2-F	GCACACTCCATTAAAGTCTACT	H3K27ac	chr3:105,989,365-105,989,471
RLTR13D6#2-R	GGTTATGAGAATGCCTGGTT
Gapdh#1-F	AAGCAGCATTCAGGTCTC	H3K27ac	chr6:125165902-125165997
Gapdh#1-R	ATAGGACTCAGGGAATACAGA
Gapdh#2-F	TCTGTATTCCCTGAGTCCTAT		chr6:125165773-125165922
Gapdh#2-R	CTCCTCCCTCTCTTTGGA
Gapdh#3-F	ATACTTACCACTTGTGTCATACT		chr6:125169090-125169183
Gapdh#3-R	CTGTGATTCCAACTAACTGATG
MMERGLN_LTR#1-F	GAAGTCCTTTGATGAGAGGCATTT	H3K9me3/H3K27ac	chr3:96,991,389-96,991,499
MMERGLN_LTR#1-R	AGGTGTTGTGTTCTATTCGTGATT
L1Md_A#1-F	TGAACTATGAAGGAGAGGGCAGAA	H3K9me3/H3K27ac	chr5:12,278,655-12,278,846
L1Md_A#1-R	CGAGCGGAAGGGCGTAAACA
L1Md_T#1-F	AGAGACACCCTATAAGACATT	H3K9me3/H3K27ac	chr5:15,806,930-15,807,048
L1Md_T#1-R	CCTCTAACCTGTTCAGACTAA
LTR9E#1-F	CTTGTGAGCCTCAGGTTGG	H3K9me3/H3K27ac	chr14:18,467,285-18,467,414
LTR9E#1-R	ATCCATCAATCCGTAAGACAGG
LTR9E#2-F	GTCAGTCTCTCTTCCCATATTTG	H3K9me3/H3K27ac	chr5:12,846,802-12,846,903
LTR9E#2-R	AACAGGGAGGAAATTGTAACC
RLTR1B#1-F	TGTCTGTAGTGTTTGTGTAGTG	H3K9me3/H3K27ac	chr5:120,893,531-120,893,661
RLTR1B#1-R	ATAGTGGAGGAAAGAAGGGAT
RLTRETN_Mm-F	AGGTTGTGGTCTGCTGGC	H3K9me3/H3K27ac	chr5:129,649,734-129,649,923
RLTRETN_Mm-R	TGAAGTCATAATGGGGCTTTGGAA
LTRIS3#1-F	CTCAGGGCTCCAAGATATGC	H3K9me3/H3K27ac	chr4:147,418,804-147,418,909
LTRIS3#1-R	CAGGGTGACTTTCTTTGAATGAAC
LTRIS3#2-F	CGTTGGTGATTTTGGGATGTC	H3K9me3/H3K27ac	chr4:147,419,223-147,419,309
LTRIS3#2-R	GGAGAAGACGAGGAAGTGAA
Vmn2r29-F	AGACAGAGGGACAGAGAG	H3K9me3/H3K27ac	chr7:7278013-7278097
Vmn2r29-R	GGTTGTACCTGTAGGAGTG

## Sheet: qPCR
Table S7b - qPCR primer sequences
Name	Sequence(5'-3')	Number of In Silico matches in mm10	Primer pair from:
mβ-actin-RT-F	TGCTAGGAGCCAGAGCAGTA	1	Li et al., 2007 JBC
mβ-actin-RT-R	AGTGTGACGTTGACATCCGT
MuERV-L gag -F	TTCTTCTAGACCTGTAACCAGACTCA	626	Sharif et al., 2017 Cell Stem Cell
MuERV-L gag -R	TCCTTAGTAGTGTAGCGAATTTCCTC
LINE-ORF1-F	GAACCAAGACCACTCACCATCA	4316	Vitullo et al. 2012
LINE-ORF1-R	CCCTGGACTGGGCGAAGT
LINE-ORF2-F	GACATAGACTAACAAACTGGCTACACAAAC	1762	Sharif et al., 2017 Cell Stem Cell
LINE-ORF2-R	GGTAGTGTCTATCTTTTTCTCTGAGATGAG
RLTR13G-RT-F	TTCCCTTGTTTGGGTGAGA	8	This study
RLTR13G-RT-R	TGGCAGGAATGCAGTAAGG
ERVB7_1-LTR_MM-RT-1-F	ACGGGGCGAAAGAAGAAA	135	This study
ERVB7_1-LTR_MM-RT-1-R	ATTATTCGGCGGGAATCG
MMERVK10C-int-RT-F	CTATTAACCGCTCCTTCCCC	119	This study
MMERVK10C-int-RT-R	CCGGGACAAGAAACATCTTC
IAPEY4_LTR -RT-F	AAAGGGCTGCAATCTACGTG	11	This study
IAPEY4_LTR -RT-R	CGGAGATGGACTGGTGACTT
RLTR1B-int-RT-F	TTGGCGGTTAGATTTGCC	53	This study
RLTR1B-int-RT-R	GGTGGTGGACAGAAAGCAA
L1Md_F24-RT-F	CTATCCCAAAAGTCCCCCAT	>1000	This study
L1Md_F24-RT-R	CCCATTGGACTTGCAAACTT
