# Supplementary material for: Transposable elements are regulated by context-specific patterns of chromatin marks in mouse embryonic stem cells
Source: Nat Commun. 2019 Jan 3;10:34. doi: 10.1038/s41467-018-08006-y (PMC6318327; doi:10.1038/s41467-018-08006-y)
Supplement: Supplementary file 11 — Source Data [file 41467_2018_8006_MOESM11_ESM.xlsx]

## Sheet: Figure 1d
Figure 1d
H3K9me3	Experiment 1	Experiment 2	Experiment 3	Experiment 4	Experiment 5	Experiment 6
IAPEZ-int#1	3.86	5.23	3.65
IAPEZ-int#2	3.52	4.01	3.88
ETnERV-int	3.67	3.39	3.91
IAPLTR1a_Mm	5.63	6.61	5.47
RLTR10B2	2.31	1.69	1.96
Rnf19b	3.58	2.16	3.63
Zfp11	3.58	2.46	3.08
RLTR13E	0.47	0.22	0.38
RLTR13D6	0.2	0.12	0.12
Gapdh	0.21	0.09	0.43	0.18	0.13	0.068
MMERGLN_LTR	2.35	2.27	2.38
L1Md_A	2.35	1.95	2.13
L1Md_T	1.75	1.26	1.57
LTR9E#1	3.98	3.61	3.39
LTR9E#2	2.91	2.27	1.88
RLTR1B	2.95	2.33	2.36
RLTRETN_Mm	7.48	3.46	6.56
LTRIS3#1	2.72	2.11	3.54
LTRIS3#2	2.5	3.08	2.14
Vmn2r29	8.9	11.18	10.01
H3K27ac
IAPEZ-int#1	0.14	0.15	0.16
IAPEZ-int#2	0.25	0.18	0.22
ETnERV-int	0.22	0.17	0.27
IAPLTR1a_Mm	0.19	0.48	0.21
RLTR10B2	0.24	0.27	0.18
Rnf19b	0.28	0.39	0.23
Zfp11	0.24	0.23	0.21
RLTR13E	1.32	1.71	1.13
RLTR13D6	0.87	0.78	0.38
Gapdh	1.18	1.26	1.35	1.49	0.47	1.17
MMERGLN_LTR	0.65	0.75	0.33
L1Md_A	1.79	1.01	1.12
L1Md_T	0.82	0.85	0.55
LTR9E#1	0.84	1.16	0.58
LTR9E#2	1.74	1.75	1.03
RLTR1B	3.74	2.3	3.32
RLTRETN_Mm	0.73	2.06	0.87
LTRIS3#1	0.99	0.62	0.8
LTRIS3#2	0.39	0.68	0.31
Vmn2r29	0.26	0.33	0.63

## Sheet: Figure 3h
Figure 1d
L1	Experiment 1	Experiment 2	Experiment 3
shLuc	1	1	1
shPrmt5 #1	2.68	2.17	4.08
shPrtm5 #2	1.84	2.2	3.49
RLTR13G
shLuc	1	1	1
shPrmt5 #1	2.01	1.37	1.9
shPrtm5 #2	1.37	1.57	2.03

## Sheet: Figure S2h
Figure S2h
Nr5a2	Experiment 1	Experiment 2	Experiment 3
EpiSC	25	21	22
ESC	1721	2413	2369
RLTR13B2
EpiSC	105	76	112
ESC	991	407	444

## Sheet: Figure S5b
Figure S5b
MERVL	Experiment 1	Experiment 2	Experiment 3	Experiment 4
shLuc	1	1	1	1
shRnf2	5.64	13.02	4.05	2.52
IAPEY4_I
shLuc	1	1	1	1
shSetdb1	3.66	1.82	3.4	1.84
RLTR1B
shLuc	1	1	1	1
shSetdb1	4.13	3.39	2.68	2.63
MMERVK10C-int
shLuc	1	1	1	1
shSetdb1	4.48	2.72	4.86	0.86
RLTR13G
shLuc	1	1	1
shNcor2	1.61	1.86	1.44
ERVB7_1-LTR_MM
shLuc	1	1	1	1
shAsh2l	1.88	1.73	2.67	1.21
shPrmt5	1.76	4.78	0.27	1.32
shSetdb1	4.88	1.25	1.79	1.94
